# Supplementary material for: PRKCA Overexpression Is Frequent in Young Oral Tongue Squamous Cell Carcinoma Patients and Is Associated with Poor Prognosis
Source: Cancers (Basel). 2021 Apr 25;13(9):2082. doi: 10.3390/cancers13092082 (PMC8123332; doi:10.3390/cancers13092082)
Supplement: Supplementary file 1 [file cancers-13-02082-s001.zip]

Archive with 6 entries (5 files):
- cancers-1154669-supplementary files/
- cancers-1154669-supplementary files/Supp. Figures.pdf
- cancers-1154669-supplementary files/Suppl. Table S1.xlsx
- cancers-1154669-supplementary files/Suppl. Table S2.xlsx
- cancers-1154669-supplementary files/Suppl. Table S3.xlsx
- cancers-1154669-supplementary files/Suppl. Table S4.xlsx
