# Supplementary material for: PRKCA Overexpression Is Frequent in Young Oral Tongue Squamous Cell Carcinoma Patients and Is Associated with Poor Prognosis
Source: Cancers (Basel). 2021 Apr 25;13(9):2082. doi: 10.3390/cancers13092082 (PMC8123332; doi:10.3390/cancers13092082)
Supplement: Supplementary file 1 [file cancers-13-02082-s001.zip › cancers-1154669-supplementary files/Suppl. Table S1.xlsx]

## Sheet: Sheet1
Clinical and protein expression data of the study cohorts
Sample ID*	EIF4EBP1|4E-BP1	EIF4EBP1|4E-BP1_pS65	EIF4EBP1|4E-BP1_pT37_T46	TP53BP1|53BP1	ACACA ACACB|ACC_pS79	ACACA|ACC1	AKT1 AKT2 AKT3|Akt	AKT1 AKT2 AKT3|Akt_pS473	AKT1 AKT2 AKT3|Akt_pT308	PRKAA1|AMPK_alpha	PRKAA1|AMPK_pT172	AR|AR	ASNS|ASNS	ATM|ATM	BAK1|Bak	BAX|Bax	BCL2|Bcl-2	BCL2L1|Bcl-xL	BECN1|Beclin	CTNNB1|beta-Catenin	BID|Bid	BCL2L11|Bim	JUN|c-Jun_pS73	KIT|c-Kit	MET|c-Met_pY1235	MYC|c-Myc	RAF1|C-Raf	RAF1|C-Raf_pS338	CASP7|Caspase-7_cleavedD198	CAV1|Caveolin-1	PECAM1|CD31	ITGA2|CD49b	CDK1|CDK1	CHEK1|Chk1	CHEK1|Chk1_pS345	CHEK2|Chk2	CHEK2|Chk2_pT68	BIRC2 |cIAP	CLDN7|Claudin-7	COL6A1|Collagen_VI	CCNB1|Cyclin_B1	CCND1|Cyclin_D1	CCNE1|Cyclin_E1	PARK7|DJ-1	DVL3|Dvl3	CDH1|E-Cadherin	EEF2|eEF2	EEF2K|eEF2K	EGFR|EGFR
TCGA-CN-4737-01	-0.0029	-0.1001	-0.8003	0.6136	0.9665	-0.3625	0.7501	-0.0518	0.0845	1.9039	0.9086	-1.0447	-0.8649	-0.3321	-0.0337	-2.1984	0.0951	-0.4331	0.7245	0.5416	-0.5302	-1.6256	-0.8327	1.0698	-0.6712	-0.3135	-0.35	-1.2869	-1.4853	1.0843	-0.1797	-0.9355	-0.1695	-0.2601	0.0097	0.8205	-0.7509	-0.3809	-0.8791	0.4255	-1.58	0.3136	-1.0045	-0.0764	-0.232	0.0312	0.828	1.4133	0.1918
TCGA-CV-A465-01	-0.875	-0.7731	-0.9342	0.1177	2.4548	2.4962	-0.0868	-0.314	-0.5674	-1.1772	0.102	0.3009	0.6587	1.0209	-0.3402	-0.6429	-0.3556	0.4101	-0.1156	-0.3163	0.196	0.3752	0.786	0.005	-0.1767	0.6619	-0.7109	-0.0974	-0.2687	1.5007	-0.0916	0.5508	-0.7769	-0.7105	-0.3201	-0.3348	0.2089	0.2766	-0.2229	-0.9491	-0.0614	-0.5975	0.3215	0.1956	-0.2502	0.3025	0.5966	0.457	-0.0815
TCGA-BA-A6DB-01	-0.4575	-0.8795	0.483	-0.017	0.5652	0.2551	0.0186	-0.2904	0.0274	-0.4927	0.2053	0.9881	-0.9291	0.8195	0.221	-1.3076	-0.1665	-0.6587	0.8903	0.5513	1.1728	-0.9531	0.5117	0.5008	0.7648	1.937	0.4455	0.7689	-0.2259	-0.2585	-0.7576	-1.0027	-0.65	-0.9815	2.3631	-0.2622	0.2739	-0.153	0.6681	-0.7112	-1.8485	-0.3016	-0.7541	-1.2505	-1.0116	0.8007	-0.3112	1.1288	0.1475
TCGA-CV-5979-01	0.8917	2.3749	0.6497	-0.7074	-0.2328	0.1193	-0.0527	-0.2966	0.4931	1.3747	-1.2626	-1.001	-0.1438	-0.9956	-1.6306	0.3494	-0.5461	-0.9823	-0.897	0.0001	-0.7939	-0.1752	0.4584	-0.755	-0.3722	-0.884	-0.1207	-0.3806	-0.6783	1.3676	0.7996	0.2333	0.5106	0.3928	0.044	-0.8384	-0.3955	6.3409	-0.9956	1.0335	0.2087	0.2844	-0.8176	0.8694	0.4229	0.4934	-0.3601	0.2547	0.1217
TCGA-BA-6873-01	-0.4153	0.4186	-0.556	0.1466	-0.0322	-0.1196	0.0035	-0.5802	-1.82	-1.1655	-0.1434	-0.4798	-0.6958	-0.5332	-0.667	0.1214	-0.4679	-0.2776	0.0939	0.4255	-0.3621	-0.4068	0.8976	-0.2962	-0.1483	-0.751	0.7449	0.2303	0.6927	0.7352	0.2947	-0.2697	-0.6671	0.7133	0.3367	0.3138	0.7652	-0.6067	-1.2076	-0.9934	0.3314	0.9456	-0.6613	-0.2109	0.3381	0.0842	0.8042	0.2436	-0.1151
TCGA-MT-A51X-01	0.1964	0.0302	0.8001	-2.0398	-1.1526	-0.3439	-3.3487	-0.986	2.2657	-0.3528	-0.0051	3.302	0.3337	-2.2485	1.1617	1.2981	-1.6023	1.2394	-0.5306	-2.0452	3.706	-0.3449	-0.3711	3.3938	2.4448	0.1129	2.6503	2.2709	0.1476	0.4322	-0.1404	-0.1954	0.8078	-1.3058	-0.3896	-1.2914	2.0637	-0.5254	0.4112	-0.0123	-1.0255	0.108	-0.1778	-2.504	1.2913	-0.0203	-0.2958	-1.1708	-0.8059
TCGA-CV-7255-01	-1.0965	1.3875	-1.5748	0.58	-0.6282	-0.3816	0.324	-1.0401	-1.3629	-0.1134	-0.0584	-1.2656	-1.5162	0.0268	-1.014	-1.0401	-1.005	-0.4459	-0.0179	0.6763	-1.1777	-1.7934	0.5637	-1.6587	-1.1161	-0.803	-0.6768	-1.3474	-0.7133	1.6232	-0.6771	1.4675	0.2403	-0.0926	0.037	-0.4081	-1.5866	-0.6889	0.5278	0.2598	-0.0827	-0.0044	-0.8858	-0.0432	0.8633	0.1179	1.2024	0.2629	0.5931
TCGA-CV-7180-01	0.0742	-0.0572	-0.2851	-1.6264	0.3622	0.466	-0.342	-0.498	0.6843	0.2952	0.0162	-0.8102	0.3205	-0.4191	-0.7471	-0.2363	-0.8787	0.31	1.164	-0.0845	-0.8886	-0.8398	0.0742	-0.1701	0.3496	-0.6014	0.5481	0.3828	-0.0515	1.1536	1.1259	0.0984	1.3079	1.861	0.2548	-0.5543	0.1456	1.3769	0.2556	1.1732	-0.5341	0.7377	0.4354	0.3856	-1.2329	0.1189	0.1607	-0.3648	-0.0112
TCGA-H7-A6C4-01	-1.3768	-0.4081	-0.474	-0.7507	-0.3936	0.0174	0.2029	-0.2471	-0.2166	-0.0198	0.4723	0.8147	-0.5218	1.5404	0.1988	-0.1089	0.3734	-0.3522	0.2636	-0.7425	0.5659	-0.3006	-0.3415	1.598	1.5615	1.7502	-1.0447	0.8763	1.0574	0.3747	-0.4938	0.3299	-0.5016	-1.2215	-1.1244	0.151	0.1749	0.3973	-0.1699	-0.4809	-0.1004	-0.0716	-0.4401	0.7085	-1.224	-0.5777	-0.6285	-1.3043	0.8962
TCGA-CQ-7065-01	-1.6047	1.154	0.0233	1.12	1.4128	-0.0859	1.1747	-0.1471	-0.852	-0.3905	0.8343	-0.7366	-0.5555	-0.5181	-0.2883	-1.0084	-1.7757	0.195	-0.3105	1.5955	-0.0773	-1.3153	0.4354	-1.1319	-0.1031	-0.3313	-0.0046	-0.3603	-1.2148	1.4285	-0.2689	0.3394	-1.1008	0.2108	1.7153	-0.945	-0.7981	0.324	-0.6497	-0.5478	-0.8033	0.2368	0.4558	-0.7322	0.4367	1.0963	1.9374	1.2784	-0.2997
TCGA-CN-A640-01	-0.4245	-0.5333	0.5559	-0.1156	0.2537	0.4826	0.2794	-0.0276	-0.242	-0.1168	0.8614	0.811	-0.263	0.9469	-0.0308	-0.372	0.2526	-0.3568	-0.2233	0.5991	0.5987	-0.3857	0.5487	0.8029	0.5339	0.7079	-0.5121	0.2492	1.5786	0.1334	-0.491	-1.2011	-0.4815	-1.0193	-0.2274	0.2895	0.0947	0.1683	-0.2313	-0.3735	-0.0622	-0.7412	-0.6479	0.3039	-0.9705	0.6301	0.1152	0.0748	1.9357
TCGA-BA-5557-01	0.0506	-0.5182	-2.2225	-1.2913	-1.0334	0.4189	-0.5071	0.0973	2.0603	1.2553	-1.6079	0.7423	-1.1538	-1.8402	2.8682	-0.4787	-0.1728	2.0535	0.5113	0.1001	2.0803	-0.9963	0.1403	-0.3298	2.0019	-0.2238	2.1403	1.0133	-1.2197	-0.9325	1.2748	0.7324	2.0436	1.9528	-0.3154	-0.6896	0.7617	0.0571	-0.084	3.0016	-1.4879	4.4467	1.4072	0.5366	-0.9322	0.4575	1.7133	-0.1261	-0.0854
TCGA-CV-6945-01	0.7274	-0.237	-0.0478	-1.0147	0.3159	0.2269	-0.5592	-0.3349	-0.731	-0.288	-0.2728	-0.5462	-0.343	-0.6057	-0.0517	0.5705	-0.1257	0.5791	-0.7745	-0.9268	-0.1578	-0.5834	-1.3045	-0.3663	0.3493	-0.9069	0.6746	-0.0164	0.1333	-0.047	0.7037	1.1281	-0.2787	0.6558	-0.0612	-0.6327	-0.4065	-0.2375	-1.3261	-0.0826	1.3524	1.7444	0.0015	0.7606	0.0846	-1.2813	0.2475	-1.2223	-0.5468
TCGA-BB-7863-01	0.4991	-0.4602	0.4839	-1.4532	0.9797	0.6783	1.531	-0.1217	0.3958	-0.6009	-0.0409	0.5238	0.7939	-3.4841	0.0136	0.0816	-0.9525	0.7484	-5.1635	0.0246	1.2412	-1.8845	0.8187	-0.4172	0.7596	1.6434	-1.3699	0.5585	-0.5988	-1.0018	-5.9965	2.1777	-0.41	-1.0501	4.5451	-8.6749	0.218	-1.0949	-1.2822	1.0337	-1.1733	-2.8361	1.5024	0.1901	1.413	-0.0588	1.088	0.8539	1.2094
TCGA-C9-A480-01	-0.9673	-0.586	-0.4112	-1.2885	-0.6607	0.0649	0.3869	0.0607	0.0842	-0.9517	0.5263	0.5547	-0.565	1.701	-0.0558	1.2628	0.5959	0.5934	0.219	-0.8431	0.5261	0.2322	-1.4555	0.5964	1.6854	-0.2038	-0.942	0.6427	1.9376	0.0442	-0.1023	-0.6509	-0.9302	-0.8724	-0.1228	0.4146	0.5072	0.2972	-0.5097	-0.6479	0.6995	0.0243	0.7297	0.7788	-0.3026	-1.1205	-0.4971	-1.1574	-0.6166
TCGA-CV-A45R-01	0.0177	0.6404	0.7569	0.4416	-1.0334	-1.0213	0.6569	0.1139	-0.153	0.0019	1.7253	1.1361	-1.2292	0.6128	0.974	-0.303	-0.2638	0.1762	0.1433	0.458	1.0345	0.0919	-0.168	0.2918	-0.2503	0.6023	-1.1504	0.0264	0.1358	-0.6085	-0.5526	-1.3693	-0.7915	-1.2727	-0.0264	-0.5313	0.3133	-0.079	0.8085	-1.0428	-1.8301	-0.8977	-0.605	0.174	0.7495	0.4167	-1.0079	0.1721	-0.9084
TCGA-CQ-5329-01	0.9837	1.8133	-0.1034	-0.0478	-0.7801	-0.9327	-0.9102	-0.9748	-1.0411	1.0574	-0.6586	-0.51	-0.3696	-0.8215	-0.4524	1.0679	0.1557	0.167	0.6679	-0.4179	-0.8414	0.0306	-1.6827	-0.333	0.2594	-1.0275	0.1847	0.5307	0.7377	0.9716	0.6989	-0.0812	0.805	1.8769	0.2658	-0.679	0.6928	-0.1196	-0.7397	1.3471	0.3709	-0.4708	-0.3561	0.6526	-0.3096	-1.2438	-0.4504	-1.2492	0.3595
TCGA-CN-4742-01	-0.8877	-0.1502	-0.5456	0.9732	1.609	0.4331	1.3412	-0.4116	-0.5045	0.4141	1.2439	-0.8621	-0.6483	0.0019	1.7771	-1.1058	-0.695	-1.074	-0.4667	1.0208	-1.0059	-0.7731	-1.1493	-1.6844	-0.8274	-1.0288	-0.0529	-1.5471	-1.9587	0.2317	-1.0148	-0.6242	-0.5425	-0.8891	0.4774	-0.881	-1.2673	-0.238	-1.3151	0.1137	-1.0918	-0.6964	0.0803	-0.1953	1.3559	0.2607	1.4212	0.4719	0.375
TCGA-CV-6959-01	-0.2067	0.5761	-0.7914	-1.5199	0.7236	-0.0097	-0.9507	-0.6463	-0.3877	0.9926	-0.7197	-0.1263	-0.0239	-1.0002	-0.8178	0.143	0.0679	1.7121	-0.5379	-1.3261	0.2347	-0.8283	-1.4413	0.9687	0.8022	-0.5831	-0.1917	0.6123	-0.7552	3.4643	1.6108	0.3159	0.5558	1.6247	-0.6043	-0.9664	0.415	-0.5927	-0.8859	0.0991	-0.2183	1.6083	-1.5976	0.9932	-0.5025	-1.3906	-0.1467	-1.393	1.6482
TCGA-BA-A6DG-01	0.6078	-0.9792	0.13	-0.7762	-1.2305	0.1111	-1.8177	-1.1901	-1.1081	-0.7421	-1.8803	0.1955	0.543	-1.3596	-0.4913	0.7752	-0.7166	0.775	0.116	-1.1522	0.0987	-1.5578	-1.054	-0.3939	2.6086	0.3669	-2.7541	1.4626	-0.9397	0.7711	-0.0219	1.2019	-1.2072	-1.4166	-1.081	-2.2447	0.3171	0.0059	-0.1704	-0.3073	-1.6784	0.0255	0.149	0.5449	-1.3644	-1.1306	-0.7377	-1.3431	-0.0892
TCGA-CV-7103-01	-0.0678	0.5857	1.2256	1.649	-0.3238	-0.3568	0.7505	0.3981	-0.7015	0.7869	0.1222	-1.302	-2.2082	0.3093	-0.6755	-0.4407	0.7619	-2.3355	-0.4277	1.0917	-2.6027	-0.747	1.5859	0.3795	-1.3108	-1.2637	-0.4512	-2.7028	-1.6382	-0.0048	-1.6255	0.3724	-1.3679	-0.8308	-0.2862	0.4121	-2.2159	-0.2278	0.1242	-0.0626	-1.1262	-1.5219	-0.7071	-0.6767	2.3595	1.0052	0.7385	-0.0099	-0.446
TCGA-CV-7243-01	0.87	0.557	1.0277	1.2677	0.8266	0.2274	1.2693	0.172	0.0766	1.2928	1.0994	-0.8587	-0.8187	0.1865	0.0649	-0.7989	-1.4563	-1.811	0.0262	1.236	-1.1928	-2.1946	2.2239	-1.273	-0.6153	-0.5947	-0.2714	-1.7253	-1.7307	1.253	-1.0377	0.1755	0.023	-0.4354	1.7561	-0.2573	-1.8723	-0.5201	-1.4528	-0.298	-1.2812	-0.1761	-0.0213	-1.6375	1.1319	0.9517	2.0527	2.4977	0.6213
TCGA-CV-6003-01	0.3514	1.0515	0.8415	-0.011	-0.6215	-0.1885	-0.3602	0.2599	0.6805	0.5349	-0.7159	-0.9651	-0.1111	-1.0133	-0.5761	0.426	-0.7706	-0.0169	0.3077	-0.2513	-0.5427	-0.6544	0.6021	-0.4877	-0.3287	-1.0854	0.3587	-0.4521	-0.2308	0.963	0.3776	0.018	0.4225	0.4405	0.0668	-1.0776	-0.7271	-0.4858	-1.0899	0.9327	0.2813	0.3272	0.8737	0.7191	0.0427	-0.5422	-0.092	-1.4221	-1.0027
TCGA-CV-5976-01	-0.5718	-0.2313	-0.8261	0.7714	-0.1045	-1.1973	0.6906	0.4959	0.8534	1.6239	0.9251	-0.1144	-0.648	0.2502	-0.4412	-1.5547	0.0855	-0.5082	3.2951	0.9393	0.625	-0.6784	0.5465	-0.452	0.2599	0.6524	0.6521	0.1184	-1.1538	0.1344	1.393	-0.0223	1.4737	-0.1451	0.2738	-0.5629	-0.4397	-0.9071	0.3581	1.047	-1.75	1.8437	-0.993	-0.0396	-0.9944	0.6537	0.4346	0.3674	1.2038
TCGA-D6-6823-01	1.0634	1.0229	1.445	-1.192	0.7184	-0.4001	-0.8555	-0.4625	-1.8019	0.5878	-0.7923	-0.6933	1.1855	-0.757	-1.4955	1.4182	0.5822	1.1775	-0.502	-1.0889	-0.8121	0.1982	-1.7106	0.7287	-0.0959	-0.9637	-0.8481	-0.0607	0.7497	1.6733	1.8436	0.274	-0.8432	2.2789	-0.3991	-0.3155	-0.2075	-1.0444	0.7215	-0.2267	-0.3024	-0.0611	-0.3381	-0.0945	-0.7558	-0.608	-0.6949	-2.1072	-0.8881
TCGA-CQ-6219-01	0.2567	0.2122	-0.5849	-0.523	0.6462	0.3969	-0.3207	0.2211	-1.0635	-0.2595	-0.4564	-0.3864	-0.7319	-0.163	-0.3144	0.9391	0.6291	-0.4931	-1.2263	-1.3033	-0.601	-0.0087	-1.4846	1.0254	-0.0242	-1.1455	0.303	-0.5157	1.6998	-0.5587	0.6202	0.6449	-1.0041	1.7645	-0.5753	-0.6621	-0.3012	-0.1677	-1.3833	0.2639	-0.1847	-0.2954	-0.115	1.1545	0.4415	-0.9978	-0.1324	-1.9627	-0.5905
TCGA-CV-6941-01	1.7146	0.8061	1.699	-0.307	0.2269	0.1719	0.5999	-0.3695	-0.6564	-0.8072	-1.211	-0.7572	0.5406	-0.2779	-1.035	-0.3611	-0.5303	0.1603	0.9028	0.2107	-0.6126	-0.5525	-0.2451	-0.4136	-0.7002	-0.5561	-0.5716	-0.3163	-0.6271	-1.2416	-0.8694	0.1731	-0.3632	0.921	0.8706	0.498	-0.6611	-0.6841	0.8321	-0.9068	0.8898	-0.2479	0.5298	-0.2677	-1.0231	0.5523	-0.1003	-0.9756	1.0406
TCGA-F7-A61W-01	-0.2337	1.9813	1.2294	-0.6221	-1.9116	-1.8361	-1.3705	0.6471	0.5027	0.0038	0.1633	1.2789	-0.2449	0.3275	0.0321	1.8765	-0.2614	-0.1372	-0.1531	-0.7236	1.0809	-0.5959	-0.8738	0.7293	0.4627	0.331	-1.4657	1.2935	0.5749	1.0227	-0.1772	2.5896	-0.7403	-0.9574	-1.4667	0.1427	0.6113	-0.371	-0.9944	0.1746	-0.0289	0.3873	-0.1276	1.8253	-0.5779	-0.8525	-0.7148	-0.9158	-1.2669
TCGA-CQ-6224-01	-0.8898	0.8011	0.6891	1.6858	-0.5739	-1.2256	1.2897	0.5471	-0.82	0.6141	0.9648	-0.5447	-1.0808	0.3855	1.9972	-0.6028	-0.649	-1.6683	-0.3145	0.5022	0.039	-0.8916	1.5422	0.5691	-0.5267	-0.185	0.6883	-1.2447	-1.1376	1.086	-1.2614	-1.3634	-0.6075	-0.0244	0.3853	-0.813	-1.354	0.1942	-1.8052	-0.8626	-1.3267	0.4118	-1.8474	-0.9686	1.7569	-1.0185	0.439	0.0283	-0.2875
TCGA-CN-6998-01	1.3447	1.1029	-0.8368	-0.5276	0.9514	1.0167	0.3892	0.3544	-0.9687	-1.1951	0.8237	-0.6008	0.6718	-0.3303	1.2396	-0.4801	-1.0239	-0.3415	0.2457	0.9058	-0.1433	-0.4	1.1155	-0.8617	0.1992	-0.2802	0.8805	-0.3758	0.3872	0.1582	-0.1848	-0.873	-0.3093	0.2937	0.2138	-0.6104	-0.4869	-0.0746	-1.0301	-1.0753	0.9033	0.6793	-0.718	-0.3494	2.1914	0.7744	1.1705	0.5181	0.3419
TCGA-CV-6933-01	-0.2027	-0.7585	-0.5644	0.4521	0.6126	1.0447	0.8393	-0.8601	-1.2651	-0.558	1.0492	-0.8601	2.0305	0.3954	-0.6896	-0.3499	-0.1772	0.4558	-0.2154	0.8188	-0.277	0.066	-0.375	-0.8663	-0.5254	-0.5664	0.779	-0.5806	-0.9937	-2.5915	-0.3387	-0.3892	-0.3392	0.2429	-0.057	0.2294	-0.7331	-0.1565	-0.7837	-1.4476	-0.6307	0.2235	-0.6903	-0.521	1.3475	1.1303	-0.1307	-0.0852	3.9041
TCGA-T2-A6WZ-01	-0.7992	0.1499	0.0207	-0.2662	0.0907	-0.031	-0.3192	0.9627	0.4553	-0.8396	0.3735	0.3212	0.7442	1.5978	0.2192	-0.8259	0.9591	-0.1837	0.0176	0.2816	0.3594	1.3647	1.4445	-0.2743	0.307	0.647	-0.0217	0.0647	-0.3706	0.2083	0.1142	-0.4563	-0.6958	-0.834	0.0737	0.9593	0.5888	-0.3692	0.1378	-0.9668	0.4142	-0.6913	0.9821	0.6137	-0.9847	0.3555	0.5739	0.6248	0.1965
TCGA-IQ-A61E-01	-1.2467	0.0565	0.2117	-1.2293	-0.9294	-0.3679	-1.2862	0.1828	-0.5682	0.3326	0.0789	0.9855	0.0827	1.1154	-0.2898	2.0875	0.1996	0.6826	-0.3411	-1.8475	0.5638	0.3624	-0.6891	0.5694	2.1226	1.1952	-2.0013	1.9847	2.1878	0.9421	0.082	0.6711	0.4569	-0.7762	-0.7777	-0.4349	0.9429	0.0068	-0.8175	0.4056	0.7211	-0.18	-0.2296	1.6144	-0.0833	-2.3973	-1.1982	-1.1798	-1.5414
TCGA-IQ-A6SH-01	0.6801	0.8181	1.7719	-1.1521	-0.6481	-0.2694	-0.0422	-0.3558	0.0868	0.81	1.0673	1.5146	-0.1338	1.1956	0.371	0.5982	0.3959	0.0872	-0.2981	-0.3933	1.4587	0.3913	-0.988	2.1437	1.6501	0.517	-0.6718	1.6198	1.6606	-0.0475	0.7987	-1.2178	-0.4169	-1.2209	-0.9168	0.1312	0.5704	0.1199	-0.1165	-0.5884	-0.1333	-0.0669	-0.4948	1.207	-0.6952	-0.5434	-0.5949	-0.7862	-0.4753
TCGA-CN-6017-01	-0.6828	-1.3731	-0.8866	0.208	-0.674	-0.5722	0.8103	-0.9047	-1.8397	-0.3032	1.0866	-0.9572	0.3806	0.7196	1.0955	0.0525	0.8367	0.2134	-0.2101	0.3754	-0.5089	1.2669	-0.8722	0.893	-0.4378	-0.1842	0.3437	-1.7438	2.1546	0.3145	0.5744	-1.6467	-1.1482	-0.2107	-0.7426	-0.4713	-1.481	0.9777	-0.9913	-1.5882	-0.53	-1.0618	-1.2305	-0.1246	-0.5593	0.0258	0.6556	0.1302	-0.0457
TCGA-CV-6951-01	0.1561	0.4104	0.7796	1.3373	-0.102	-0.057	0.9177	-0.1769	-0.9724	-0.5403	1.374	-0.3286	0.0932	0.4416	0.0504	-0.5214	-1.2109	-0.3669	-0.1022	1.1108	-0.6603	-0.7447	0.2749	-0.6044	-0.2994	0.2747	0.009	-0.2544	-1.0978	-0.6636	-1.1876	-0.9415	-0.7657	0.4048	0.2877	-0.3516	-0.4574	-0.8493	1.1402	-1.3605	-0.4209	0.12	0.1379	-0.9037	0.6834	1.1931	0.2637	0.3406	0.4677
TCGA-DQ-7592-01	0.2855	-0.9446	-1.0998	-0.9829	-0.5305	-1.5961	-1.0858	-0.9619	-0.1863	2.2129	-1.781	-0.4145	-0.4143	-1.0354	2.2726	2.0536	2.0039	-0.3837	-1.744	-2.3778	-0.7153	0.1939	-1.2195	1.7249	0.6778	-1.1488	0.5777	-0.4977	-0.3327	0.4721	2.5996	0.3247	0.0818	1.9847	-1.2257	0.9301	0.2569	-0.3341	-0.7944	2.2998	-0.5798	-0.0152	-0.0726	1.4144	-0.8402	-2.5105	-2.0546	-1.4591	-0.6607
TCGA-CV-6433-01	0.4961	-1.2893	-0.8124	0.4164	-0.1172	-0.4345	-0.4214	-0.6001	-2.0911	0.1692	0.6941	-0.2323	1.5978	0.7781	-0.276	1.5256	3.4884	1.512	-1.4253	0.6884	-0.9382	1.8489	-0.2635	-0.1661	-0.4674	-0.8138	0.3123	-0.5767	2.1263	-2.4027	1.7943	0.9122	-0.4457	1.0271	-0.2286	0.196	-0.3709	0.941	1.4477	0.6754	1.2398	-1.4977	0.5899	1.2217	-0.5163	1.3309	-0.4665	0.2407	-0.7669
TCGA-CQ-A4CH-01	0.3612	1.018	0.8616	-0.8426	-0.4485	0.0557	-2.0766	0.3459	-0.4019	-1.0183	-0.4558	0.4962	1.0273	0.8151	-0.7792	0.6398	-1.3407	0.4901	-0.4217	-0.3932	0.417	-1.2071	-0.6736	0.0687	-0.2298	0.2408	-1.7067	0.8294	-1.0102	1.4706	-1.116	1.1082	-0.6363	-0.4205	0.1495	-0.0223	0.8527	-0.1505	-0.331	-0.514	0.8031	-0.1276	1.0987	-0.5109	0.2875	0.3294	-0.5466	-0.6128	2.4491
TCGA-CV-A6K0-01	-0.5613	0.6291	1.0964	0.1947	-0.9106	-1.3322	0.6749	1.0918	0.4571	1.0335	0.4105	1.2439	-1.8159	1.5662	0.1774	-0.217	0.0547	-0.6112	2.6446	-0.4377	1.1035	-0.8129	0.5829	0.2678	1.4374	1.4109	-0.2689	0.4446	-0.2892	0.0141	-0.6884	-0.852	0.2475	-1.1377	-0.7197	-0.1759	0.0303	0.2922	-1.0068	-0.2065	-1.5548	-0.7996	-0.7882	0.3717	-0.7238	-1.2408	-0.5105	-0.4796	0.9115
TCGA-CN-6996-01	-1.6068	0.7598	0.0855	0.1049	0.2673	-0.0771	0.8716	0.6115	-0.8727	-0.4455	0.4638	-0.7588	-0.6408	0.652	0.5303	-0.2618	0.1111	0.6359	0.1675	-0.5182	-0.8212	0.4319	1.0163	-0.336	-0.5846	-0.498	1.1974	-0.0677	1.6015	0.6993	-0.3227	-1.0614	-0.7349	0.3293	0.5802	0.078	-0.9429	0.8203	-0.6723	-0.4883	0.1527	-0.8784	0.0449	0.1213	-0.4515	-0.357	0.779	0.346	-0.2023
TCGA-UP-A6WW-01	-0.4375	-0.6331	-1.5306	2.3091	0.4499	0.0483	0.3775	1.6554	1.3716	-0.6862	1.2424	3.7319	0.4311	1.0117	-0.0023	-0.766	0.4181	-0.385	0.2127	0.7607	-0.2639	1.0756	-1.2092	-0.5941	-0.3054	-0.7426	1.4744	-1.0045	-0.6042	-1.0636	-0.8207	-0.02	-0.8461	-0.5802	-0.6527	0.5677	-0.0836	0.6994	1.3439	-1.652	0.2214	-0.9518	-0.0064	-0.3117	0.6628	0.7702	-0.4521	0.471	-0.0923
TCGA-CV-5970-01	-0.8011	-0.3505	-0.5684	-0.6494	0.0935	0.0091	0.5024	0.0195	1.7544	2.1985	0.1092	-0.7149	-1.0327	-0.6102	-0.4693	-0.3866	-0.8731	0.2008	-0.5914	0.4699	-0.1615	-0.983	1.6784	-0.3421	-0.0085	-0.755	-0.1576	-0.2006	-1.2255	-0.118	-0.2079	-0.4564	2.4069	1.0253	-0.6365	-0.5415	-0.2387	-0.6595	-0.7529	1.2865	-1.3133	0.3493	-0.9588	0.274	-0.1449	0.4526	0.5987	-0.4513	-0.4957
TCGA-UF-A7JS-01	0.4438	2.4979	0.0188	0.0686	0.1485	-0.0705	0.0194	0.2759	0.1436	0.3392	1.4874	0.8404	0.4024	0.098	0.3351	-0.7266	-0.4394	-0.5083	1.0198	-0.5893	0.4802	0.903	-0.5754	0.3791	-0.8842	-0.1152	0.2187	0.207	0.7439	0.4076	0.542	-0.8196	-0.4955	-0.9162	-1.275	1.0688	0.5654	3.1304	-0.1401	-1.3079	1.6386	-0.4748	-0.9015	-0.0729	0.4765	-0.3155	0.117	0.44	-0.167
TCGA-CV-6954-01	1.3934	-0.2974	-0.5979	-0.1513	0.1898	0.707	0.4006	-1.0532	-1.4749	0.208	1.0371	-0.2184	-0.8727	0.7583	0.8389	0.9353	0.1901	1.4272	-0.2714	0.4265	0.0624	-0.1565	-1.0494	-0.6132	0.5679	-0.376	0.6803	-0.235	0.1151	0.4336	0.2175	-0.9126	-1.0575	0.6352	0.4153	-0.2202	-0.1731	0.9921	-0.3962	-0.7283	0.3434	0.2652	0.6104	1.1012	0.9119	0.711	1.1109	0.9445	1.0617
TCGA-D6-A4Z9-01	-1.4363	0.1547	1.0909	-0.8947	-0.3433	0.5266	-0.7665	0.9958	0.1938	0.0201	0.3982	1.1857	-0.3596	0.5318	-0.2025	0.5996	0.8607	-0.1906	-0.0806	-1.0339	0.8174	-0.0533	-1.0794	1.4861	0.8391	0.367	-0.7189	1.0465	1.0599	1.4328	0.1273	-0.6149	-0.2577	-0.8827	-0.7417	0.1992	0.9623	-0.1218	-0.7871	0.2017	1.3993	0.8478	-0.221	1.5942	-1.0398	-1.0347	0.0257	-1.1386	-1.3341
TCGA-CN-4725-01	-1.643	-0.6629	-1.4723	-3.0869	0.2089	-1.6545	0.1238	0.8213	-0.2343	-1.6596	-0.5798	0.2973	-0.7109	-2.3133	3.0208	-1.7251	-1.2313	2.0343	-1.093	-0.5038	0.317	-0.8621	2.4985	-0.4551	1.6376	-0.409	-3.2448	-0.1261	-1.0183	1.377	-1.2236	-0.2538	1.275	0.6751	2.792	0.2122	5.6131	-2.9265	-0.0036	0.5767	-2.1272	-1.6471	-1.6655	-0.9225	-2.3511	-0.1666	2.0846	2.0514	0.3994
TCGA-QK-AA3K-01	-0.3145	1.4299	1.3362	1.4672	1.3755	0.5119	0.6064	2.3967	2.0915	-0.4188	1.022	1.1958	-0.5965	0.6107	0.3185	-0.3375	-1.1004	-1.0077	-0.1908	-0.536	1.4673	-0.45	1.9225	0.4695	1.5435	0.8691	0.4503	0.8844	-0.1071	-0.3014	-0.9173	-1.9418	-0.6461	-0.8608	-0.4562	-0.5569	0.1617	0.0367	-1.0465	-0.7252	-0.3602	-0.5771	-1.0894	-0.7222	0.7214	-2.3405	-0.6179	0.0786	0.0628
TCGA-CN-5367-01	-1.9613	1.6433	-0.2693	-0.5292	-1.2271	-1.7172	1.0444	2.3529	1.8683	1.9506	-0.4952	-0.0126	-1.3824	-0.5635	0.2635	-1.6109	-0.47	-0.3371	0.4232	-0.4235	0.314	-1.5899	0.7364	-1.1252	-0.1409	0.9073	0.3462	0.2157	-1.3596	2.0376	0.2234	-1.4383	3.0262	-0.2749	0.0006	-0.379	-0.724	0.1371	-1.1053	2.5305	-0.5944	2.4712	-1.7608	-0.352	-0.9779	-1.7247	-1.07	-0.2023	-0.667
TCGA-QK-A652-01	-0.3882	-0.3748	0.0466	-0.2071	-0.7968	-1.6347	0.1825	0.8871	0.5742	0.9534	-0.2159	0.979	-1.5465	0.3656	0.4	-1.9672	-0.2656	-0.4083	3.9259	-1.0146	1.9371	-1.2654	-0.7911	1.1434	1.0382	-0.3363	-0.0905	1.0405	-0.1978	0.776	-0.4307	-1.2907	-1.4015	-1.1868	-0.1891	0.0556	-0.1345	0.7366	-0.5654	-0.062	-2.6165	-0.17	-1.4293	0.3581	-1.6566	-0.7556	-0.4342	-0.4624	-1.2824
TCGA-CV-6441-01	-1.4054	-0.7869	-0.853	-0.4859	-0.7715	-0.5497	0.485	-0.3919	-1.5129	1.0895	2.3298	-0.7235	-0.7284	0.4341	0.8931	0.0775	0.0765	0.6936	-0.2546	-1.4002	0.0583	0.4473	-1.1146	-0.7048	-0.6114	0.1976	-1.2505	-0.8179	-0.368	-0.6407	-0.8042	0.9058	-0.7205	-0.0087	-0.0993	0.2978	0.4393	1.0668	1.8499	0.8246	1.2302	-0.9268	-1.1318	0.3915	-0.7687	1.616	0.1388	0.7811	0.0009
TCGA-CV-5971-01	0.7444	0.4408	0.0228	-1.5179	-0.9062	-1.5636	-1.3958	-1.3953	0.259	1.2467	-1.181	-0.3686	-0.5244	-0.7487	-2.072	1.6922	0.6183	0.6488	0.3683	-2.3327	-0.6201	-0.1736	-1.4481	0.7984	1.2297	-0.9916	1.4156	0.5751	0.9156	0.7427	2.3291	0.5997	-0.1004	1.8772	-1.4727	-0.8876	0.7444	-0.8813	-0.6597	2.3071	0.044	0.6372	0.4279	2.0845	-0.7884	-2.4816	-1.9333	-1.438	-1.2442
TCGA-CV-6939-01	-0.0382	-1.1533	-0.404	0.6865	-0.8447	-0.391	0.251	-0.7739	-1.3047	0.1034	0.7807	1.2784	-0.3934	0.5062	-0.8989	0.9587	1.3238	0.2128	-0.3225	0.8975	-0.8173	1.5713	-0.3208	0.8876	-0.2839	-0.7798	0.8907	-0.3371	0.7861	-0.9163	0.5083	0.0856	-0.3281	0.522	-0.5278	-0.0549	-1.0102	0.4533	1.4563	0.2608	0.6594	0.0653	0.6372	1.1177	-0.8916	1.7971	-0.7114	0.218	-0.3814
TCGA-CV-6961-01	-0.573	-0.5197	-0.9485	-0.9432	0.113	0.3223	0.2252	0.3982	0.9325	0.4385	-1.718	0.0737	-0.9598	-1.1571	1.0777	-0.4928	-0.4908	0.0486	0.6196	-0.5294	0.8933	-1.6834	-0.2373	-0.5956	0.3508	-0.3329	0.4917	0.1223	-0.4535	-2.0462	0.1495	-0.8368	1.1674	1.4922	-0.4039	-0.8137	-0.0571	-1.3419	-0.3953	0.1589	-0.2978	1.7343	0.0239	-0.4863	-0.7051	0.1759	-0.7553	-1.0998	-0.3887
TCGA-CV-7104-01	-1.1535	-0.6592	-1.2559	0.1565	-0.9034	-1.454	0.626	-0.1498	-0.3419	2.494	-0.0599	-0.3636	-1.5662	-0.552	0.1689	-0.9784	-0.2134	-0.6957	2.0978	0.0136	0.736	-0.5888	-1.3256	0.1436	-0.1417	0.6379	0.6986	0.4787	-0.8236	1.6768	0.2349	-1.3626	-0.7188	-0.3843	-0.0826	-0.5233	-2.1446	0.2693	-1.1199	1.2181	-1.2425	2.2804	-0.8927	0.9163	-0.8055	-0.3752	-0.1474	0.0719	-0.6656
TCGA-CQ-6229-01	1.9298	2.0789	2.1638	0.2325	-0.1529	0.1959	0.7113	0.9084	-0.6587	-0.8524	0.1826	-0.9865	0.0041	0.2487	-0.757	-0.1753	0.0413	-0.5879	-0.8006	0.6774	-0.9058	-1.0127	0.1183	0.888	-0.8051	-0.8527	0.1883	-0.5472	1.0826	0.6567	-0.9358	-0.3824	-1.3819	0.1436	0.2139	-0.5474	-1.8808	-0.3492	-0.5462	-1.5262	-0.7646	-0.0753	-0.2473	-0.1814	0.4578	0.6834	0.7213	-0.0009	-0.3679
TCGA-CQ-5327-01	0.584	0.4585	0.1558	0.6225	0.7865	0.4085	0.6442	-0.6387	-1.1567	-0.3132	-0.0429	-1.1401	-0.0527	-0.129	-0.6602	0.3216	0.1712	0.0646	-0.6642	1.1471	-1.2216	-0.1599	-0.9589	-0.6133	-1.111	-1.1527	1.4924	-0.9805	-0.1035	0.1728	0.21	-0.3193	-1.0196	-0.4006	0.6134	-0.1723	-1.4964	-0.0385	-0.2096	0.081	0.1742	-0.3864	1.1033	-0.3324	0.3406	0.2455	1.6303	0.5756	-0.2549
TCGA-IQ-A6SG-01	-0.376	-0.568	-0.2369	-0.4308	-0.8392	-0.5789	-2.5069	0.411	-0.0123	-1.2682	-0.6332	0.8257	0.419	0.2016	-0.103	0.6209	0.7638	-0.4588	0.459	-1.361	-0.283	0.7951	-0.4079	0.7339	-0.6225	0.0428	-0.4772	0.7548	-0.3247	0.1851	2.7478	0.9534	-0.7621	-0.3308	-0.0749	0.3607	1.0389	-0.1845	-0.2068	-0.3675	0.7923	0.806	1.1465	-0.2265	0.3567	-0.3658	-1.1277	-0.4556	-0.8674
TCGA-CN-4733-01	-1.0264	-0.3825	-0.277	-0.7116	-0.694	-0.7429	-0.3866	0.1595	0.3968	-0.0187	-0.0574	-0.5946	0.2267	-0.1965	1.1863	0.3966	1.684	1.3188	-1.2214	-0.3984	-0.9449	1.7314	1.6159	1.6323	-0.4023	-1.3249	-0.2774	-0.1693	0.0668	1.0589	1.5035	-0.7408	-0.0063	0.3186	-1.0757	-0.3564	-0.6997	-0.5626	-0.9482	1.8535	-0.7486	-0.2832	-0.5805	0.992	-0.6807	-0.8466	0.1142	-1.395	-0.5256
TCGA-CN-6019-01	-0.9904	-2.1034	-0.951	0.1635	-0.9734	-0.218	0.4744	0.0864	-1.1637	-0.7038	-0.385	-0.2721	-1.9454	0.7361	1.7788	-0.2632	2.0268	0.2757	0.2224	0.9222	-1.2332	0.4158	0.7578	1.1932	0.162	-0.0009	-0.2057	-1.5292	-1.1851	0.0487	0.4694	-1.1097	0.306	-0.5355	-1.0496	-0.4906	-0.9494	-0.9885	1.1911	0.3257	-1.7843	-0.3562	-1.9528	-0.0109	-1.1015	0.9326	0.2894	-0.314	0.3523
TCGA-CV-5973-01	0.4008	0.8989	1.0582	0.4332	-0.4202	-1.3659	0.9257	0.035	1.3284	1.7286	-0.8868	-1.1038	-2.0114	-1.5057	-1.4327	-0.8488	-1.0735	0.5009	1.9129	1.7042	0.0546	-0.7334	-0.6427	-1.397	-0.2359	-0.9745	-0.0734	-0.1335	-1.2848	-0.1735	-0.2828	0.7362	0.3168	0.1057	1.4108	-0.9216	-0.2258	0.6975	-0.5515	0.505	-2.5292	1.7983	0.2133	0.1793	0.0752	1.4116	0.5286	-0.0702	0.0845
TCGA-F7-A61S-01	-1.9279	-1.0741	-0.9478	-1.8631	-3.1575	-4.4251	-2.0889	1.0451	0.2708	0.1608	-1.4694	2.2565	-2.1548	-1.6891	0.9231	-1.4834	-0.9603	0.1176	2.7182	-1.7545	3.3907	-2.3501	0.0643	1.6428	3.9514	4.8558	-0.6022	2.4571	-0.5969	1.5309	1.0104	-0.7389	0.0481	-1.4021	-2.3151	2.7285	0.911	-0.081	-0.7355	1.4011	-3.5047	1.2399	-1.3559	0.9802	-1.3554	-2.1109	-2.6437	-1.3914	-1.1982
TCGA-CV-6436-01	0.5045	-0.5191	-0.3447	-0.8656	0.44	1.1352	0.0278	0.0963	-0.6492	-0.5447	-0.6901	-0.409	-0.1416	-0.1742	1.3302	0.2493	-0.3659	0.1913	-0.1574	0.0506	-0.187	-0.7448	0.3126	-0.2353	0.3429	-0.5334	0.9195	-0.2041	2.0235	-0.2978	0.841	-0.0888	-0.5716	1.3673	0.2033	-0.4064	-0.3585	-0.004	-0.2687	1.8233	0.3661	-1.0793	0.2766	0.5655	-1.6526	-0.0124	1.2139	-0.6267	0.0877
TCGA-BB-7872-01	-1.4219	-0.9716	-1.5059	-0.8848	-2.0394	-0.8924	-2.7919	-0.6119	-0.2145	0.0445	-0.7908	1.8233	0.3475	-0.4957	0.4454	2.64	-0.4143	1.8763	1.0883	-2.4854	2.2125	0.4017	-1.1704	0.9367	3.0715	1.1233	-1.4383	3.3163	1.4368	0.8684	0.9033	3.2723	0.51	-1.1397	-0.5755	-7.7896	1.3798	0.0275	-0.4177	2.0132	-0.4208	-0.7875	1.2496	1.7664	0.1265	-1.6298	-2.5134	-0.8178	-0.9752
TCGA-CQ-6222-01	-0.9072	-0.9557	-0.5623	-1.2439	-1.5638	-2.5454	0.2894	0.639	-0.7811	2.5068	-0.6705	0.3702	-1.883	-0.4738	0.7385	-2.2247	0.4369	-0.8428	5.8718	-1.1881	2.354	-2.2317	-1.3218	2.7819	1.5389	0.7631	0.847	0.1386	-1.0404	0.6669	1.2714	-1.9813	-1.6431	0.3189	-0.2701	-0.214	-0.1249	-0.3255	-1.5311	1.1333	-2.372	2.807	-1.9846	1.6462	-2.5233	-2.4722	-0.4372	-0.8778	-0.9453
TCGA-CV-A45T-01	-1.7794	0.1733	0.1049	-0.9492	-2.2265	-1.5139	-0.6536	-0.5802	0.1799	-0.3224	-0.2747	0.802	0.8478	1.388	-0.3218	1.4879	1.7594	-0.1558	-0.3697	-1.7117	1.1911	0.5458	-0.358	1.2933	-0.2386	0.305	-0.4329	1.4494	2.3761	0.2335	0.0608	0.031	-0.3824	-0.9149	-1.0064	-0.1706	0.7237	0.5606	-0.9027	-0.0157	-0.4634	0.1636	0.1246	1.1696	-1.1577	-2.1095	-0.6453	-1.5167	-1.452
TCGA-D6-A6EM-01	0.2847	1.067	1.4796	-0.1899	0.8748	1.519	-0.2945	1.561	0.4269	-1.227	-0.0285	-0.0498	0.4107	0.086	-0.0264	-1.0817	-0.6009	-0.6656	0.1997	-0.0574	-0.2995	-0.2769	0.133	-0.8906	-0.1844	-0.5749	-0.6728	0.1366	2.4484	-0.2469	-1.0283	0.4745	0.0891	-0.0901	-0.4377	-0.325	-0.1037	1.6978	1.0003	-0.6612	2.4023	-0.6367	-0.3126	-0.6878	0.0318	0.0161	-0.5788	-0.2352	0.4077
TCGA-CV-6952-01	-1.2657	0.3337	0.356	0.0754	0.7194	0.3434	0.5276	0.4795	-0.6075	-2.1526	-0.72	-0.7545	-0.2296	-0.2997	-1.0297	-0.8043	-0.2865	0.0133	0.336	0.884	-0.6607	-0.5634	1.7554	-0.3585	-0.3144	0.0632	-1.0741	-0.3728	0.025	-0.3263	-0.5087	-1.0524	-0.5102	0.2077	1.668	-0.1339	-0.4748	0.3161	-0.6225	-1.7761	-0.2327	-0.2502	-0.7574	-0.8472	0.679	0.9269	0.367	0.6347	0.4538
TCGA-CQ-6225-01	2.6008	-0.1086	1.5963	0.478	0.8025	0.8479	0.5428	0.6013	-0.2517	-0.9245	-0.0743	-0.7447	-1.4963	0.3824	0.0968	-1.2186	-0.0545	0.502	0.1709	0.7444	-0.3581	-0.1303	-0.7994	0.1426	-1.2235	0.1851	-1.1936	-1.2487	-1.1637	-0.1857	-0.3826	-0.2163	-0.2706	-0.2131	0.2372	0.4061	0.2229	-0.7675	0.3616	-0.506	0.0283	-0.0657	-0.9098	-2.2867	-0.1962	1.2614	0.0103	0.0755	0.1717
TCGA-CQ-5325-01	-0.5221	-0.0149	-0.3502	-0.0048	0.3112	-0.2476	0.2421	-0.526	-0.4361	-0.328	0.2852	-0.9958	-0.0502	-0.1477	-0.038	-0.3125	0.0208	0.2465	1.9675	-0.3289	-0.4928	0.171	0.2749	0.2746	-0.1576	-0.802	0.4789	-0.5384	0.3361	1.0109	0.5049	-1.136	-0.5687	0.0098	-0.3036	-0.1756	-0.4751	0.5354	-1.1057	0.5037	-0.2191	0.2391	-0.5293	0.1945	-0.6567	-0.2181	1.6463	0.6692	-0.1287
TCGA-CV-5977-01	0.3946	0.6767	-0.956	-1.2737	-0.2038	0.0491	-0.3391	-0.6233	-0.2399	-1.1528	-1.1548	-1.0234	-0.2545	-2.2703	-1.8508	-0.4984	-1.0066	-0.5349	0.282	-1.2499	-1.4884	-0.1293	1.8475	-1.0726	0.2734	-0.2141	-0.8168	-0.1556	0.428	0.965	0.5011	0.5027	0.7992	1.0007	0.2088	-0.5951	-0.6502	-1.1216	-1.1116	-0.318	1.1689	1.4298	-0.8163	-0.0343	0.0415	-0.5513	1.0277	1.1875	-0.2076
TCGA-CV-7446-01	-0.9844	-0.3296	1.3358	0.8534	-0.6652	-0.4328	0.6245	1.3129	-0.533	0.3466	-0.1592	-0.564	-0.2289	0.49	-0.2394	-0.9305	-0.6129	-0.9753	-0.0924	0.5826	-0.681	0.325	1.4305	-0.8763	-0.8623	1.0268	-0.4955	-0.9898	-0.512	-1.5132	-0.8426	-0.2466	0.3205	0.1222	0.4928	0.052	-0.6393	-1.0311	1.1807	-0.9274	-1.1882	1.1285	0.8705	-1.7176	-1.0924	0.7038	0.5115	0.6768	-0.0764
TCGA-CN-6024-01	-0.5029	-0.5362	-0.3512	0.5924	0.5641	-0.1562	0.9318	1.2166	-0.1081	-0.1951	0.9035	-1.033	0.0526	-0.4127	0.8141	-0.5147	-0.0974	-0.3902	-1.3961	0.7884	-1.6674	-0.089	0.2625	0.4007	-0.4194	-0.1597	-0.0344	-2.2604	-1.3905	-0.4427	-0.7857	1.0434	-0.2356	-0.5245	-0.2443	0.3597	-0.7178	-1.2486	-1.4961	-0.9365	0.18	-0.7926	-0.232	-1.0933	0.6278	0.1694	1.0369	-0.5097	-0.0114
TCGA-CV-6934-01	0.1826	-0.5125	-0.6981	0.8037	-1.1457	-1.1951	0.7123	-0.3309	1.5363	1.9661	-0.391	-0.1632	-1.8665	0.4347	0.656	-0.6554	-0.0372	0.0428	0.2854	0.8354	0.0651	-0.8843	0.7862	0.3452	-0.3314	0.0959	0.8396	-0.4508	-1.0341	0.2626	0.0871	-0.7747	2.3727	0.0093	-0.0883	-0.8435	-1.03	-0.6212	-1.2572	0.1754	-0.8085	1.5263	-0.9696	-0.7333	0.1458	0.3105	0.3946	-0.2266	0.6504
TCGA-F7-A50G-01	-0.4522	1.5895	0.529	1.0586	-0.9255	-1.4446	0.9358	0.8137	0.2469	-0.2787	0.364	0.4148	-0.8538	1.941	0.0519	-0.3931	0.0413	-0.3119	0.0438	0.2778	0.2471	-0.0355	0.7584	1.1392	-2.067	-0.2092	0.2953	0.4328	1.3498	-0.6783	-0.6569	-1.8402	-0.5887	-0.7501	0.4171	-0.0339	0.0674	0.07	-0.9637	-0.7354	0.2988	-0.6222	-0.0688	0.1956	-0.1591	-0.1488	-0.4787	0.7791	-0.0872
TCGA-CV-6956-01	-0.0473	0.195	-0.5828	0.0418	2.2903	1.2467	0.9491	-0.483	2.0095	-0.4573	-0.0207	-0.5554	-1.0354	-1.7624	1.1792	-1.8996	-1.6595	1.9172	0.3307	1.2534	0.4093	-0.8964	-0.5593	-1.671	0.3858	0.4049	-0.701	-0.6884	-1.1546	2.7414	-1.279	0.9077	1.4696	0.3221	3.132	-0.1933	-0.0603	-1.3506	1.9727	-0.026	0.4548	0.6393	-0.7362	-1.5129	1.0242	0.8472	1.7349	1.2353	1.0075
TCGA-F7-A50J-01	0.4964	1.3857	1.2262	0.9976	-0.6626	-0.3336	0.355	1.5556	0.3871	-0.3416	0.6031	0.0218	-0.5656	1.3357	0.2853	-0.4689	-0.3884	-0.3953	-0.2654	0.5502	-0.1553	-0.4799	0.7188	-0.7286	-1.5426	-0.1202	-0.7363	-0.0077	1.4877	-0.3405	-0.6178	-0.1027	-0.5921	-0.5911	1.1365	-0.345	0.0501	0.8205	-0.3912	-1.0507	0.0206	-0.331	0.3179	-1.1161	0.7974	0.521	-0.2848	0.4271	3.0822
TCGA-CV-7238-01	0.1099	1.3303	0.3492	0.1171	0.9581	1.1449	0.9144	3.3669	3.4602	-0.6801	-1.67	-1.2165	-0.5146	-0.3452	-0.6767	-1.4175	-1.1613	-1.1665	0.2157	1.07	-0.6615	-0.9581	0.6429	-1.1101	-1.1167	-0.5915	-0.1447	-0.2384	-0.3654	0.1321	-1.2303	-0.9661	-0.8455	-0.3844	1.1911	-0.4831	-1.4645	-0.2183	-1.2003	-0.9645	-0.4342	-0.5925	1.0196	-0.9069	1.4406	0.5529	1.6139	0.8119	0.4055
TCGA-CV-A6JO-01	0.406	-0.175	0.9802	-0.2792	-0.4398	-0.1547	-0.1778	2.5433	1.5454	-0.7364	0.4137	0.5078	0.2112	-1.6293	-0.1944	0.9507	-0.9617	-0.2386	-0.3748	0.7439	0.5244	-1.0427	1.1527	-1.2169	0.4288	0.1891	-0.732	0.584	1.1461	-0.2032	-0.8027	0.5875	-0.2475	-0.9719	2.4098	-0.4841	0.1949	0.6449	-0.8726	0.2907	0.4775	-0.7149	0.5617	-0.2704	0.3684	0.7445	0.4593	-1.0253	1.4183
TCGA-BA-4074-01	-2.1884	0.038	0.7546	-0.3273	-0.3248	0.4484	-1.1244	0.9904	0.3657	0.9477	-4.2751	-0.0385	-0.3965	-1.0345	1.6773	-0.1755	-0.561	0.7934	-0.7114	-0.1775	0.4222	-1.1027	-0.7481	-0.6592	1.0666	-0.6066	-0.2371	-0.2671	0.0636	0.1347	-0.4543	1.7248	0.6065	0.9968	-0.3867	1.066	0.615	-0.017	-1.4022	2.7417	1.2157	1.599	0.9664	0.3166	-1.5215	0.9775	0.4808	0.4428	0.8972
TCGA-WA-A7H4-01	-0.5184	1.5011	1.4352	-0.7522	-1.2842	-0.5356	-0.7465	1.4035	0.3181	2.2381	0.5173	0.7413	-1.1612	1.3424	0.1378	1.2203	-0.1956	-0.1765	-0.4892	-0.7612	0.0585	-0.5922	1.3981	0.4146	0.1417	4.2721	-1.4586	1.292	0.3737	0.8419	-0.4087	0.2083	3.1722	-0.5895	-1.3278	-1.1881	0.6448	0.3643	-0.9351	0.1887	0.8927	-0.0323	-0.2292	1.2544	0.1908	-1.7374	0.0078	-0.7394	-1.021
TCGA-CQ-5330-01	-0.9131	1.1915	-0.7503	0.3083	-0.4949	-1.2245	0.579	0.0961	-0.0764	2.0296	0.1037	-0.7154	-1.5479	0.192	0.4864	-0.5276	0.0073	-0.57	2.1478	0.1645	0.1295	-1.1834	0.4497	-0.7188	-0.4388	0.201	0.9118	-0.3584	-0.187	0.3969	0.2999	-1.4336	1.0637	-0.3491	0.6699	-0.0554	-1.5725	-0.232	-1.3784	1.1687	-0.0339	1.2163	-0.7082	1.0334	-0.395	-1.5367	0.7239	-0.4847	-0.7377
TCGA-CN-4736-01	-0.6836	-0.8698	-0.614	-0.688	-0.3074	-1.6573	0.649	0.6107	-0.0378	0.7322	-0.0051	-0.6473	-0.9707	-1.4058	1.8404	-0.6795	-0.4988	1.5558	-0.9054	-0.1841	-0.2875	-0.4714	1.9673	0.037	-0.4401	-0.2605	-2.506	-1.2338	-0.3661	0.6545	-0.8377	-1.9376	-0.2022	-1.2253	1.3382	0.028	1.5267	-1.3463	-0.9066	0.9176	-1.1014	-0.187	-1.8343	-0.4272	-2.2016	-0.8709	1.1762	1.1341	-0.1577
TCGA-BA-A6DE-01	-1.8341	-1.5067	-1.655	-1.2986	-0.5951	0.7322	-0.5094	-0.4883	-0.3765	-1.0672	-0.4495	0.9964	1.2692	-0.066	-0.0731	-0.7681	-0.367	0.1307	0.2543	-0.3498	1.3181	0.19	-0.6605	-0.4942	0.8636	1.427	-0.4457	1.026	0.5496	0.5637	0.6208	1.0408	-0.536	-0.6011	-1.3495	-0.3253	0.7278	0.0395	0.4029	-0.2508	-0.164	0.1393	0.8486	1.393	-0.778	-0.3269	-0.5307	-0.2729	-0.6065
TCGA-C9-A47Z-01	0.4389	0.4146	2.0308	-2.1117	-0.7307	0.2989	-3.1321	-1.5262	-0.0481	0.0246	-0.618	1.2662	0.2647	0.2249	-0.4859	1.8892	-1.095	0.998	-0.5565	-2.3729	0.7862	-1.611	-1.2571	0.7157	0.6087	0.8935	-1.5458	2.1882	1.3162	0.7822	-0.491	-0.2392	0.016	-1.444	-0.5738	-0.6934	1.1253	-0.7891	-0.5369	0.612	-0.8758	0.6348	0.0688	-0.0227	-0.4759	-1.3113	-1.1208	-1.2497	-1.1935
TCGA-IQ-A61L-01	0.1811	0.8065	0.1699	0.1567	1.0546	0.2136	-0.2982	0.6209	-0.0657	-0.6132	-0.3668	0.4533	-1.2578	-0.0469	-0.0002	-1.0046	-0.8054	-0.0403	0.1518	0.1384	-0.1618	-1.5984	0.1972	-0.8885	-0.5319	1.4269	-0.8846	0.301	0.8977	-0.2792	-0.7403	-0.45	0.6366	-0.9426	2.6574	-0.577	0.326	-0.2707	-0.1349	-0.9642	-0.4543	-0.7329	0.07	-1.2142	0.7867	0.8501	-0.4695	0.6006	0.5677
TCGA-D6-6825-01	0.2472	1.7515	1.2482	-0.6618	-0.4474	-0.6744	0.299	0.4264	0.7273	0.1659	-1.9864	-1.4295	-1.3702	-0.5973	-2.2187	0.153	-0.1602	-1.1548	-0.7317	-0.2118	-2.0321	-0.1366	0.2955	-0.084	-1.3129	-1.17	-1.124	-0.2782	0.4314	0.3681	-0.5547	-1.0091	1.9254	0.5519	-0.2119	-0.959	-1.4856	-1.2218	-0.5722	-0.0798	-0.5884	0.9153	0.1287	-0.562	0.9003	0.9997	-1.0443	0.1142	0.0584
TCGA-CQ-5333-01	-0.1758	2.1566	-0.169	0.7917	0.4274	-0.5348	0.8507	0.0434	-0.4502	-1.1012	1.179	-0.2636	0.1723	1.2403	0.2339	-0.2865	-0.3727	-0.0443	0.37	0.2077	-0.3555	0.4443	0.0009	-0.4899	-0.4799	-0.321	1.3665	-0.2531	1.4492	0.2023	0.1728	-0.0237	-1.4257	0.0011	0.2142	0.1585	-0.205	1.3631	-0.5131	-1.4112	0.0271	-0.7831	0.1735	-0.9012	0.8192	0.0974	-0.3716	0.6953	-0.3672
TCGA-CQ-A4CE-01	1.6241	-0.2796	0.9688	-0.3163	0.652	0.6433	-0.4713	-0.0916	-0.2747	-0.7134	0.2133	0.6057	0.351	0.5182	0.0208	-0.5849	-0.8388	-0.0955	0.1134	-0.0593	0.42	-0.7763	0.4438	-0.5249	-0.1448	2.2777	-0.9891	0.4077	0.0524	-0.3708	-0.4353	-1.4019	-0.5888	-0.7705	3.6908	-0.157	0.1847	0.4283	-0.1023	-0.371	-0.3913	-0.5679	0.5724	-1.4771	-0.1648	0.5267	0.4279	1.2146	0.1742
TCGA-IQ-A61H-01	-1.1189	0.259	0.296	0.2808	1.4082	1.4808	0.0735	0.0926	-0.1666	-0.3938	1.2495	-0.088	2.5971	0.9986	-0.4933	0.1444	0.0769	0.0672	-0.3252	0.6868	0.3181	1.444	-0.1279	0.2579	-0.5191	-0.2574	0.9514	0.4307	-0.2321	-0.4636	-0.5009	-0.0914	-0.2479	-0.7621	0.3496	0.7082	0.0838	-0.1723	0.7201	-1.0783	0.992	-0.4693	0.8191	-0.2237	-1.3403	0.5166	0.2951	0.6201	-0.0361
TCGA-CX-7085-01	-0.8226	-0.1999	0.2621	0.1805	1.313	-0.1749	1.0661	0.6406	0.054	-0.4103	0.7087	-0.797	-0.0314	-0.1913	0.5604	-0.8063	-1.3947	0.5945	0.5637	1.8665	0.5272	-1.0476	0.6997	-0.4613	0.0274	-0.3614	1.0023	0.0608	-0.2734	1.2113	-0.0188	-0.1911	-0.0357	0.22	1.8935	-0.2416	-0.7773	-0.0982	0.0075	-0.305	-0.3137	0.4541	-0.4645	-1.2847	0.0392	1.0226	2.057	0.8058	0.1505
TCGA-CV-7236-01	-1.0685	-1.0713	-0.8386	-0.1648	-0.7483	-0.5171	0.6144	0.7367	0.0008	0.662	-0.1867	0.0372	-0.8568	-0.3188	2.6873	-0.0253	0.6375	-0.255	-2.0641	-0.031	1.0126	-0.4917	1.3788	0.5582	-0.6708	-0.2053	1.1717	-1.2055	-0.8348	0.5401	-1.0707	-1.5492	0.6885	0.0358	-0.7437	-0.3543	-0.0036	-0.666	-1.1007	1.8304	-1.4974	-0.5572	-0.3354	-0.3002	-0.266	-0.9627	0.722	0.0702	2.7792
TCGA-CN-5370-01	-0.5906	-0.3248	-0.5889	0.351	-1.3254	-0.9746	0.6334	-0.6544	0.4931	1.0527	-0.4436	-0.6305	-1.6575	0.1322	0.1548	-0.6118	-0.2567	0.0228	1.6882	0.4547	0.5815	0.1209	1.1871	-0.3154	0.2261	-0.3557	1.0934	-0.075	0.0925	0.4004	0.4388	-0.6077	1.1202	-0.1745	0.2167	-0.4252	-0.5526	-0.3249	-0.7989	0.7621	-0.5459	-0.2883	-0.4761	0.1092	-0.5754	-0.3187	-0.04	-0.0242	0.0175
TCGA-CQ-6221-01	0.1431	-1.6625	0.3799	1.5397	-0.8913	-0.5801	1.3301	0.6538	-0.1526	1.5061	2.0946	0.26	0.4785	-0.7883	0.7114	0.0544	-1.3046	0.005	-1.1264	0.0871	-0.4726	-0.0983	4.3922	0.0701	-0.679	-0.42	-0.5391	-0.767	-0.3137	0.3617	-0.9873	-2.2763	-0.08	0.2569	-0.275	1.083	0.8223	0.7635	-1.5226	0.2991	0.1963	2.3965	-1.4757	1.5568	3.7813	-2.952	1.5281	2.0899	-0.8837
TCGA-CV-A45P-01	-0.2101	-1.1353	0.9328	-1.7444	-1.0002	-0.0543	-5.1533	-1.3538	-0.5373	-0.1199	-1.6275	1.3517	-0.4422	-0.4703	-0.3258	1.8822	-0.5691	0.8141	1.2484	-2.4554	1.1146	-1.3702	-1.6918	0.7356	1.566	0.5466	-1.7484	2.3281	0.4801	-0.1532	0.4051	0.7223	-0.1095	-1.2853	-0.9373	0.1134	1.2565	-0.6646	0.3798	0.8	-1.5251	1.3756	0.0022	1.0402	-1.0816	-1.7505	-0.9421	-2.2718	-1.6015
TCGA-D6-6515-01	-0.9069	-0.385	0.8156	-2.1988	-0.5305	-1.1826	-1.5159	-0.1541	-0.1245	0.253	-0.9179	-0.6126	0.0341	-1.1241	0.1369	1.5259	1.0965	-0.2307	0.1149	-2.9869	0.0427	-1.2191	-1.6348	0.4557	0.9257	-0.9768	-0.4565	0.5253	0.9873	1.0337	0.9314	-0.4782	-0.2122	3.028	0.1808	-0.1827	-0.2624	-0.4718	-0.891	1.8653	-0.8068	-0.4931	-0.9332	0.932	-1.2563	-2.384	-1.4269	-2.1858	-1.5055
TCGA-CV-7438-01	-0.9998	0.5228	-0.2709	-0.6178	-0.7146	-0.5211	0.0366	-0.0654	-0.2429	0.7421	0.2125	-0.4998	-0.5542	-1.0766	0.9127	0.3066	-0.4704	-1.6501	-1.116	-0.0863	0.5724	0.3525	1.3638	-0.8053	0.5485	-0.4142	1.3903	-0.8887	-0.2115	0.3868	0.4374	-0.1514	-0.0685	0.4156	-0.6094	0.0901	-0.8761	0.5839	-1.2864	1.1654	0.1728	1.9834	-0.5953	0.0329	-0.3356	-1.3099	0.9197	-1.2158	-0.4995
TCGA-CQ-A4CA-01	0.3045	1.854	1.5708	-0.016	1.5191	1.4126	-0.9469	0.4265	0.0579	-0.4048	-0.2722	0.061	-1.0496	-1.1958	0.4821	-0.9464	-0.9667	-0.543	0.1726	0.438	0.1288	-0.6459	2.311	-0.9165	-0.4029	-0.0593	0.6098	-0.6746	1.1692	-0.3014	-1.0563	-0.3183	-0.0416	-0.6799	2.7195	0.1419	0.2732	2.9321	-0.7004	-1.2897	0.9136	-0.1161	-0.6575	-0.6449	1.817	0.6382	-1.1085	0.756	1.406
VIE-OTSCC-01	[Not Tested]	[Not Tested]	[Not Tested]	[Not Tested]	[Not Tested]	[Not Tested]	[Not Tested]	[Not Tested]	[Not Tested]	[Not Tested]	[Not Tested]	[Not Tested]	[Not Tested]	[Not Tested]	[Not Tested]	[Not Tested]	[Not Tested]	[Not Tested]	[Not Tested]	[Not Tested]	[Not Tested]	[Not Tested]	[Not Tested]	[Not Tested]	[Not Tested]	[Not Tested]	[Not Tested]	[Not Tested]	[Not Tested]	[Not Tested]	[Not Tested]	[Not Tested]	[Not Tested]	[Not Tested]	[Not Tested]	[Not Tested]	[Not Tested]	[Not Tested]	[Not Tested]	[Not Tested]	[Not Tested]	[Not Tested]	[Not Tested]	[Not Tested]	[Not Tested]	[Not Tested]	[Not Tested]	[Not Tested]	[Not Tested]
VIE-OTSCC-02	[Not Tested]	[Not Tested]	[Not Tested]	[Not Tested]	[Not Tested]	[Not Tested]	[Not Tested]	[Not Tested]	[Not Tested]	[Not Tested]	[Not Tested]	[Not Tested]	[Not Tested]	[Not Tested]	[Not Tested]	[Not Tested]	[Not Tested]	[Not Tested]	[Not Tested]	[Not Tested]	[Not Tested]	[Not Tested]	[Not Tested]	[Not Tested]	[Not Tested]	[Not Tested]	[Not Tested]	[Not Tested]	[Not Tested]	[Not Tested]	[Not Tested]	[Not Tested]	[Not Tested]	[Not Tested]	[Not Tested]	[Not Tested]	[Not Tested]	[Not Tested]	[Not Tested]	[Not Tested]	[Not Tested]	[Not Tested]	[Not Tested]	[Not Tested]	[Not Tested]	[Not Tested]	[Not Tested]	[Not Tested]	[Not Tested]
VIE-OTSCC-03	[Not Tested]	[Not Tested]	[Not Tested]	[Not Tested]	[Not Tested]	[Not Tested]	[Not Tested]	[Not Tested]	[Not Tested]	[Not Tested]	[Not Tested]	[Not Tested]	[Not Tested]	[Not Tested]	[Not Tested]	[Not Tested]	[Not Tested]	[Not Tested]	[Not Tested]	[Not Tested]	[Not Tested]	[Not Tested]	[Not Tested]	[Not Tested]	[Not Tested]	[Not Tested]	[Not Tested]	[Not Tested]	[Not Tested]	[Not Tested]	[Not Tested]	[Not Tested]	[Not Tested]	[Not Tested]	[Not Tested]	[Not Tested]	[Not Tested]	[Not Tested]	[Not Tested]	[Not Tested]	[Not Tested]	[Not Tested]	[Not Tested]	[Not Tested]	[Not Tested]	[Not Tested]	[Not Tested]	[Not Tested]	[Not Tested]
VIE-OTSCC-04	[Not Tested]	[Not Tested]	[Not Tested]	[Not Tested]	[Not Tested]	[Not Tested]	[Not Tested]	[Not Tested]	[Not Tested]	[Not Tested]	[Not Tested]	[Not Tested]	[Not Tested]	[Not Tested]	[Not Tested]	[Not Tested]	[Not Tested]	[Not Tested]	[Not Tested]	[Not Tested]	[Not Tested]	[Not Tested]	[Not Tested]	[Not Tested]	[Not Tested]	[Not Tested]	[Not Tested]	[Not Tested]	[Not Tested]	[Not Tested]	[Not Tested]	[Not Tested]	[Not Tested]	[Not Tested]	[Not Tested]	[Not Tested]	[Not Tested]	[Not Tested]	[Not Tested]	[Not Tested]	[Not Tested]	[Not Tested]	[Not Tested]	[Not Tested]	[Not Tested]	[Not Tested]	[Not Tested]	[Not Tested]	[Not Tested]
VIE-OTSCC-05	[Not Tested]	[Not Tested]	[Not Tested]	[Not Tested]	[Not Tested]	[Not Tested]	[Not Tested]	[Not Tested]	[Not Tested]	[Not Tested]	[Not Tested]	[Not Tested]	[Not Tested]	[Not Tested]	[Not Tested]	[Not Tested]	[Not Tested]	[Not Tested]	[Not Tested]	[Not Tested]	[Not Tested]	[Not Tested]	[Not Tested]	[Not Tested]	[Not Tested]	[Not Tested]	[Not Tested]	[Not Tested]	[Not Tested]	[Not Tested]	[Not Tested]	[Not Tested]	[Not Tested]	[Not Tested]	[Not Tested]	[Not Tested]	[Not Tested]	[Not Tested]	[Not Tested]	[Not Tested]	[Not Tested]	[Not Tested]	[Not Tested]	[Not Tested]	[Not Tested]	[Not Tested]	[Not Tested]	[Not Tested]	[Not Tested]
VIE-OTSCC-06	[Not Tested]	[Not Tested]	[Not Tested]	[Not Tested]	[Not Tested]	[Not Tested]	[Not Tested]	[Not Tested]	[Not Tested]	[Not Tested]	[Not Tested]	[Not Tested]	[Not Tested]	[Not Tested]	[Not Tested]	[Not Tested]	[Not Tested]	[Not Tested]	[Not Tested]	[Not Tested]	[Not Tested]	[Not Tested]	[Not Tested]	[Not Tested]	[Not Tested]	[Not Tested]	[Not Tested]	[Not Tested]	[Not Tested]	[Not Tested]	[Not Tested]	[Not Tested]	[Not Tested]	[Not Tested]	[Not Tested]	[Not Tested]	[Not Tested]	[Not Tested]	[Not Tested]	[Not Tested]	[Not Tested]	[Not Tested]	[Not Tested]	[Not Tested]	[Not Tested]	[Not Tested]	[Not Tested]	[Not Tested]	[Not Tested]
VIE-OTSCC-07	[Not Tested]	[Not Tested]	[Not Tested]	[Not Tested]	[Not Tested]	[Not Tested]	[Not Tested]	[Not Tested]	[Not Tested]	[Not Tested]	[Not Tested]	[Not Tested]	[Not Tested]	[Not Tested]	[Not Tested]	[Not Tested]	[Not Tested]	[Not Tested]	[Not Tested]	[Not Tested]	[Not Tested]	[Not Tested]	[Not Tested]	[Not Tested]	[Not Tested]	[Not Tested]	[Not Tested]	[Not Tested]	[Not Tested]	[Not Tested]	[Not Tested]	[Not Tested]	[Not Tested]	[Not Tested]	[Not Tested]	[Not Tested]	[Not Tested]	[Not Tested]	[Not Tested]	[Not Tested]	[Not Tested]	[Not Tested]	[Not Tested]	[Not Tested]	[Not Tested]	[Not Tested]	[Not Tested]	[Not Tested]	[Not Tested]
VIE-OTSCC-08	[Not Tested]	[Not Tested]	[Not Tested]	[Not Tested]	[Not Tested]	[Not Tested]	[Not Tested]	[Not Tested]	[Not Tested]	[Not Tested]	[Not Tested]	[Not Tested]	[Not Tested]	[Not Tested]	[Not Tested]	[Not Tested]	[Not Tested]	[Not Tested]	[Not Tested]	[Not Tested]	[Not Tested]	[Not Tested]	[Not Tested]	[Not Tested]	[Not Tested]	[Not Tested]	[Not Tested]	[Not Tested]	[Not Tested]	[Not Tested]	[Not Tested]	[Not Tested]	[Not Tested]	[Not Tested]	[Not Tested]	[Not Tested]	[Not Tested]	[Not Tested]	[Not Tested]	[Not Tested]	[Not Tested]	[Not Tested]	[Not Tested]	[Not Tested]	[Not Tested]	[Not Tested]	[Not Tested]	[Not Tested]	[Not Tested]
VIE-OTSCC-09	[Not Tested]	[Not Tested]	[Not Tested]	[Not Tested]	[Not Tested]	[Not Tested]	[Not Tested]	[Not Tested]	[Not Tested]	[Not Tested]	[Not Tested]	[Not Tested]	[Not Tested]	[Not Tested]	[Not Tested]	[Not Tested]	[Not Tested]	[Not Tested]	[Not Tested]	[Not Tested]	[Not Tested]	[Not Tested]	[Not Tested]	[Not Tested]	[Not Tested]	[Not Tested]	[Not Tested]	[Not Tested]	[Not Tested]	[Not Tested]	[Not Tested]	[Not Tested]	[Not Tested]	[Not Tested]	[Not Tested]	[Not Tested]	[Not Tested]	[Not Tested]	[Not Tested]	[Not Tested]	[Not Tested]	[Not Tested]	[Not Tested]	[Not Tested]	[Not Tested]	[Not Tested]	[Not Tested]	[Not Tested]	[Not Tested]
VIE-OTSCC-10	[Not Tested]	[Not Tested]	[Not Tested]	[Not Tested]	[Not Tested]	[Not Tested]	[Not Tested]	[Not Tested]	[Not Tested]	[Not Tested]	[Not Tested]	[Not Tested]	[Not Tested]	[Not Tested]	[Not Tested]	[Not Tested]	[Not Tested]	[Not Tested]	[Not Tested]	[Not Tested]	[Not Tested]	[Not Tested]	[Not Tested]	[Not Tested]	[Not Tested]	[Not Tested]	[Not Tested]	[Not Tested]	[Not Tested]	[Not Tested]	[Not Tested]	[Not Tested]	[Not Tested]	[Not Tested]	[Not Tested]	[Not Tested]	[Not Tested]	[Not Tested]	[Not Tested]	[Not Tested]	[Not Tested]	[Not Tested]	[Not Tested]	[Not Tested]	[Not Tested]	[Not Tested]	[Not Tested]	[Not Tested]	[Not Tested]
VIE-OTSCC-11	[Not Tested]	[Not Tested]	[Not Tested]	[Not Tested]	[Not Tested]	[Not Tested]	[Not Tested]	[Not Tested]	[Not Tested]	[Not Tested]	[Not Tested]	[Not Tested]	[Not Tested]	[Not Tested]	[Not Tested]	[Not Tested]	[Not Tested]	[Not Tested]	[Not Tested]	[Not Tested]	[Not Tested]	[Not Tested]	[Not Tested]	[Not Tested]	[Not Tested]	[Not Tested]	[Not Tested]	[Not Tested]	[Not Tested]	[Not Tested]	[Not Tested]	[Not Tested]	[Not Tested]	[Not Tested]	[Not Tested]	[Not Tested]	[Not Tested]	[Not Tested]	[Not Tested]	[Not Tested]	[Not Tested]	[Not Tested]	[Not Tested]	[Not Tested]	[Not Tested]	[Not Tested]	[Not Tested]	[Not Tested]	[Not Tested]
VIE-OTSCC-12	[Not Tested]	[Not Tested]	[Not Tested]	[Not Tested]	[Not Tested]	[Not Tested]	[Not Tested]	[Not Tested]	[Not Tested]	[Not Tested]	[Not Tested]	[Not Tested]	[Not Tested]	[Not Tested]	[Not Tested]	[Not Tested]	[Not Tested]	[Not Tested]	[Not Tested]	[Not Tested]	[Not Tested]	[Not Tested]	[Not Tested]	[Not Tested]	[Not Tested]	[Not Tested]	[Not Tested]	[Not Tested]	[Not Tested]	[Not Tested]	[Not Tested]	[Not Tested]	[Not Tested]	[Not Tested]	[Not Tested]	[Not Tested]	[Not Tested]	[Not Tested]	[Not Tested]	[Not Tested]	[Not Tested]	[Not Tested]	[Not Tested]	[Not Tested]	[Not Tested]	[Not Tested]	[Not Tested]	[Not Tested]	[Not Tested]
VIE-OTSCC-13	[Not Tested]	[Not Tested]	[Not Tested]	[Not Tested]	[Not Tested]	[Not Tested]	[Not Tested]	[Not Tested]	[Not Tested]	[Not Tested]	[Not Tested]	[Not Tested]	[Not Tested]	[Not Tested]	[Not Tested]	[Not Tested]	[Not Tested]	[Not Tested]	[Not Tested]	[Not Tested]	[Not Tested]	[Not Tested]	[Not Tested]	[Not Tested]	[Not Tested]	[Not Tested]	[Not Tested]	[Not Tested]	[Not Tested]	[Not Tested]	[Not Tested]	[Not Tested]	[Not Tested]	[Not Tested]	[Not Tested]	[Not Tested]	[Not Tested]	[Not Tested]	[Not Tested]	[Not Tested]	[Not Tested]	[Not Tested]	[Not Tested]	[Not Tested]	[Not Tested]	[Not Tested]	[Not Tested]	[Not Tested]	[Not Tested]
VIE-OTSCC-14	[Not Tested]	[Not Tested]	[Not Tested]	[Not Tested]	[Not Tested]	[Not Tested]	[Not Tested]	[Not Tested]	[Not Tested]	[Not Tested]	[Not Tested]	[Not Tested]	[Not Tested]	[Not Tested]	[Not Tested]	[Not Tested]	[Not Tested]	[Not Tested]	[Not Tested]	[Not Tested]	[Not Tested]	[Not Tested]	[Not Tested]	[Not Tested]	[Not Tested]	[Not Tested]	[Not Tested]	[Not Tested]	[Not Tested]	[Not Tested]	[Not Tested]	[Not Tested]	[Not Tested]	[Not Tested]	[Not Tested]	[Not Tested]	[Not Tested]	[Not Tested]	[Not Tested]	[Not Tested]	[Not Tested]	[Not Tested]	[Not Tested]	[Not Tested]	[Not Tested]	[Not Tested]	[Not Tested]	[Not Tested]	[Not Tested]
VIE-OTSCC-15	[Not Tested]	[Not Tested]	[Not Tested]	[Not Tested]	[Not Tested]	[Not Tested]	[Not Tested]	[Not Tested]	[Not Tested]	[Not Tested]	[Not Tested]	[Not Tested]	[Not Tested]	[Not Tested]	[Not Tested]	[Not Tested]	[Not Tested]	[Not Tested]	[Not Tested]	[Not Tested]	[Not Tested]	[Not Tested]	[Not Tested]	[Not Tested]	[Not Tested]	[Not Tested]	[Not Tested]	[Not Tested]	[Not Tested]	[Not Tested]	[Not Tested]	[Not Tested]	[Not Tested]	[Not Tested]	[Not Tested]	[Not Tested]	[Not Tested]	[Not Tested]	[Not Tested]	[Not Tested]	[Not Tested]	[Not Tested]	[Not Tested]	[Not Tested]	[Not Tested]	[Not Tested]	[Not Tested]	[Not Tested]	[Not Tested]
VIE-OTSCC-16	[Not Tested]	[Not Tested]	[Not Tested]	[Not Tested]	[Not Tested]	[Not Tested]	[Not Tested]	[Not Tested]	[Not Tested]	[Not Tested]	[Not Tested]	[Not Tested]	[Not Tested]	[Not Tested]	[Not Tested]	[Not Tested]	[Not Tested]	[Not Tested]	[Not Tested]	[Not Tested]	[Not Tested]	[Not Tested]	[Not Tested]	[Not Tested]	[Not Tested]	[Not Tested]	[Not Tested]	[Not Tested]	[Not Tested]	[Not Tested]	[Not Tested]	[Not Tested]	[Not Tested]	[Not Tested]	[Not Tested]	[Not Tested]	[Not Tested]	[Not Tested]	[Not Tested]	[Not Tested]	[Not Tested]	[Not Tested]	[Not Tested]	[Not Tested]	[Not Tested]	[Not Tested]	[Not Tested]	[Not Tested]	[Not Tested]
VIE-OTSCC-17	[Not Tested]	[Not Tested]	[Not Tested]	[Not Tested]	[Not Tested]	[Not Tested]	[Not Tested]	[Not Tested]	[Not Tested]	[Not Tested]	[Not Tested]	[Not Tested]	[Not Tested]	[Not Tested]	[Not Tested]	[Not Tested]	[Not Tested]	[Not Tested]	[Not Tested]	[Not Tested]	[Not Tested]	[Not Tested]	[Not Tested]	[Not Tested]	[Not Tested]	[Not Tested]	[Not Tested]	[Not Tested]	[Not Tested]	[Not Tested]	[Not Tested]	[Not Tested]	[Not Tested]	[Not Tested]	[Not Tested]	[Not Tested]	[Not Tested]	[Not Tested]	[Not Tested]	[Not Tested]	[Not Tested]	[Not Tested]	[Not Tested]	[Not Tested]	[Not Tested]	[Not Tested]	[Not Tested]	[Not Tested]	[Not Tested]
VIE-OTSCC-18	[Not Tested]	[Not Tested]	[Not Tested]	[Not Tested]	[Not Tested]	[Not Tested]	[Not Tested]	[Not Tested]	[Not Tested]	[Not Tested]	[Not Tested]	[Not Tested]	[Not Tested]	[Not Tested]	[Not Tested]	[Not Tested]	[Not Tested]	[Not Tested]	[Not Tested]	[Not Tested]	[Not Tested]	[Not Tested]	[Not Tested]	[Not Tested]	[Not Tested]	[Not Tested]	[Not Tested]	[Not Tested]	[Not Tested]	[Not Tested]	[Not Tested]	[Not Tested]	[Not Tested]	[Not Tested]	[Not Tested]	[Not Tested]	[Not Tested]	[Not Tested]	[Not Tested]	[Not Tested]	[Not Tested]	[Not Tested]	[Not Tested]	[Not Tested]	[Not Tested]	[Not Tested]	[Not Tested]	[Not Tested]	[Not Tested]
VIE-OTSCC-19	[Not Tested]	[Not Tested]	[Not Tested]	[Not Tested]	[Not Tested]	[Not Tested]	[Not Tested]	[Not Tested]	[Not Tested]	[Not Tested]	[Not Tested]	[Not Tested]	[Not Tested]	[Not Tested]	[Not Tested]	[Not Tested]	[Not Tested]	[Not Tested]	[Not Tested]	[Not Tested]	[Not Tested]	[Not Tested]	[Not Tested]	[Not Tested]	[Not Tested]	[Not Tested]	[Not Tested]	[Not Tested]	[Not Tested]	[Not Tested]	[Not Tested]	[Not Tested]	[Not Tested]	[Not Tested]	[Not Tested]	[Not Tested]	[Not Tested]	[Not Tested]	[Not Tested]	[Not Tested]	[Not Tested]	[Not Tested]	[Not Tested]	[Not Tested]	[Not Tested]	[Not Tested]	[Not Tested]	[Not Tested]	[Not Tested]
VIE-OTSCC-20	[Not Tested]	[Not Tested]	[Not Tested]	[Not Tested]	[Not Tested]	[Not Tested]	[Not Tested]	[Not Tested]	[Not Tested]	[Not Tested]	[Not Tested]	[Not Tested]	[Not Tested]	[Not Tested]	[Not Tested]	[Not Tested]	[Not Tested]	[Not Tested]	[Not Tested]	[Not Tested]	[Not Tested]	[Not Tested]	[Not Tested]	[Not Tested]	[Not Tested]	[Not Tested]	[Not Tested]	[Not Tested]	[Not Tested]	[Not Tested]	[Not Tested]	[Not Tested]	[Not Tested]	[Not Tested]	[Not Tested]	[Not Tested]	[Not Tested]	[Not Tested]	[Not Tested]	[Not Tested]	[Not Tested]	[Not Tested]	[Not Tested]	[Not Tested]	[Not Tested]	[Not Tested]	[Not Tested]	[Not Tested]	[Not Tested]
VIE-OTSCC-21	[Not Tested]	[Not Tested]	[Not Tested]	[Not Tested]	[Not Tested]	[Not Tested]	[Not Tested]	[Not Tested]	[Not Tested]	[Not Tested]	[Not Tested]	[Not Tested]	[Not Tested]	[Not Tested]	[Not Tested]	[Not Tested]	[Not Tested]	[Not Tested]	[Not Tested]	[Not Tested]	[Not Tested]	[Not Tested]	[Not Tested]	[Not Tested]	[Not Tested]	[Not Tested]	[Not Tested]	[Not Tested]	[Not Tested]	[Not Tested]	[Not Tested]	[Not Tested]	[Not Tested]	[Not Tested]	[Not Tested]	[Not Tested]	[Not Tested]	[Not Tested]	[Not Tested]	[Not Tested]	[Not Tested]	[Not Tested]	[Not Tested]	[Not Tested]	[Not Tested]	[Not Tested]	[Not Tested]	[Not Tested]	[Not Tested]
VIE-OTSCC-22	[Not Tested]	[Not Tested]	[Not Tested]	[Not Tested]	[Not Tested]	[Not Tested]	[Not Tested]	[Not Tested]	[Not Tested]	[Not Tested]	[Not Tested]	[Not Tested]	[Not Tested]	[Not Tested]	[Not Tested]	[Not Tested]	[Not Tested]	[Not Tested]	[Not Tested]	[Not Tested]	[Not Tested]	[Not Tested]	[Not Tested]	[Not Tested]	[Not Tested]	[Not Tested]	[Not Tested]	[Not Tested]	[Not Tested]	[Not Tested]	[Not Tested]	[Not Tested]	[Not Tested]	[Not Tested]	[Not Tested]	[Not Tested]	[Not Tested]	[Not Tested]	[Not Tested]	[Not Tested]	[Not Tested]	[Not Tested]	[Not Tested]	[Not Tested]	[Not Tested]	[Not Tested]	[Not Tested]	[Not Tested]	[Not Tested]
VIE-OTSCC-23	[Not Tested]	[Not Tested]	[Not Tested]	[Not Tested]	[Not Tested]	[Not Tested]	[Not Tested]	[Not Tested]	[Not Tested]	[Not Tested]	[Not Tested]	[Not Tested]	[Not Tested]	[Not Tested]	[Not Tested]	[Not Tested]	[Not Tested]	[Not Tested]	[Not Tested]	[Not Tested]	[Not Tested]	[Not Tested]	[Not Tested]	[Not Tested]	[Not Tested]	[Not Tested]	[Not Tested]	[Not Tested]	[Not Tested]	[Not Tested]	[Not Tested]	[Not Tested]	[Not Tested]	[Not Tested]	[Not Tested]	[Not Tested]	[Not Tested]	[Not Tested]	[Not Tested]	[Not Tested]	[Not Tested]	[Not Tested]	[Not Tested]	[Not Tested]	[Not Tested]	[Not Tested]	[Not Tested]	[Not Tested]	[Not Tested]
VIE-OTSCC-24	[Not Tested]	[Not Tested]	[Not Tested]	[Not Tested]	[Not Tested]	[Not Tested]	[Not Tested]	[Not Tested]	[Not Tested]	[Not Tested]	[Not Tested]	[Not Tested]	[Not Tested]	[Not Tested]	[Not Tested]	[Not Tested]	[Not Tested]	[Not Tested]	[Not Tested]	[Not Tested]	[Not Tested]	[Not Tested]	[Not Tested]	[Not Tested]	[Not Tested]	[Not Tested]	[Not Tested]	[Not Tested]	[Not Tested]	[Not Tested]	[Not Tested]	[Not Tested]	[Not Tested]	[Not Tested]	[Not Tested]	[Not Tested]	[Not Tested]	[Not Tested]	[Not Tested]	[Not Tested]	[Not Tested]	[Not Tested]	[Not Tested]	[Not Tested]	[Not Tested]	[Not Tested]	[Not Tested]	[Not Tested]	[Not Tested]
VIE-OTSCC-25	[Not Tested]	[Not Tested]	[Not Tested]	[Not Tested]	[Not Tested]	[Not Tested]	[Not Tested]	[Not Tested]	[Not Tested]	[Not Tested]	[Not Tested]	[Not Tested]	[Not Tested]	[Not Tested]	[Not Tested]	[Not Tested]	[Not Tested]	[Not Tested]	[Not Tested]	[Not Tested]	[Not Tested]	[Not Tested]	[Not Tested]	[Not Tested]	[Not Tested]	[Not Tested]	[Not Tested]	[Not Tested]	[Not Tested]	[Not Tested]	[Not Tested]	[Not Tested]	[Not Tested]	[Not Tested]	[Not Tested]	[Not Tested]	[Not Tested]	[Not Tested]	[Not Tested]	[Not Tested]	[Not Tested]	[Not Tested]	[Not Tested]	[Not Tested]	[Not Tested]	[Not Tested]	[Not Tested]	[Not Tested]	[Not Tested]
VIE-OTSCC-26	[Not Tested]	[Not Tested]	[Not Tested]	[Not Tested]	[Not Tested]	[Not Tested]	[Not Tested]	[Not Tested]	[Not Tested]	[Not Tested]	[Not Tested]	[Not Tested]	[Not Tested]	[Not Tested]	[Not Tested]	[Not Tested]	[Not Tested]	[Not Tested]	[Not Tested]	[Not Tested]	[Not Tested]	[Not Tested]	[Not Tested]	[Not Tested]	[Not Tested]	[Not Tested]	[Not Tested]	[Not Tested]	[Not Tested]	[Not Tested]	[Not Tested]	[Not Tested]	[Not Tested]	[Not Tested]	[Not Tested]	[Not Tested]	[Not Tested]	[Not Tested]	[Not Tested]	[Not Tested]	[Not Tested]	[Not Tested]	[Not Tested]	[Not Tested]	[Not Tested]	[Not Tested]	[Not Tested]	[Not Tested]	[Not Tested]
VIE-OTSCC-27	[Not Tested]	[Not Tested]	[Not Tested]	[Not Tested]	[Not Tested]	[Not Tested]	[Not Tested]	[Not Tested]	[Not Tested]	[Not Tested]	[Not Tested]	[Not Tested]	[Not Tested]	[Not Tested]	[Not Tested]	[Not Tested]	[Not Tested]	[Not Tested]	[Not Tested]	[Not Tested]	[Not Tested]	[Not Tested]	[Not Tested]	[Not Tested]	[Not Tested]	[Not Tested]	[Not Tested]	[Not Tested]	[Not Tested]	[Not Tested]	[Not Tested]	[Not Tested]	[Not Tested]	[Not Tested]	[Not Tested]	[Not Tested]	[Not Tested]	[Not Tested]	[Not Tested]	[Not Tested]	[Not Tested]	[Not Tested]	[Not Tested]	[Not Tested]	[Not Tested]	[Not Tested]	[Not Tested]	[Not Tested]	[Not Tested]
VIE-OTSCC-28	[Not Tested]	[Not Tested]	[Not Tested]	[Not Tested]	[Not Tested]	[Not Tested]	[Not Tested]	[Not Tested]	[Not Tested]	[Not Tested]	[Not Tested]	[Not Tested]	[Not Tested]	[Not Tested]	[Not Tested]	[Not Tested]	[Not Tested]	[Not Tested]	[Not Tested]	[Not Tested]	[Not Tested]	[Not Tested]	[Not Tested]	[Not Tested]	[Not Tested]	[Not Tested]	[Not Tested]	[Not Tested]	[Not Tested]	[Not Tested]	[Not Tested]	[Not Tested]	[Not Tested]	[Not Tested]	[Not Tested]	[Not Tested]	[Not Tested]	[Not Tested]	[Not Tested]	[Not Tested]	[Not Tested]	[Not Tested]	[Not Tested]	[Not Tested]	[Not Tested]	[Not Tested]	[Not Tested]	[Not Tested]	[Not Tested]
VIE-OTSCC-29	[Not Tested]	[Not Tested]	[Not Tested]	[Not Tested]	[Not Tested]	[Not Tested]	[Not Tested]	[Not Tested]	[Not Tested]	[Not Tested]	[Not Tested]	[Not Tested]	[Not Tested]	[Not Tested]	[Not Tested]	[Not Tested]	[Not Tested]	[Not Tested]	[Not Tested]	[Not Tested]	[Not Tested]	[Not Tested]	[Not Tested]	[Not Tested]	[Not Tested]	[Not Tested]	[Not Tested]	[Not Tested]	[Not Tested]	[Not Tested]	[Not Tested]	[Not Tested]	[Not Tested]	[Not Tested]	[Not Tested]	[Not Tested]	[Not Tested]	[Not Tested]	[Not Tested]	[Not Tested]	[Not Tested]	[Not Tested]	[Not Tested]	[Not Tested]	[Not Tested]	[Not Tested]	[Not Tested]	[Not Tested]	[Not Tested]
VIE-OTSCC-30	[Not Tested]	[Not Tested]	[Not Tested]	[Not Tested]	[Not Tested]	[Not Tested]	[Not Tested]	[Not Tested]	[Not Tested]	[Not Tested]	[Not Tested]	[Not Tested]	[Not Tested]	[Not Tested]	[Not Tested]	[Not Tested]	[Not Tested]	[Not Tested]	[Not Tested]	[Not Tested]	[Not Tested]	[Not Tested]	[Not Tested]	[Not Tested]	[Not Tested]	[Not Tested]	[Not Tested]	[Not Tested]	[Not Tested]	[Not Tested]	[Not Tested]	[Not Tested]	[Not Tested]	[Not Tested]	[Not Tested]	[Not Tested]	[Not Tested]	[Not Tested]	[Not Tested]	[Not Tested]	[Not Tested]	[Not Tested]	[Not Tested]	[Not Tested]	[Not Tested]	[Not Tested]	[Not Tested]	[Not Tested]	[Not Tested]
VIE-OTSCC-31	[Not Tested]	[Not Tested]	[Not Tested]	[Not Tested]	[Not Tested]	[Not Tested]	[Not Tested]	[Not Tested]	[Not Tested]	[Not Tested]	[Not Tested]	[Not Tested]	[Not Tested]	[Not Tested]	[Not Tested]	[Not Tested]	[Not Tested]	[Not Tested]	[Not Tested]	[Not Tested]	[Not Tested]	[Not Tested]	[Not Tested]	[Not Tested]	[Not Tested]	[Not Tested]	[Not Tested]	[Not Tested]	[Not Tested]	[Not Tested]	[Not Tested]	[Not Tested]	[Not Tested]	[Not Tested]	[Not Tested]	[Not Tested]	[Not Tested]	[Not Tested]	[Not Tested]	[Not Tested]	[Not Tested]	[Not Tested]	[Not Tested]	[Not Tested]	[Not Tested]	[Not Tested]	[Not Tested]	[Not Tested]	[Not Tested]
VIE-OTSCC-32	[Not Tested]	[Not Tested]	[Not Tested]	[Not Tested]	[Not Tested]	[Not Tested]	[Not Tested]	[Not Tested]	[Not Tested]	[Not Tested]	[Not Tested]	[Not Tested]	[Not Tested]	[Not Tested]	[Not Tested]	[Not Tested]	[Not Tested]	[Not Tested]	[Not Tested]	[Not Tested]	[Not Tested]	[Not Tested]	[Not Tested]	[Not Tested]	[Not Tested]	[Not Tested]	[Not Tested]	[Not Tested]	[Not Tested]	[Not Tested]	[Not Tested]	[Not Tested]	[Not Tested]	[Not Tested]	[Not Tested]	[Not Tested]	[Not Tested]	[Not Tested]	[Not Tested]	[Not Tested]	[Not Tested]	[Not Tested]	[Not Tested]	[Not Tested]	[Not Tested]	[Not Tested]	[Not Tested]	[Not Tested]	[Not Tested]
VIE-OTSCC-33	[Not Tested]	[Not Tested]	[Not Tested]	[Not Tested]	[Not Tested]	[Not Tested]	[Not Tested]	[Not Tested]	[Not Tested]	[Not Tested]	[Not Tested]	[Not Tested]	[Not Tested]	[Not Tested]	[Not Tested]	[Not Tested]	[Not Tested]	[Not Tested]	[Not Tested]	[Not Tested]	[Not Tested]	[Not Tested]	[Not Tested]	[Not Tested]	[Not Tested]	[Not Tested]	[Not Tested]	[Not Tested]	[Not Tested]	[Not Tested]	[Not Tested]	[Not Tested]	[Not Tested]	[Not Tested]	[Not Tested]	[Not Tested]	[Not Tested]	[Not Tested]	[Not Tested]	[Not Tested]	[Not Tested]	[Not Tested]	[Not Tested]	[Not Tested]	[Not Tested]	[Not Tested]	[Not Tested]	[Not Tested]	[Not Tested]
VIE-OTSCC-34	[Not Tested]	[Not Tested]	[Not Tested]	[Not Tested]	[Not Tested]	[Not Tested]	[Not Tested]	[Not Tested]	[Not Tested]	[Not Tested]	[Not Tested]	[Not Tested]	[Not Tested]	[Not Tested]	[Not Tested]	[Not Tested]	[Not Tested]	[Not Tested]	[Not Tested]	[Not Tested]	[Not Tested]	[Not Tested]	[Not Tested]	[Not Tested]	[Not Tested]	[Not Tested]	[Not Tested]	[Not Tested]	[Not Tested]	[Not Tested]	[Not Tested]	[Not Tested]	[Not Tested]	[Not Tested]	[Not Tested]	[Not Tested]	[Not Tested]	[Not Tested]	[Not Tested]	[Not Tested]	[Not Tested]	[Not Tested]	[Not Tested]	[Not Tested]	[Not Tested]	[Not Tested]	[Not Tested]	[Not Tested]	[Not Tested]
* TCGA (black) / Vienna (dark blue)
overexpression
underexpression
Table sorted by age (ascending)
TCGA: z-scores
Vienna: immunohistochemical score (0-6)
[truncated: 204 more columns]
