# Supplementary material for: PRKCA Overexpression Is Frequent in Young Oral Tongue Squamous Cell Carcinoma Patients and Is Associated with Poor Prognosis
Source: Cancers (Basel). 2021 Apr 25;13(9):2082. doi: 10.3390/cancers13092082 (PMC8123332; doi:10.3390/cancers13092082)
Supplement: Supplementary file 1 [file cancers-13-02082-s001.zip › cancers-1154669-supplementary files/Suppl. Table S2.xlsx]

## Sheet: CNVs
Suppl. Table S2: Single nucleotide variants (SNPs) and Copy number variants (CNVs) analysis in the PRKCA high vs PRKCA low samples within the TCGA cohort
None found significant
COPY NUMBER VARIANTS (CNV)
Gene	Cytoband	(A) PRKCA+	(B) PRKCA-	Log Ratio	p-Value	q-Value	Enriched in
A1CF	10q11.23	0 (0.00%)	1 (1.16%)	<-10	0.915	0.915	(B) PRKCA-
AAAS	12q13.13	0 (0.00%)	1 (1.16%)	<-10	0.915	0.915	(B) PRKCA-
AACS	12q24.31	0 (0.00%)	1 (1.16%)	<-10	0.915	0.915	(B) PRKCA-
AADAT	4q33	0 (0.00%)	1 (1.16%)	<-10	0.915	0.915	(B) PRKCA-
AARS2	6p21.1	0 (0.00%)	1 (1.16%)	<-10	0.915	0.915	(B) PRKCA-
AASS	7q31.32	0 (0.00%)	1 (1.16%)	<-10	0.915	0.915	(B) PRKCA-
AATF	17q12	0 (0.00%)	1 (1.16%)	<-10	0.915	0.915	(B) PRKCA-
ABCA1	9q31.1	0 (0.00%)	1 (1.16%)	<-10	0.915	0.915	(B) PRKCA-
ABCA2	9q34.3	0 (0.00%)	1 (1.16%)	<-10	0.915	0.915	(B) PRKCA-
ABCB5	7p21.1	0 (0.00%)	1 (1.16%)	<-10	0.915	0.915	(B) PRKCA-
ABCB7	Xq13.3	0 (0.00%)	1 (1.16%)	<-10	0.915	0.915	(B) PRKCA-
ABCB8	7q36.1	0 (0.00%)	1 (1.16%)	<-10	0.915	0.915	(B) PRKCA-
ABCB9	12q24.31	0 (0.00%)	1 (1.16%)	<-10	0.915	0.915	(B) PRKCA-
ABCC10	6p21.1	0 (0.00%)	1 (1.16%)	<-10	0.915	0.915	(B) PRKCA-
ABCC3	17q21.33	0 (0.00%)	1 (1.16%)	<-10	0.915	0.915	(B) PRKCA-
ABCC9	12p12.1	0 (0.00%)	1 (1.16%)	<-10	0.915	0.915	(B) PRKCA-
ABCF2	7q36.1	0 (0.00%)	1 (1.16%)	<-10	0.915	0.915	(B) PRKCA-
ABCG4	11q23.3	0 (0.00%)	1 (1.16%)	<-10	0.915	0.915	(B) PRKCA-
ABHD12	20p11.21	0 (0.00%)	1 (1.16%)	<-10	0.915	0.915	(B) PRKCA-
ABHD17B	9q21.13	0 (0.00%)	1 (1.16%)	<-10	0.915	0.915	(B) PRKCA-
ABHD17C	15q25.1	0 (0.00%)	1 (1.16%)	<-10	0.915	0.915	(B) PRKCA-
ABI3	17q21.32	0 (0.00%)	1 (1.16%)	<-10	0.915	0.915	(B) PRKCA-
ABL1	9q34.12	0 (0.00%)	1 (1.16%)	<-10	0.915	0.915	(B) PRKCA-
ABO	9q34.2	0 (0.00%)	1 (1.16%)	<-10	0.915	0.915	(B) PRKCA-
ABRAXAS1	4q21.23	0 (0.00%)	1 (1.16%)	<-10	0.915	0.915	(B) PRKCA-
ACACB	12q24.11	0 (0.00%)	1 (1.16%)	<-10	0.915	0.915	(B) PRKCA-
ACAD10	12q24.12	0 (0.00%)	1 (1.16%)	<-10	0.915	0.915	(B) PRKCA-
ACAD8	11q25	0 (0.00%)	1 (1.16%)	<-10	0.915	0.915	(B) PRKCA-
ACADL	2q34	0 (0.00%)	1 (1.16%)	<-10	0.915	0.915	(B) PRKCA-
ACADM	1p31.1	0 (0.00%)	1 (1.16%)	<-10	0.915	0.915	(B) PRKCA-
ACADS	12q24.31	0 (0.00%)	1 (1.16%)	<-10	0.915	0.915	(B) PRKCA-
ACADVL	17p13.1	0 (0.00%)	1 (1.16%)	<-10	0.915	0.915	(B) PRKCA-
ACAP1	17p13.1	0 (0.00%)	1 (1.16%)	<-10	0.915	0.915	(B) PRKCA-
ACAP3	1p36.33	0 (0.00%)	1 (1.16%)	<-10	0.915	0.915	(B) PRKCA-
ACAT1	11q22.3	0 (0.00%)	1 (1.16%)	<-10	0.915	0.915	(B) PRKCA-
ACLY	17q21.2	0 (0.00%)	1 (1.16%)	<-10	0.915	0.915	(B) PRKCA-
ACOT1	14q24.3	0 (0.00%)	1 (1.16%)	<-10	0.915	0.915	(B) PRKCA-
ACOT12	5q14.1	0 (0.00%)	1 (1.16%)	<-10	0.915	0.915	(B) PRKCA-
ACOT2	14q24.3	0 (0.00%)	1 (1.16%)	<-10	0.915	0.915	(B) PRKCA-
ACOT4	14q24.3	0 (0.00%)	1 (1.16%)	<-10	0.915	0.915	(B) PRKCA-
ACOT6	14q24.3	0 (0.00%)	1 (1.16%)	<-10	0.915	0.915	(B) PRKCA-
ACOT7	1p36.31	0 (0.00%)	1 (1.16%)	<-10	0.915	0.915	(B) PRKCA-
ACOXL	2q13	0 (0.00%)	1 (1.16%)	<-10	0.915	0.915	(B) PRKCA-
ACP2	11p11.2|11p12-p11	0 (0.00%)	1 (1.16%)	<-10	0.915	0.915	(B) PRKCA-
ACP5	19p13.2	0 (0.00%)	1 (1.16%)	<-10	0.915	0.915	(B) PRKCA-
ACP7	19q13.2	0 (0.00%)	1 (1.16%)	<-10	0.915	0.915	(B) PRKCA-
ACRBP	12p13.31	0 (0.00%)	1 (1.16%)	<-10	0.915	0.915	(B) PRKCA-
ACRV1	11q24.2	0 (0.00%)	1 (1.16%)	<-10	0.915	0.915	(B) PRKCA-
ACSBG1	15q25.1	0 (0.00%)	1 (1.16%)	<-10	0.915	0.915	(B) PRKCA-
ACSF2	17q21.33	0 (0.00%)	1 (1.16%)	<-10	0.915	0.915	(B) PRKCA-
ACTB	7p22.1	0 (0.00%)	1 (1.16%)	<-10	0.915	0.915	(B) PRKCA-
ACTC1	15q14	0 (0.00%)	1 (1.16%)	<-10	0.915	0.915	(B) PRKCA-
ACTN4	19q13.2	0 (0.00%)	1 (1.16%)	<-10	0.915	0.915	(B) PRKCA-
ACTR10	14q23.1	0 (0.00%)	1 (1.16%)	<-10	0.915	0.915	(B) PRKCA-
ACTR3	2q14.1	0 (0.00%)	1 (1.16%)	<-10	0.915	0.915	(B) PRKCA-
ACTR3-AS1	2q14.1	0 (0.00%)	1 (1.16%)	<-10	0.915	0.915	(B) PRKCA-
ACTR3B	7q36.1-q36.2	0 (0.00%)	1 (1.16%)	<-10	0.915	0.915	(B) PRKCA-
ACTR3BP5	10p11.1	0 (0.00%)	1 (1.16%)	<-10	0.915	0.915	(B) PRKCA-
ACTR3C	7q36.1	0 (0.00%)	1 (1.16%)	<-10	0.915	0.915	(B) PRKCA-
ACTR5	20q11.23	0 (0.00%)	1 (1.16%)	<-10	0.915	0.915	(B) PRKCA-
ACTRT2	1p36.32	0 (0.00%)	1 (1.16%)	<-10	0.915	0.915	(B) PRKCA-
ACVR1C	2q24.1	0 (0.00%)	1 (1.16%)	<-10	0.915	0.915	(B) PRKCA-
ADAM1A	12q24.12-q24.13	0 (0.00%)	1 (1.16%)	<-10	0.915	0.915	(B) PRKCA-
ADAM20	14q24.2	0 (0.00%)	1 (1.16%)	<-10	0.915	0.915	(B) PRKCA-
ADAM20P1	14q24.2	0 (0.00%)	1 (1.16%)	<-10	0.915	0.915	(B) PRKCA-
ADAM21	14q24.2	0 (0.00%)	1 (1.16%)	<-10	0.915	0.915	(B) PRKCA-
ADAM21P1	14q24.2	0 (0.00%)	1 (1.16%)	<-10	0.915	0.915	(B) PRKCA-
ADAM23	2q33.3	0 (0.00%)	1 (1.16%)	<-10	0.915	0.915	(B) PRKCA-
ADAMTS13	9q34.2	0 (0.00%)	1 (1.16%)	<-10	0.915	0.915	(B) PRKCA-
ADAMTS14	10q22.1	0 (0.00%)	1 (1.16%)	<-10	0.915	0.915	(B) PRKCA-
ADAMTS15	11q24.3	0 (0.00%)	1 (1.16%)	<-10	0.915	0.915	(B) PRKCA-
ADAMTS17	15q26.3	0 (0.00%)	1 (1.16%)	<-10	0.915	0.915	(B) PRKCA-
ADAMTS7	15q25.1	0 (0.00%)	1 (1.16%)	<-10	0.915	0.915	(B) PRKCA-
ADAMTS8	11q24.3	0 (0.00%)	1 (1.16%)	<-10	0.915	0.915	(B) PRKCA-
ADAMTSL2	9q34.2	0 (0.00%)	1 (1.16%)	<-10	0.915	0.915	(B) PRKCA-
ADAMTSL4	1q21.2	0 (0.00%)	1 (1.16%)	<-10	0.915	0.915	(B) PRKCA-
ADAMTSL4-AS1	1q21.2	0 (0.00%)	1 (1.16%)	<-10	0.915	0.915	(B) PRKCA-
ADCK2	7q34	0 (0.00%)	1 (1.16%)	<-10	0.915	0.915	(B) PRKCA-
ADGRD1	12q24.33	0 (0.00%)	1 (1.16%)	<-10	0.915	0.915	(B) PRKCA-
ADGRE2	19p13.12	0 (0.00%)	1 (1.16%)	<-10	0.915	0.915	(B) PRKCA-
ADGRE3	19p13.12	0 (0.00%)	1 (1.16%)	<-10	0.915	0.915	(B) PRKCA-
ADGRE5	19p13.12	0 (0.00%)	1 (1.16%)	<-10	0.915	0.915	(B) PRKCA-
ADGRF1	6p12.3|6	0 (0.00%)	1 (1.16%)	<-10	0.915	0.915	(B) PRKCA-
ADGRF2	6p12.3	0 (0.00%)	1 (1.16%)	<-10	0.915	0.915	(B) PRKCA-
ADGRF4	6p12.3	0 (0.00%)	1 (1.16%)	<-10	0.915	0.915	(B) PRKCA-
ADGRF5	6p12.3	0 (0.00%)	1 (1.16%)	<-10	0.915	0.915	(B) PRKCA-
ADGRL1	19p13.12	0 (0.00%)	1 (1.16%)	<-10	0.915	0.915	(B) PRKCA-
ADGRL3	4q13.1	0 (0.00%)	1 (1.16%)	<-10	0.915	0.915	(B) PRKCA-
ADIG	20q11.23	0 (0.00%)	1 (1.16%)	<-10	0.915	0.915	(B) PRKCA-
ADO	10q21.3	0 (0.00%)	1 (1.16%)	<-10	0.915	0.915	(B) PRKCA-
ADPRM	17p13.1	0 (0.00%)	1 (1.16%)	<-10	0.915	0.915	(B) PRKCA-
AFG1L	6q21	0 (0.00%)	1 (1.16%)	<-10	0.915	0.915	(B) PRKCA-
AFG3L2	18p11.21	0 (0.00%)	1 (1.16%)	<-10	0.915	0.915	(B) PRKCA-
AGAP12P	10q11.22	0 (0.00%)	1 (1.16%)	<-10	0.915	0.915	(B) PRKCA-
AGAP2	12q14.1	0 (0.00%)	1 (1.16%)	<-10	0.915	0.915	(B) PRKCA-
AGAP2-AS1	12q14.1	0 (0.00%)	1 (1.16%)	<-10	0.915	0.915	(B) PRKCA-
AGAP3	7q36.1	0 (0.00%)	1 (1.16%)	<-10	0.915	0.915	(B) PRKCA-
AGAP4	10q11.22	0 (0.00%)	1 (1.16%)	<-10	0.915	0.915	(B) PRKCA-
AGAP5	10q22.2	0 (0.00%)	1 (1.16%)	<-10	0.915	0.915	(B) PRKCA-
AGAP9	10q11.22	0 (0.00%)	1 (1.16%)	<-10	0.915	0.915	(B) PRKCA-
AGBL1	15q25.3	0 (0.00%)	1 (1.16%)	<-10	0.915	0.915	(B) PRKCA-
AGBL2	11p11.2	0 (0.00%)	1 (1.16%)	<-10	0.915	0.915	(B) PRKCA-
AGBL3	7q33	0 (0.00%)	1 (1.16%)	<-10	0.915	0.915	(B) PRKCA-
AGGF1	5q13.3	0 (0.00%)	1 (1.16%)	<-10	0.915	0.915	(B) PRKCA-
AGK	7q34	0 (0.00%)	1 (1.16%)	<-10	0.915	0.915	(B) PRKCA-
AGMO	7p21.2	0 (0.00%)	1 (1.16%)	<-10	0.915	0.915	(B) PRKCA-
AGPS	2q31.2	0 (0.00%)	1 (1.16%)	<-10	0.915	0.915	(B) PRKCA-
AGR2	7p21.1	0 (0.00%)	1 (1.16%)	<-10	0.915	0.915	(B) PRKCA-
AGR3	7p21.1	0 (0.00%)	1 (1.16%)	<-10	0.915	0.915	(B) PRKCA-
AGRN	1p36.33	0 (0.00%)	1 (1.16%)	<-10	0.915	0.915	(B) PRKCA-
AHCTF1	1q44	0 (0.00%)	1 (1.16%)	<-10	0.915	0.915	(B) PRKCA-
AHCTF1P1	2q24.2	0 (0.00%)	1 (1.16%)	<-10	0.915	0.915	(B) PRKCA-
AHCYL2	7q32.1	0 (0.00%)	1 (1.16%)	<-10	0.915	0.915	(B) PRKCA-
AHR	7p21.1	0 (0.00%)	1 (1.16%)	<-10	0.915	0.915	(B) PRKCA-
AIF1L	9q34.12-q34.13	0 (0.00%)	1 (1.16%)	<-10	0.915	0.915	(B) PRKCA-
AIFM2	10q22.1	0 (0.00%)	1 (1.16%)	<-10	0.915	0.915	(B) PRKCA-
AIMP2	7p22.1	0 (0.00%)	1 (1.16%)	<-10	0.915	0.915	(B) PRKCA-
AJAP1	1p36.32	0 (0.00%)	1 (1.16%)	<-10	0.915	0.915	(B) PRKCA-
AK5	1p31.1	0 (0.00%)	1 (1.16%)	<-10	0.915	0.915	(B) PRKCA-
AK8	9q34.13	0 (0.00%)	1 (1.16%)	<-10	0.915	0.915	(B) PRKCA-
AK9	6q21	0 (0.00%)	1 (1.16%)	<-10	0.915	0.915	(B) PRKCA-
AKAP7	6q23.2	0 (0.00%)	1 (1.16%)	<-10	0.915	0.915	(B) PRKCA-
AKAP8	19p13.12	0 (0.00%)	1 (1.16%)	<-10	0.915	0.915	(B) PRKCA-
AKAP8L	19p13.12	0 (0.00%)	1 (1.16%)	<-10	0.915	0.915	(B) PRKCA-
AKIRIN2	6q15	0 (0.00%)	1 (1.16%)	<-10	0.915	0.915	(B) PRKCA-
AKR1B1	7q33	0 (0.00%)	1 (1.16%)	<-10	0.915	0.915	(B) PRKCA-
AKR1B10	7q33	0 (0.00%)	1 (1.16%)	<-10	0.915	0.915	(B) PRKCA-
AKR1B15	7q33	0 (0.00%)	1 (1.16%)	<-10	0.915	0.915	(B) PRKCA-
AKR1D1	7q33	0 (0.00%)	1 (1.16%)	<-10	0.915	0.915	(B) PRKCA-
AKTIP	16q12.2	0 (0.00%)	1 (1.16%)	<-10	0.915	0.915	(B) PRKCA-
ALDH1A1	9q21.13	0 (0.00%)	1 (1.16%)	<-10	0.915	0.915	(B) PRKCA-
ALDH2	12q24.12	0 (0.00%)	1 (1.16%)	<-10	0.915	0.915	(B) PRKCA-
ALDH6A1	14q24.3	0 (0.00%)	1 (1.16%)	<-10	0.915	0.915	(B) PRKCA-
ALDOA	16p11.2	0 (0.00%)	1 (1.16%)	<-10	0.915	0.915	(B) PRKCA-
ALG10	12p11.1	0 (0.00%)	1 (1.16%)	<-10	0.915	0.915	(B) PRKCA-
ALG10B	12q12	0 (0.00%)	1 (1.16%)	<-10	0.915	0.915	(B) PRKCA-
ALG5	13q13.3	0 (0.00%)	1 (1.16%)	<-10	0.915	0.915	(B) PRKCA-
ALG9	11q23.1	0 (0.00%)	1 (1.16%)	<-10	0.915	0.915	(B) PRKCA-
ALKBH2	12q24.11	0 (0.00%)	1 (1.16%)	<-10	0.915	0.915	(B) PRKCA-
ALKBH8	11q22.3	0 (0.00%)	1 (1.16%)	<-10	0.915	0.915	(B) PRKCA-
ALOX5	10q11.21	0 (0.00%)	1 (1.16%)	<-10	0.915	0.915	(B) PRKCA-
ALPK2	18q21.31-q21.32	0 (0.00%)	1 (1.16%)	<-10	0.915	0.915	(B) PRKCA-
AMD1	6q21	0 (0.00%)	1 (1.16%)	<-10	0.915	0.915	(B) PRKCA-
AMER2	13q12.13	0 (0.00%)	1 (1.16%)	<-10	0.915	0.915	(B) PRKCA-
AMER3	2q21.1	0 (0.00%)	1 (1.16%)	<-10	0.915	0.915	(B) PRKCA-
AMMECR1L	2q14.3	0 (0.00%)	1 (1.16%)	<-10	0.915	0.915	(B) PRKCA-
AMN1	12p11.21	0 (0.00%)	1 (1.16%)	<-10	0.915	0.915	(B) PRKCA-
AMZ1	7p22.3	0 (0.00%)	1 (1.16%)	<-10	0.915	0.915	(B) PRKCA-
ANAPC1	2q13	0 (0.00%)	1 (1.16%)	<-10	0.915	0.915	(B) PRKCA-
ANAPC16	10q22.1	0 (0.00%)	1 (1.16%)	<-10	0.915	0.915	(B) PRKCA-
ANAPC2	9q34.3	0 (0.00%)	1 (1.16%)	<-10	0.915	0.915	(B) PRKCA-
ANAPC5	12q24.31	0 (0.00%)	1 (1.16%)	<-10	0.915	0.915	(B) PRKCA-
ANAPC7	12q24.11	0 (0.00%)	1 (1.16%)	<-10	0.915	0.915	(B) PRKCA-
ANGPTL4	19p13.2	0 (0.00%)	1 (1.16%)	<-10	0.915	0.915	(B) PRKCA-
ANGPTL6	19p13.2	0 (0.00%)	1 (1.16%)	<-10	0.915	0.915	(B) PRKCA-
ANGPTL8	19p13.2	0 (0.00%)	1 (1.16%)	<-10	0.915	0.915	(B) PRKCA-
ANHX	12q24.33	0 (0.00%)	1 (1.16%)	<-10	0.915	0.915	(B) PRKCA-
ANK3	10q21.2	0 (0.00%)	1 (1.16%)	<-10	0.915	0.915	(B) PRKCA-
ANKAR	2q32.2	0 (0.00%)	1 (1.16%)	<-10	0.915	0.915	(B) PRKCA-
ANKDD1B	5q13.3	0 (0.00%)	1 (1.16%)	<-10	0.915	0.915	(B) PRKCA-
ANKEF1	20p12.2	0 (0.00%)	1 (1.16%)	<-10	0.915	0.915	(B) PRKCA-
ANKK1	11q23.2	0 (0.00%)	1 (1.16%)	<-10	0.915	0.915	(B) PRKCA-
ANKLE2	12q24.33	0 (0.00%)	1 (1.16%)	<-10	0.915	0.915	(B) PRKCA-
ANKMY2	7p21.1	0 (0.00%)	1 (1.16%)	<-10	0.915	0.915	(B) PRKCA-
ANKRD13A	12q24.11	0 (0.00%)	1 (1.16%)	<-10	0.915	0.915	(B) PRKCA-
ANKRD13C	1p31.1	0 (0.00%)	1 (1.16%)	<-10	0.915	0.915	(B) PRKCA-
ANKRD20A5P	18p11.21	0 (0.00%)	1 (1.16%)	<-10	0.915	0.915	(B) PRKCA-
ANKRD26P1	16q11.2	0 (0.00%)	1 (1.16%)	<-10	0.915	0.915	(B) PRKCA-
ANKRD31	5q13.3	0 (0.00%)	1 (1.16%)	<-10	0.915	0.915	(B) PRKCA-
ANKRD34B	5q14.1	0 (0.00%)	1 (1.16%)	<-10	0.915	0.915	(B) PRKCA-
ANKRD34C	15q25.1	0 (0.00%)	1 (1.16%)	<-10	0.915	0.915	(B) PRKCA-
ANKRD34C-AS1	15q25.1	0 (0.00%)	1 (1.16%)	<-10	0.915	0.915	(B) PRKCA-
ANKRD40	17q21.33	0 (0.00%)	1 (1.16%)	<-10	0.915	0.915	(B) PRKCA-
ANKRD40CL	17q21.33	0 (0.00%)	1 (1.16%)	<-10	0.915	0.915	(B) PRKCA-
ANKRD55	5q11.2	0 (0.00%)	1 (1.16%)	<-10	0.915	0.915	(B) PRKCA-
ANKRD6	6q15	0 (0.00%)	1 (1.16%)	<-10	0.915	0.915	(B) PRKCA-
ANKRD61	7p22.1	0 (0.00%)	1 (1.16%)	<-10	0.915	0.915	(B) PRKCA-
ANKRD62	18p11.21	0 (0.00%)	1 (1.16%)	<-10	0.915	0.915	(B) PRKCA-
ANKRD65	1p36.33	0 (0.00%)	1 (1.16%)	<-10	0.915	0.915	(B) PRKCA-
ANKRD66	6p12.3	0 (0.00%)	1 (1.16%)	<-10	0.915	0.915	(B) PRKCA-
ANKRD7	7q31.31	0 (0.00%)	1 (1.16%)	<-10	0.915	0.915	(B) PRKCA-
ANO2	12p13.31	0 (0.00%)	1 (1.16%)	<-10	0.915	0.915	(B) PRKCA-
ANP32AP1	15q14	0 (0.00%)	1 (1.16%)	<-10	0.915	0.915	(B) PRKCA-
ANP32E	1q21.2	0 (0.00%)	1 (1.16%)	<-10	0.915	0.915	(B) PRKCA-
ANTXRL	10q11.22	0 (0.00%)	1 (1.16%)	<-10	0.915	0.915	(B) PRKCA-
ANTXRLP1	10q11.22	0 (0.00%)	1 (1.16%)	<-10	0.915	0.915	(B) PRKCA-
ANXA1	9q21.13	0 (0.00%)	1 (1.16%)	<-10	0.915	0.915	(B) PRKCA-
ANXA10	4q32.3	0 (0.00%)	1 (1.16%)	<-10	0.915	0.915	(B) PRKCA-
ANXA2P1	4q31.3	0 (0.00%)	1 (1.16%)	<-10	0.915	0.915	(B) PRKCA-
ANXA2P3	10q21.3	0 (0.00%)	1 (1.16%)	<-10	0.915	0.915	(B) PRKCA-
ANXA7	10q22.2	0 (0.00%)	1 (1.16%)	<-10	0.915	0.915	(B) PRKCA-
ANXA8	10q11.22	0 (0.00%)	1 (1.16%)	<-10	0.915	0.915	(B) PRKCA-
ANXA8L1	10q11.22	0 (0.00%)	1 (1.16%)	<-10	0.915	0.915	(B) PRKCA-
AOC1	7q36.1	0 (0.00%)	1 (1.16%)	<-10	0.915	0.915	(B) PRKCA-
AP1B1	22q12.2	0 (0.00%)	1 (1.16%)	<-10	0.915	0.915	(B) PRKCA-
AP1M2	19p13.2	0 (0.00%)	1 (1.16%)	<-10	0.915	0.915	(B) PRKCA-
AP3B1	5q14.1	0 (0.00%)	1 (1.16%)	<-10	0.915	0.915	(B) PRKCA-
AP3M1	10q22.2	0 (0.00%)	1 (1.16%)	<-10	0.915	0.915	(B) PRKCA-
AP3S1	5q22.3-q23.1	0 (0.00%)	1 (1.16%)	<-10	0.915	0.915	(B) PRKCA-
AP5M1	14q22.3	0 (0.00%)	1 (1.16%)	<-10	0.915	0.915	(B) PRKCA-
AP5Z1	7p22.1	0 (0.00%)	1 (1.16%)	<-10	0.915	0.915	(B) PRKCA-
APBA1	9q21.12	0 (0.00%)	1 (1.16%)	<-10	0.915	0.915	(B) PRKCA-
APBA2	15q13.1	0 (0.00%)	1 (1.16%)	<-10	0.915	0.915	(B) PRKCA-
APC	5q22.2	0 (0.00%)	1 (1.16%)	<-10	0.915	0.915	(B) PRKCA-
APCDD1	18p11.22	0 (0.00%)	1 (1.16%)	<-10	0.915	0.915	(B) PRKCA-
APELA	4q32.3	0 (0.00%)	1 (1.16%)	<-10	0.915	0.915	(B) PRKCA-
APH1A	1q21.2	0 (0.00%)	1 (1.16%)	<-10	0.915	0.915	(B) PRKCA-
APIP	11p13	0 (0.00%)	1 (1.16%)	<-10	0.915	0.915	(B) PRKCA-
APOA1	11q23.3	0 (0.00%)	1 (1.16%)	<-10	0.915	0.915	(B) PRKCA-
APOA4	11q23.3	0 (0.00%)	1 (1.16%)	<-10	0.915	0.915	(B) PRKCA-
APOA5	11q23.3	0 (0.00%)	1 (1.16%)	<-10	0.915	0.915	(B) PRKCA-
APOBR	16p12.1	0 (0.00%)	1 (1.16%)	<-10	0.915	0.915	(B) PRKCA-
APOC3	11q23.3	0 (0.00%)	1 (1.16%)	<-10	0.915	0.915	(B) PRKCA-
APOL5	22q12.3	0 (0.00%)	1 (1.16%)	<-10	0.915	0.915	(B) PRKCA-
APOL6	22q12.3	0 (0.00%)	1 (1.16%)	<-10	0.915	0.915	(B) PRKCA-
APOLD1	12p13.1	0 (0.00%)	1 (1.16%)	<-10	0.915	0.915	(B) PRKCA-
AQR	15q14	0 (0.00%)	1 (1.16%)	<-10	0.915	0.915	(B) PRKCA-
ARCN1	11q23.3	0 (0.00%)	1 (1.16%)	<-10	0.915	0.915	(B) PRKCA-
ARF5	7q32.1	0 (0.00%)	1 (1.16%)	<-10	0.915	0.915	(B) PRKCA-
ARFGAP2	11p11.2	0 (0.00%)	1 (1.16%)	<-10	0.915	0.915	(B) PRKCA-
ARFIP1	4q31.3	0 (0.00%)	1 (1.16%)	<-10	0.915	0.915	(B) PRKCA-
ARG1	6q23.2	0 (0.00%)	1 (1.16%)	<-10	0.915	0.915	(B) PRKCA-
ARGLU1	13q33.3	0 (0.00%)	1 (1.16%)	<-10	0.915	0.915	(B) PRKCA-
ARHGAP1	11p11.2	0 (0.00%)	1 (1.16%)	<-10	0.915	0.915	(B) PRKCA-
ARHGAP10	4q31.23	0 (0.00%)	1 (1.16%)	<-10	0.915	0.915	(B) PRKCA-
ARHGAP11B	15q13.2	0 (0.00%)	1 (1.16%)	<-10	0.915	0.915	(B) PRKCA-
ARHGAP18	6q22.33	0 (0.00%)	1 (1.16%)	<-10	0.915	0.915	(B) PRKCA-
ARHGAP20	11q22.3-q23.1	0 (0.00%)	1 (1.16%)	<-10	0.915	0.915	(B) PRKCA-
ARHGAP22	10q11.22-q11.23	0 (0.00%)	1 (1.16%)	<-10	0.915	0.915	(B) PRKCA-
ARHGAP26	5q31.3	0 (0.00%)	1 (1.16%)	<-10	0.915	0.915	(B) PRKCA-
ARHGAP32	11q24.3	0 (0.00%)	1 (1.16%)	<-10	0.915	0.915	(B) PRKCA-
ARHGAP40	20q11.23	0 (0.00%)	1 (1.16%)	<-10	0.915	0.915	(B) PRKCA-
ARHGAP44	17p12	0 (0.00%)	1 (1.16%)	<-10	0.915	0.915	(B) PRKCA-
ARHGEF12	11q23.3	0 (0.00%)	1 (1.16%)	<-10	0.915	0.915	(B) PRKCA-
ARHGEF16	1p36.32	0 (0.00%)	1 (1.16%)	<-10	0.915	0.915	(B) PRKCA-
ARHGEF34P	7q35	0 (0.00%)	1 (1.16%)	<-10	0.915	0.915	(B) PRKCA-
ARHGEF35	7q35	0 (0.00%)	1 (1.16%)	<-10	0.915	0.915	(B) PRKCA-
ARHGEF4	2q21.1	0 (0.00%)	1 (1.16%)	<-10	0.915	0.915	(B) PRKCA-
ARHGEF5	7q35	0 (0.00%)	1 (1.16%)	<-10	0.915	0.915	(B) PRKCA-
ARID1B	6q25.3	0 (0.00%)	1 (1.16%)	<-10	0.915	0.915	(B) PRKCA-
ARID4A	14q23.1	0 (0.00%)	1 (1.16%)	<-10	0.915	0.915	(B) PRKCA-
ARID5A	2q11.2	0 (0.00%)	1 (1.16%)	<-10	0.915	0.915	(B) PRKCA-
ARID5B	10q21.2	0 (0.00%)	1 (1.16%)	<-10	0.915	0.915	(B) PRKCA-
ARL14EP	11p14.1	0 (0.00%)	1 (1.16%)	<-10	0.915	0.915	(B) PRKCA-
ARL14EPL	5q23.1	0 (0.00%)	1 (1.16%)	<-10	0.915	0.915	(B) PRKCA-
ARL17A	17q21.31	0 (0.00%)	1 (1.16%)	<-10	0.915	0.915	(B) PRKCA-
ARL4A	7p21.3	0 (0.00%)	1 (1.16%)	<-10	0.915	0.915	(B) PRKCA-
ARL6IP4	12q24.31	0 (0.00%)	1 (1.16%)	<-10	0.915	0.915	(B) PRKCA-
ARL6IP5	3p14.1	0 (0.00%)	1 (1.16%)	<-10	0.915	0.915	(B) PRKCA-
ARL9	4q12	0 (0.00%)	1 (1.16%)	<-10	0.915	0.915	(B) PRKCA-
ARMC2	6q21	0 (0.00%)	1 (1.16%)	<-10	0.915	0.915	(B) PRKCA-
ARMC2-AS1	6q21	0 (0.00%)	1 (1.16%)	<-10	0.915	0.915	(B) PRKCA-
ARMH4	14q23.1	0 (0.00%)	1 (1.16%)	<-10	0.915	0.915	(B) PRKCA-
ARNT2	15q25.1	0 (0.00%)	1 (1.16%)	<-10	0.915	0.915	(B) PRKCA-
ARNTL2	12p11.23	0 (0.00%)	1 (1.16%)	<-10	0.915	0.915	(B) PRKCA-
ARNTL2-AS1	12p11.23	0 (0.00%)	1 (1.16%)	<-10	0.915	0.915	(B) PRKCA-
ARPC3	12q24.11	0 (0.00%)	1 (1.16%)	<-10	0.915	0.915	(B) PRKCA-
ARRDC1	9q34.3	0 (0.00%)	1 (1.16%)	<-10	0.915	0.915	(B) PRKCA-
ARRDC1-AS1	9q34.3	0 (0.00%)	1 (1.16%)	<-10	0.915	0.915	(B) PRKCA-
ARSB	5q14.1	0 (0.00%)	1 (1.16%)	<-10	0.915	0.915	(B) PRKCA-
ASAH2B	10q11.23	0 (0.00%)	1 (1.16%)	<-10	0.915	0.915	(B) PRKCA-
ASB10	7q36.1	0 (0.00%)	1 (1.16%)	<-10	0.915	0.915	(B) PRKCA-
ASB15	7q31.32	0 (0.00%)	1 (1.16%)	<-10	0.915	0.915	(B) PRKCA-
ASB2	14q32.12	0 (0.00%)	1 (1.16%)	<-10	0.915	0.915	(B) PRKCA-
ASB6	9q34.11	0 (0.00%)	1 (1.16%)	<-10	0.915	0.915	(B) PRKCA-
ASCC1	10q22.1	0 (0.00%)	1 (1.16%)	<-10	0.915	0.915	(B) PRKCA-
ASCC2	22q12.2	0 (0.00%)	1 (1.16%)	<-10	0.915	0.915	(B) PRKCA-
ASCC3	6q16.3	0 (0.00%)	1 (1.16%)	<-10	0.915	0.915	(B) PRKCA-
ASF1A	6q22.31	0 (0.00%)	1 (1.16%)	<-10	0.915	0.915	(B) PRKCA-
ASF1B	19p13.12	0 (0.00%)	1 (1.16%)	<-10	0.915	0.915	(B) PRKCA-
ASGR1	17p13.1	0 (0.00%)	1 (1.16%)	<-10	0.915	0.915	(B) PRKCA-
ASGR2	17p13.1	0 (0.00%)	1 (1.16%)	<-10	0.915	0.915	(B) PRKCA-
ASIC3	7q36.1	0 (0.00%)	1 (1.16%)	<-10	0.915	0.915	(B) PRKCA-
ASIC5	4q32.1	0 (0.00%)	1 (1.16%)	<-10	0.915	0.915	(B) PRKCA-
ASNSD1	2q32.2	0 (0.00%)	1 (1.16%)	<-10	0.915	0.915	(B) PRKCA-
ASPHD1	16p11.2	0 (0.00%)	1 (1.16%)	<-10	0.915	0.915	(B) PRKCA-
ASPHD2	22q12.1	0 (0.00%)	1 (1.16%)	<-10	0.915	0.915	(B) PRKCA-
ASS1	9q34.11	0 (0.00%)	1 (1.16%)	<-10	0.915	0.915	(B) PRKCA-
ASXL2	2p23.3	0 (0.00%)	1 (1.16%)	<-10	0.915	0.915	(B) PRKCA-
ASXL3	18q12.1	0 (0.00%)	1 (1.16%)	<-10	0.915	0.915	(B) PRKCA-
ASZ1	7q31.2	0 (0.00%)	1 (1.16%)	<-10	0.915	0.915	(B) PRKCA-
ATAD3A	1p36.33	0 (0.00%)	1 (1.16%)	<-10	0.915	0.915	(B) PRKCA-
ATAD3B	1p36.33	0 (0.00%)	1 (1.16%)	<-10	0.915	0.915	(B) PRKCA-
ATAD3C	1p36.33	0 (0.00%)	1 (1.16%)	<-10	0.915	0.915	(B) PRKCA-
ATF2	2q31.1	0 (0.00%)	1 (1.16%)	<-10	0.915	0.915	(B) PRKCA-
ATG10	5q14.1-q14.2	0 (0.00%)	1 (1.16%)	<-10	0.915	0.915	(B) PRKCA-
ATG12	5q22.3	0 (0.00%)	1 (1.16%)	<-10	0.915	0.915	(B) PRKCA-
ATG13	11p11.2	0 (0.00%)	1 (1.16%)	<-10	0.915	0.915	(B) PRKCA-
ATG14	14q22.3	0 (0.00%)	1 (1.16%)	<-10	0.915	0.915	(B) PRKCA-
ATG4D	19p13.2	0 (0.00%)	1 (1.16%)	<-10	0.915	0.915	(B) PRKCA-
ATG5	6q21	0 (0.00%)	1 (1.16%)	<-10	0.915	0.915	(B) PRKCA-
ATG9B	7q36.1	0 (0.00%)	1 (1.16%)	<-10	0.915	0.915	(B) PRKCA-
ATM	11q22.3	0 (0.00%)	1 (1.16%)	<-10	0.915	0.915	(B) PRKCA-
ATN1	12p13.31	0 (0.00%)	1 (1.16%)	<-10	0.915	0.915	(B) PRKCA-
ATOH7	10q21.3|10q21.3-q22.1	0 (0.00%)	1 (1.16%)	<-10	0.915	0.915	(B) PRKCA-
ATOH8	2p11.2	0 (0.00%)	1 (1.16%)	<-10	0.915	0.915	(B) PRKCA-
ATP10A	15q12	0 (0.00%)	1 (1.16%)	<-10	0.915	0.915	(B) PRKCA-
ATP12A	13q12.12|13q12.1-q12.3	0 (0.00%)	1 (1.16%)	<-10	0.915	0.915	(B) PRKCA-
ATP1B2	17p13.1	0 (0.00%)	1 (1.16%)	<-10	0.915	0.915	(B) PRKCA-
ATP23	12q14.1	0 (0.00%)	1 (1.16%)	<-10	0.915	0.915	(B) PRKCA-
ATP2A1	16p11.2	0 (0.00%)	1 (1.16%)	<-10	0.915	0.915	(B) PRKCA-
ATP2A1-AS1	16p11.2	0 (0.00%)	1 (1.16%)	<-10	0.915	0.915	(B) PRKCA-
ATP2A2	12q24.11	0 (0.00%)	1 (1.16%)	<-10	0.915	0.915	(B) PRKCA-
ATP5F1EP2	13q12.2	0 (0.00%)	1 (1.16%)	<-10	0.915	0.915	(B) PRKCA-
ATP5MC1	17q21.32	0 (0.00%)	1 (1.16%)	<-10	0.915	0.915	(B) PRKCA-
ATP5MC3	2q31.1	0 (0.00%)	1 (1.16%)	<-10	0.915	0.915	(B) PRKCA-
ATP5MG	11q23.3	0 (0.00%)	1 (1.16%)	<-10	0.915	0.915	(B) PRKCA-
ATP6AP1L	5q14.2	0 (0.00%)	1 (1.16%)	<-10	0.915	0.915	(B) PRKCA-
ATP6V0A1	17q21.2	0 (0.00%)	1 (1.16%)	<-10	0.915	0.915	(B) PRKCA-
ATP6V0A2	12q24.31	0 (0.00%)	1 (1.16%)	<-10	0.915	0.915	(B) PRKCA-
ATP6V0A4	7q34	0 (0.00%)	1 (1.16%)	<-10	0.915	0.915	(B) PRKCA-
ATP6V0CP3	6p21.1	0 (0.00%)	1 (1.16%)	<-10	0.915	0.915	(B) PRKCA-
ATP6V0E2	7q36.1	0 (0.00%)	1 (1.16%)	<-10	0.915	0.915	(B) PRKCA-
ATP6V0E2-AS1	7q36.1	0 (0.00%)	1 (1.16%)	<-10	0.915	0.915	(B) PRKCA-
ATP6V1F	7q32.1	0 (0.00%)	1 (1.16%)	<-10	0.915	0.915	(B) PRKCA-
ATP6V1FNB	7q32.1	0 (0.00%)	1 (1.16%)	<-10	0.915	0.915	(B) PRKCA-
ATP8A1	4p13	0 (0.00%)	1 (1.16%)	<-10	0.915	0.915	(B) PRKCA-
ATP8B1	18q21.31	0 (0.00%)	1 (1.16%)	<-10	0.915	0.915	(B) PRKCA-
ATRX	Xq21.1	0 (0.00%)	1 (1.16%)	<-10	0.915	0.915	(B) PRKCA-
ATXN2	12q24.12	0 (0.00%)	1 (1.16%)	<-10	0.915	0.915	(B) PRKCA-
ATXN2L	16p11.2	0 (0.00%)	1 (1.16%)	<-10	0.915	0.915	(B) PRKCA-
ATXN3	14q32.12	0 (0.00%)	1 (1.16%)	<-10	0.915	0.915	(B) PRKCA-
ATXN7L3B	12q21.1	0 (0.00%)	1 (1.16%)	<-10	0.915	0.915	(B) PRKCA-
AURKAIP1	1p36.33	0 (0.00%)	1 (1.16%)	<-10	0.915	0.915	(B) PRKCA-
AVEN	15q14	0 (0.00%)	1 (1.16%)	<-10	0.915	0.915	(B) PRKCA-
AVIL	12q14.1	0 (0.00%)	1 (1.16%)	<-10	0.915	0.915	(B) PRKCA-
B3GALT2	1q31.2	0 (0.00%)	1 (1.16%)	<-10	0.915	0.915	(B) PRKCA-
B3GALT6	1p36.33	0 (0.00%)	1 (1.16%)	<-10	0.915	0.915	(B) PRKCA-
B3GAT1	11q25	0 (0.00%)	1 (1.16%)	<-10	0.915	0.915	(B) PRKCA-
B3GNT4	12q24.31	0 (0.00%)	1 (1.16%)	<-10	0.915	0.915	(B) PRKCA-
B4GALNT2	17q21.32	0 (0.00%)	1 (1.16%)	<-10	0.915	0.915	(B) PRKCA-
B4GALNT3	12p13.33	0 (0.00%)	1 (1.16%)	<-10	0.915	0.915	(B) PRKCA-
B4GALT6	18q12.1	0 (0.00%)	1 (1.16%)	<-10	0.915	0.915	(B) PRKCA-
BACE1	11q23.3	0 (0.00%)	1 (1.16%)	<-10	0.915	0.915	(B) PRKCA-
BACE1-AS	11q23.3	0 (0.00%)	1 (1.16%)	<-10	0.915	0.915	(B) PRKCA-
BACH2	6q15	0 (0.00%)	1 (1.16%)	<-10	0.915	0.915	(B) PRKCA-
BAD	11q13.1	0 (0.00%)	1 (1.16%)	<-10	0.915	0.915	(B) PRKCA-
BANCR	9q21.11-q21.12	0 (0.00%)	1 (1.16%)	<-10	0.915	0.915	(B) PRKCA-
BANF2	20p12.1	0 (0.00%)	1 (1.16%)	<-10	0.915	0.915	(B) PRKCA-
BANK1	4q24	0 (0.00%)	1 (1.16%)	<-10	0.915	0.915	(B) PRKCA-
BARHL1	9q34.13	0 (0.00%)	1 (1.16%)	<-10	0.915	0.915	(B) PRKCA-
BARX2	11q24.3	0 (0.00%)	1 (1.16%)	<-10	0.915	0.915	(B) PRKCA-
BASP1P1	13q12.12	0 (0.00%)	1 (1.16%)	<-10	0.915	0.915	(B) PRKCA-
BBOF1	14q24.3	0 (0.00%)	1 (1.16%)	<-10	0.915	0.915	(B) PRKCA-
BBOX1	11p14.2	0 (0.00%)	1 (1.16%)	<-10	0.915	0.915	(B) PRKCA-
BCAS1	20q13.2	0 (0.00%)	1 (1.16%)	<-10	0.915	0.915	(B) PRKCA-
BCAT1	12p12.1	0 (0.00%)	1 (1.16%)	<-10	0.915	0.915	(B) PRKCA-
BCKDK	16p11.2	0 (0.00%)	1 (1.16%)	<-10	0.915	0.915	(B) PRKCA-
BCL10	1p22.3	0 (0.00%)	1 (1.16%)	<-10	0.915	0.915	(B) PRKCA-
BCL2	18q21.33	0 (0.00%)	1 (1.16%)	<-10	0.915	0.915	(B) PRKCA-
BCL2A1	15q25.1	0 (0.00%)	1 (1.16%)	<-10	0.915	0.915	(B) PRKCA-
BCL2L11	2q13	0 (0.00%)	1 (1.16%)	<-10	0.915	0.915	(B) PRKCA-
BCL7A	12q24.31	0 (0.00%)	1 (1.16%)	<-10	0.915	0.915	(B) PRKCA-
BCL7C	16p11.2	0 (0.00%)	1 (1.16%)	<-10	0.915	0.915	(B) PRKCA-
BCL9L	11q23.3	0 (0.00%)	1 (1.16%)	<-10	0.915	0.915	(B) PRKCA-
BCO2	11q23.1	0 (0.00%)	1 (1.16%)	<-10	0.915	0.915	(B) PRKCA-
BCYRN1	2p21	0 (0.00%)	1 (1.16%)	<-10	0.915	0.915	(B) PRKCA-
BDNF	11p14.1	0 (0.00%)	1 (1.16%)	<-10	0.915	0.915	(B) PRKCA-
BDNF-AS	11p14.1	0 (0.00%)	1 (1.16%)	<-10	0.915	0.915	(B) PRKCA-
BEND3	6q21	0 (0.00%)	1 (1.16%)	<-10	0.915	0.915	(B) PRKCA-
BEND4	4p13	0 (0.00%)	1 (1.16%)	<-10	0.915	0.915	(B) PRKCA-
BEND7	10p13	0 (0.00%)	1 (1.16%)	<-10	0.915	0.915	(B) PRKCA-
BHLHE41	12p12.1	0 (0.00%)	1 (1.16%)	<-10	0.915	0.915	(B) PRKCA-
BHMT	5q14.1	0 (0.00%)	1 (1.16%)	<-10	0.915	0.915	(B) PRKCA-
BHMT2	5q14.1	0 (0.00%)	1 (1.16%)	<-10	0.915	0.915	(B) PRKCA-
BICC1	10q21.1	0 (0.00%)	1 (1.16%)	<-10	0.915	0.915	(B) PRKCA-
BICD1	12p11.21	0 (0.00%)	1 (1.16%)	<-10	0.915	0.915	(B) PRKCA-
BICDL1	12q24.23	0 (0.00%)	1 (1.16%)	<-10	0.915	0.915	(B) PRKCA-
BICRAL	6p21.1	0 (0.00%)	1 (1.16%)	<-10	0.915	0.915	(B) PRKCA-
BIN1	2q14.3	0 (0.00%)	1 (1.16%)	<-10	0.915	0.915	(B) PRKCA-
BLACE	7q36.3	0 (0.00%)	1 (1.16%)	<-10	0.915	0.915	(B) PRKCA-
BLCAP	20q11.23	0 (0.00%)	1 (1.16%)	<-10	0.915	0.915	(B) PRKCA-
BLID	11q24.1	0 (0.00%)	1 (1.16%)	<-10	0.915	0.915	(B) PRKCA-
BMP3	4q21.21	0 (0.00%)	1 (1.16%)	<-10	0.915	0.915	(B) PRKCA-
BMS1	10q11.21	0 (0.00%)	1 (1.16%)	<-10	0.915	0.915	(B) PRKCA-
BMS1P1	10q11.22	0 (0.00%)	1 (1.16%)	<-10	0.915	0.915	(B) PRKCA-
BMS1P2	10q11.22	0 (0.00%)	1 (1.16%)	<-10	0.915	0.915	(B) PRKCA-
BMS1P4	10q22.2	0 (0.00%)	1 (1.16%)	<-10	0.915	0.915	(B) PRKCA-
BMT2	7q31.1	0 (0.00%)	1 (1.16%)	<-10	0.915	0.915	(B) PRKCA-
BNC2	9p22.3-p22.2	0 (0.00%)	1 (1.16%)	<-10	0.915	0.915	(B) PRKCA-
BOD1L2	18q21.31	0 (0.00%)	1 (1.16%)	<-10	0.915	0.915	(B) PRKCA-
BOLA2	16p11.2	0 (0.00%)	1 (1.16%)	<-10	0.915	0.915	(B) PRKCA-
BPGM	7q33	0 (0.00%)	1 (1.16%)	<-10	0.915	0.915	(B) PRKCA-
BPI	20q11.23	0 (0.00%)	1 (1.16%)	<-10	0.915	0.915	(B) PRKCA-
BRAF	7q34	0 (0.00%)	1 (1.16%)	<-10	0.915	0.915	(B) PRKCA-
BRAP	12q24.12	0 (0.00%)	1 (1.16%)	<-10	0.915	0.915	(B) PRKCA-
BRAT1	7p22.3	0 (0.00%)	1 (1.16%)	<-10	0.915	0.915	(B) PRKCA-
BRD3	9q34.2	0 (0.00%)	1 (1.16%)	<-10	0.915	0.915	(B) PRKCA-
BRD3OS	9q34.2	0 (0.00%)	1 (1.16%)	<-10	0.915	0.915	(B) PRKCA-
BRD4	19p13.12	0 (0.00%)	1 (1.16%)	<-10	0.915	0.915	(B) PRKCA-
BRD7P3	6q22.31	0 (0.00%)	1 (1.16%)	<-10	0.915	0.915	(B) PRKCA-
BRI3BP	12q24.31	0 (0.00%)	1 (1.16%)	<-10	0.915	0.915	(B) PRKCA-
BSX	11q24.1	0 (0.00%)	1 (1.16%)	<-10	0.915	0.915	(B) PRKCA-
BTBD17	17q25.1	0 (0.00%)	1 (1.16%)	<-10	0.915	0.915	(B) PRKCA-
BTBD3	20p12.2	0 (0.00%)	1 (1.16%)	<-10	0.915	0.915	(B) PRKCA-
BTBD7	14q32.12	0 (0.00%)	1 (1.16%)	<-10	0.915	0.915	(B) PRKCA-
BTG4	11q23.1	0 (0.00%)	1 (1.16%)	<-10	0.915	0.915	(B) PRKCA-
BTNL3	5q35.3	0 (0.00%)	1 (1.16%)	<-10	0.915	0.915	(B) PRKCA-
BTNL8	5q35.3	0 (0.00%)	1 (1.16%)	<-10	0.915	0.915	(B) PRKCA-
BTNL9	5q35.3	0 (0.00%)	1 (1.16%)	<-10	0.915	0.915	(B) PRKCA-
BUB1	2q13	0 (0.00%)	1 (1.16%)	<-10	0.915	0.915	(B) PRKCA-
BUD13	11q23.3	0 (0.00%)	1 (1.16%)	<-10	0.915	0.915	(B) PRKCA-
BVES	6q21	0 (0.00%)	1 (1.16%)	<-10	0.915	0.915	(B) PRKCA-
BVES-AS1	6q21	0 (0.00%)	1 (1.16%)	<-10	0.915	0.915	(B) PRKCA-
BYSL	6p21.1	0 (0.00%)	1 (1.16%)	<-10	0.915	0.915	(B) PRKCA-
BZW2	7p21.1	0 (0.00%)	1 (1.16%)	<-10	0.915	0.915	(B) PRKCA-
C10ORF105	10q22.1	0 (0.00%)	1 (1.16%)	<-10	0.915	0.915	(B) PRKCA-
C10ORF53	10q11.23	0 (0.00%)	1 (1.16%)	<-10	0.915	0.915	(B) PRKCA-
C10ORF55	10q22.2	0 (0.00%)	1 (1.16%)	<-10	0.915	0.915	(B) PRKCA-
C10ORF71	10q11.23	0 (0.00%)	1 (1.16%)	<-10	0.915	0.915	(B) PRKCA-
C10ORF71-AS1	10q11.23	0 (0.00%)	1 (1.16%)	<-10	0.915	0.915	(B) PRKCA-
C11ORF1	11q23.1	0 (0.00%)	1 (1.16%)	<-10	0.915	0.915	(B) PRKCA-
C11ORF44	11q24.3	0 (0.00%)	1 (1.16%)	<-10	0.915	0.915	(B) PRKCA-
C11ORF45	11q24.3	0 (0.00%)	1 (1.16%)	<-10	0.915	0.915	(B) PRKCA-
C11ORF49	11p11.2	0 (0.00%)	1 (1.16%)	<-10	0.915	0.915	(B) PRKCA-
C11ORF52	11q23.1	0 (0.00%)	1 (1.16%)	<-10	0.915	0.915	(B) PRKCA-
C11ORF53	11q23.1	0 (0.00%)	1 (1.16%)	<-10	0.915	0.915	(B) PRKCA-
C11ORF65	11q22.3	0 (0.00%)	1 (1.16%)	<-10	0.915	0.915	(B) PRKCA-
C11ORF71	11q23.2	0 (0.00%)	1 (1.16%)	<-10	0.915	0.915	(B) PRKCA-
C11ORF74	11p12	0 (0.00%)	1 (1.16%)	<-10	0.915	0.915	(B) PRKCA-
C11ORF87	11q22.3	0 (0.00%)	1 (1.16%)	<-10	0.915	0.915	(B) PRKCA-
C11ORF88	11q23.1	0 (0.00%)	1 (1.16%)	<-10	0.915	0.915	(B) PRKCA-
C12ORF10	12q13.13	0 (0.00%)	1 (1.16%)	<-10	0.915	0.915	(B) PRKCA-
C12ORF43	12q24.31	0 (0.00%)	1 (1.16%)	<-10	0.915	0.915	(B) PRKCA-
C12ORF49	12q24.22	0 (0.00%)	1 (1.16%)	<-10	0.915	0.915	(B) PRKCA-
C12ORF57	12p13.31	0 (0.00%)	1 (1.16%)	<-10	0.915	0.915	(B) PRKCA-
C12ORF65	12q24.31	0 (0.00%)	1 (1.16%)	<-10	0.915	0.915	(B) PRKCA-
C12ORF71	12p11.23	0 (0.00%)	1 (1.16%)	<-10	0.915	0.915	(B) PRKCA-
C12ORF76	12q24.11	0 (0.00%)	1 (1.16%)	<-10	0.915	0.915	(B) PRKCA-
C12ORF77	12p12.1	0 (0.00%)	1 (1.16%)	<-10	0.915	0.915	(B) PRKCA-
C12ORF80	12q13.13	0 (0.00%)	1 (1.16%)	<-10	0.915	0.915	(B) PRKCA-
C14ORF39	14q23.1	0 (0.00%)	1 (1.16%)	<-10	0.915	0.915	(B) PRKCA-
C16ORF54	16p11.2	0 (0.00%)	1 (1.16%)	<-10	0.915	0.915	(B) PRKCA-
C16ORF87	16q11.2	0 (0.00%)	1 (1.16%)	<-10	0.915	0.915	(B) PRKCA-
C16ORF92	16p11.2	0 (0.00%)	1 (1.16%)	<-10	0.915	0.915	(B) PRKCA-
C17ORF77	17q25.1	0 (0.00%)	1 (1.16%)	<-10	0.915	0.915	(B) PRKCA-
C17ORF80	17q25.1	0 (0.00%)	1 (1.16%)	<-10	0.915	0.915	(B) PRKCA-
C18ORF21	18q12.2	0 (0.00%)	1 (1.16%)	<-10	0.915	0.915	(B) PRKCA-
C18ORF25	18q21.1	0 (0.00%)	1 (1.16%)	<-10	0.915	0.915	(B) PRKCA-
C18ORF54	18q21.2	0 (0.00%)	1 (1.16%)	<-10	0.915	0.915	(B) PRKCA-
C18ORF61	18p11.21	0 (0.00%)	1 (1.16%)	<-10	0.915	0.915	(B) PRKCA-
C19ORF12	19q12	0 (0.00%)	1 (1.16%)	<-10	0.915	0.915	(B) PRKCA-
C19ORF33	19q13.2	0 (0.00%)	1 (1.16%)	<-10	0.915	0.915	(B) PRKCA-
C19ORF38	19p13.2	0 (0.00%)	1 (1.16%)	<-10	0.915	0.915	(B) PRKCA-
C19ORF57	19p13.12	0 (0.00%)	1 (1.16%)	<-10	0.915	0.915	(B) PRKCA-
C19ORF67	19p13.12	0 (0.00%)	1 (1.16%)	<-10	0.915	0.915	(B) PRKCA-
C1D	2p14	0 (0.00%)	1 (1.16%)	<-10	0.915	0.915	(B) PRKCA-
C1GALT1	7p22.1-p21.3	0 (0.00%)	1 (1.16%)	<-10	0.915	0.915	(B) PRKCA-
C1ORF159	1p36.33	0 (0.00%)	1 (1.16%)	<-10	0.915	0.915	(B) PRKCA-
C1ORF174	1p36.32	0 (0.00%)	1 (1.16%)	<-10	0.915	0.915	(B) PRKCA-
C1ORF52	1p22.3	0 (0.00%)	1 (1.16%)	<-10	0.915	0.915	(B) PRKCA-
C1ORF54	1q21.2	0 (0.00%)	1 (1.16%)	<-10	0.915	0.915	(B) PRKCA-
C1QL2	2q14.2	0 (0.00%)	1 (1.16%)	<-10	0.915	0.915	(B) PRKCA-
C1QTNF12	1p36.33	0 (0.00%)	1 (1.16%)	<-10	0.915	0.915	(B) PRKCA-
C1QTNF4	11p11.2	0 (0.00%)	1 (1.16%)	<-10	0.915	0.915	(B) PRKCA-
C1QTNF5	11q23.3	0 (0.00%)	1 (1.16%)	<-10	0.915	0.915	(B) PRKCA-
C1R	12p13.31	0 (0.00%)	1 (1.16%)	<-10	0.915	0.915	(B) PRKCA-
C1RL	12p13.31	0 (0.00%)	1 (1.16%)	<-10	0.915	0.915	(B) PRKCA-
C1RL-AS1	12p13.31	0 (0.00%)	1 (1.16%)	<-10	0.915	0.915	(B) PRKCA-
C1S	12p13.31	0 (0.00%)	1 (1.16%)	<-10	0.915	0.915	(B) PRKCA-
C20ORF78	20p11.23	0 (0.00%)	1 (1.16%)	<-10	0.915	0.915	(B) PRKCA-
C2CD2L	11q23.3	0 (0.00%)	1 (1.16%)	<-10	0.915	0.915	(B) PRKCA-
C2CD5	12p12.1	0 (0.00%)	1 (1.16%)	<-10	0.915	0.915	(B) PRKCA-
C2ORF49	2q12.2	0 (0.00%)	1 (1.16%)	<-10	0.915	0.915	(B) PRKCA-
C2ORF68	2p11.2	0 (0.00%)	1 (1.16%)	<-10	0.915	0.915	(B) PRKCA-
C2ORF76	2q14.2	0 (0.00%)	1 (1.16%)	<-10	0.915	0.915	(B) PRKCA-
C2ORF80	2q33.3	0 (0.00%)	1 (1.16%)	<-10	0.915	0.915	(B) PRKCA-
C2ORF88	2q32.2	0 (0.00%)	1 (1.16%)	<-10	0.915	0.915	(B) PRKCA-
C3ORF38	3p11.1	0 (0.00%)	1 (1.16%)	<-10	0.915	0.915	(B) PRKCA-
C3P1	19p13.2	0 (0.00%)	1 (1.16%)	<-10	0.915	0.915	(B) PRKCA-
C4ORF19	4p14	0 (0.00%)	1 (1.16%)	<-10	0.915	0.915	(B) PRKCA-
C4ORF46	4q32.1	0 (0.00%)	1 (1.16%)	<-10	0.915	0.915	(B) PRKCA-
C5ORF60	5q35.3	0 (0.00%)	1 (1.16%)	<-10	0.915	0.915	(B) PRKCA-
C5ORF64	5q12.1	0 (0.00%)	1 (1.16%)	<-10	0.915	0.915	(B) PRKCA-
C5ORF64-AS1	5q12.1	0 (0.00%)	1 (1.16%)	<-10	0.915	0.915	(B) PRKCA-
C6ORF132	6p21.1	0 (0.00%)	1 (1.16%)	<-10	0.915	0.915	(B) PRKCA-
C6ORF163	6q15	0 (0.00%)	1 (1.16%)	<-10	0.915	0.915	(B) PRKCA-
C6ORF183	6q21	0 (0.00%)	1 (1.16%)	<-10	0.915	0.915	(B) PRKCA-
C6ORF203	6q21	0 (0.00%)	1 (1.16%)	<-10	0.915	0.915	(B) PRKCA-
C6ORF223	6p21.1	0 (0.00%)	1 (1.16%)	<-10	0.915	0.915	(B) PRKCA-
C6ORF226	6p21.1	0 (0.00%)	1 (1.16%)	<-10	0.915	0.915	(B) PRKCA-
C6ORF58	6q22.33	0 (0.00%)	1 (1.16%)	<-10	0.915	0.915	(B) PRKCA-
C7ORF13	7q36.3	0 (0.00%)	1 (1.16%)	<-10	0.915	0.915	(B) PRKCA-
C7ORF26	7p22.1	0 (0.00%)	1 (1.16%)	<-10	0.915	0.915	(B) PRKCA-
C7ORF31	7p15.3	0 (0.00%)	1 (1.16%)	<-10	0.915	0.915	(B) PRKCA-
C7ORF33	7q36.1	0 (0.00%)	1 (1.16%)	<-10	0.915	0.915	(B) PRKCA-
C7ORF77	7q31.33	0 (0.00%)	1 (1.16%)	<-10	0.915	0.915	(B) PRKCA-
C8G	9q34.3	0 (0.00%)	1 (1.16%)	<-10	0.915	0.915	(B) PRKCA-
C9ORF106	9q34.11	0 (0.00%)	1 (1.16%)	<-10	0.915	0.915	(B) PRKCA-
C9ORF116	9q34.3	0 (0.00%)	1 (1.16%)	<-10	0.915	0.915	(B) PRKCA-
C9ORF135	9q21.12	0 (0.00%)	1 (1.16%)	<-10	0.915	0.915	(B) PRKCA-
C9ORF135-DT	9q21.12	0 (0.00%)	1 (1.16%)	<-10	0.915	0.915	(B) PRKCA-
C9ORF139	9q34.3	0 (0.00%)	1 (1.16%)	<-10	0.915	0.915	(B) PRKCA-
C9ORF16	9q34.11	0 (0.00%)	1 (1.16%)	<-10	0.915	0.915	(B) PRKCA-
C9ORF40	9q21.13	0 (0.00%)	1 (1.16%)	<-10	0.915	0.915	(B) PRKCA-
C9ORF50	9q34.11	0 (0.00%)	1 (1.16%)	<-10	0.915	0.915	(B) PRKCA-
C9ORF57	9q21.13	0 (0.00%)	1 (1.16%)	<-10	0.915	0.915	(B) PRKCA-
C9ORF62	9q34.3	0 (0.00%)	1 (1.16%)	<-10	0.915	0.915	(B) PRKCA-
C9ORF72	9p21.2	0 (0.00%)	1 (1.16%)	<-10	0.915	0.915	(B) PRKCA-
C9ORF78	9q34.11	0 (0.00%)	1 (1.16%)	<-10	0.915	0.915	(B) PRKCA-
C9ORF85	9q21.13	0 (0.00%)	1 (1.16%)	<-10	0.915	0.915	(B) PRKCA-
C9ORF92	9p22.3	0 (0.00%)	1 (1.16%)	<-10	0.915	0.915	(B) PRKCA-
CA14	1q21.2	0 (0.00%)	1 (1.16%)	<-10	0.915	0.915	(B) PRKCA-
CAAP1	9p21.2	0 (0.00%)	1 (1.16%)	<-10	0.915	0.915	(B) PRKCA-
CAB39L	13q14.2	0 (0.00%)	1 (1.16%)	<-10	0.915	0.915	(B) PRKCA-
CABCOCO1	10q21.2	0 (0.00%)	1 (1.16%)	<-10	0.915	0.915	(B) PRKCA-
CABP1	12q24.31	0 (0.00%)	1 (1.16%)	<-10	0.915	0.915	(B) PRKCA-
CABP7	22q12.2	0 (0.00%)	1 (1.16%)	<-10	0.915	0.915	(B) PRKCA-
CABS1	4q13.3	0 (0.00%)	1 (1.16%)	<-10	0.915	0.915	(B) PRKCA-
CACFD1	9q34.2	0 (0.00%)	1 (1.16%)	<-10	0.915	0.915	(B) PRKCA-
CACNA1A	19p13.13	0 (0.00%)	1 (1.16%)	<-10	0.915	0.915	(B) PRKCA-
CACNA1B	9q34.3	0 (0.00%)	1 (1.16%)	<-10	0.915	0.915	(B) PRKCA-
CACNA1G	17q21.33	0 (0.00%)	1 (1.16%)	<-10	0.915	0.915	(B) PRKCA-
CACNA1G-AS1	17q21.33	0 (0.00%)	1 (1.16%)	<-10	0.915	0.915	(B) PRKCA-
CACNA2D1	7q21.11	0 (0.00%)	1 (1.16%)	<-10	0.915	0.915	(B) PRKCA-
CACNA2D3	3p21.1-p14.3	0 (0.00%)	1 (1.16%)	<-10	0.915	0.915	(B) PRKCA-
CACNA2D3-AS1	3p14.3	0 (0.00%)	1 (1.16%)	<-10	0.915	0.915	(B) PRKCA-
CADM1	11q23.3	0 (0.00%)	1 (1.16%)	<-10	0.915	0.915	(B) PRKCA-
CADM2-AS2	3p12.1	0 (0.00%)	1 (1.16%)	<-10	0.915	0.915	(B) PRKCA-
CADPS2	7q31.32	0 (0.00%)	1 (1.16%)	<-10	0.915	0.915	(B) PRKCA-
CALCOCO2	17q21.32	0 (0.00%)	1 (1.16%)	<-10	0.915	0.915	(B) PRKCA-
CALD1	7q33	0 (0.00%)	1 (1.16%)	<-10	0.915	0.915	(B) PRKCA-
CALHM4	6q22.1	0 (0.00%)	1 (1.16%)	<-10	0.915	0.915	(B) PRKCA-
CALHM5	6q22.1	0 (0.00%)	1 (1.16%)	<-10	0.915	0.915	(B) PRKCA-
CALHM6	6q22.1	0 (0.00%)	1 (1.16%)	<-10	0.915	0.915	(B) PRKCA-
CALM1	14q32.11	0 (0.00%)	1 (1.16%)	<-10	0.915	0.915	(B) PRKCA-
CALML6	1p36.33	0 (0.00%)	1 (1.16%)	<-10	0.915	0.915	(B) PRKCA-
CALR	19p13.13	0 (0.00%)	1 (1.16%)	<-10	0.915	0.915	(B) PRKCA-
CALU	7q32.1	0 (0.00%)	1 (1.16%)	<-10	0.915	0.915	(B) PRKCA-
CAMK2G	10q22.2	0 (0.00%)	1 (1.16%)	<-10	0.915	0.915	(B) PRKCA-
CAMK4	5q22.1	0 (0.00%)	1 (1.16%)	<-10	0.915	0.915	(B) PRKCA-
CAMKK2	12q24.31	0 (0.00%)	1 (1.16%)	<-10	0.915	0.915	(B) PRKCA-
CAMSAP1	9q34.3	0 (0.00%)	1 (1.16%)	<-10	0.915	0.915	(B) PRKCA-
CAMSAP3	19p13.2	0 (0.00%)	1 (1.16%)	<-10	0.915	0.915	(B) PRKCA-
CAMTA1	1p36.31-p36.23	0 (0.00%)	1 (1.16%)	<-10	0.915	0.915	(B) PRKCA-
CAPG	2p11.2	0 (0.00%)	1 (1.16%)	<-10	0.915	0.915	(B) PRKCA-
CAPN11	6p21.1	0 (0.00%)	1 (1.16%)	<-10	0.915	0.915	(B) PRKCA-
CAPN12	19q13.2	0 (0.00%)	1 (1.16%)	<-10	0.915	0.915	(B) PRKCA-
CAPRIN2	12p11.21	0 (0.00%)	1 (1.16%)	<-10	0.915	0.915	(B) PRKCA-
CAPS2	12q21.1-q21.2	0 (0.00%)	1 (1.16%)	<-10	0.915	0.915	(B) PRKCA-
CAPZA2	7q31.2	0 (0.00%)	1 (1.16%)	<-10	0.915	0.915	(B) PRKCA-
CARD11	7p22.2	0 (0.00%)	1 (1.16%)	<-10	0.915	0.915	(B) PRKCA-
CARM1	19p13.2	0 (0.00%)	1 (1.16%)	<-10	0.915	0.915	(B) PRKCA-
CARNMT1	9q21.13	0 (0.00%)	1 (1.16%)	<-10	0.915	0.915	(B) PRKCA-
CASC1	12p12.1	0 (0.00%)	1 (1.16%)	<-10	0.915	0.915	(B) PRKCA-
CASC3	17q21.1	0 (0.00%)	1 (1.16%)	<-10	0.915	0.915	(B) PRKCA-
CASC6	6q15	0 (0.00%)	1 (1.16%)	<-10	0.915	0.915	(B) PRKCA-
CASP14	19p13.12	0 (0.00%)	1 (1.16%)	<-10	0.915	0.915	(B) PRKCA-
CASP2	7q34	0 (0.00%)	1 (1.16%)	<-10	0.915	0.915	(B) PRKCA-
CASP8AP2	6q15	0 (0.00%)	1 (1.16%)	<-10	0.915	0.915	(B) PRKCA-
CASTOR1	22q12.2	0 (0.00%)	1 (1.16%)	<-10	0.915	0.915	(B) PRKCA-
CATSPERB	14q32.12	0 (0.00%)	1 (1.16%)	<-10	0.915	0.915	(B) PRKCA-
CATSPERG	19q13.2	0 (0.00%)	1 (1.16%)	<-10	0.915	0.915	(B) PRKCA-
CATSPERZ	11q13.1	0 (0.00%)	1 (1.16%)	<-10	0.915	0.915	(B) PRKCA-
CAV1	7q31.2	0 (0.00%)	1 (1.16%)	<-10	0.915	0.915	(B) PRKCA-
CAV2	7q31.2	0 (0.00%)	1 (1.16%)	<-10	0.915	0.915	(B) PRKCA-
CAVIN1	17q21.2	0 (0.00%)	1 (1.16%)	<-10	0.915	0.915	(B) PRKCA-
CBL	11q23.3	0 (0.00%)	1 (1.16%)	<-10	0.915	0.915	(B) PRKCA-
CBR4	4q32.3	0 (0.00%)	1 (1.16%)	<-10	0.915	0.915	(B) PRKCA-
CBWD2	2q14.1	0 (0.00%)	1 (1.16%)	<-10	0.915	0.915	(B) PRKCA-
CBX1	17q21.32	0 (0.00%)	1 (1.16%)	<-10	0.915	0.915	(B) PRKCA-
CBY3	5q35.3	0 (0.00%)	1 (1.16%)	<-10	0.915	0.915	(B) PRKCA-
CC2D1A	19p13.12	0 (0.00%)	1 (1.16%)	<-10	0.915	0.915	(B) PRKCA-
CCAR1	10q21.3	0 (0.00%)	1 (1.16%)	<-10	0.915	0.915	(B) PRKCA-
CCBE1	18q21.32	0 (0.00%)	1 (1.16%)	<-10	0.915	0.915	(B) PRKCA-
CCDC105	19p13.12	0 (0.00%)	1 (1.16%)	<-10	0.915	0.915	(B) PRKCA-
CCDC112	5q22.3	0 (0.00%)	1 (1.16%)	<-10	0.915	0.915	(B) PRKCA-
CCDC115	2q21.1	0 (0.00%)	1 (1.16%)	<-10	0.915	0.915	(B) PRKCA-
CCDC117	22q12.1	0 (0.00%)	1 (1.16%)	<-10	0.915	0.915	(B) PRKCA-
CCDC126	7p15.3	0 (0.00%)	1 (1.16%)	<-10	0.915	0.915	(B) PRKCA-
CCDC130	19p13.13	0 (0.00%)	1 (1.16%)	<-10	0.915	0.915	(B) PRKCA-
CCDC136	7q32.1	0 (0.00%)	1 (1.16%)	<-10	0.915	0.915	(B) PRKCA-
CCDC138	2q13	0 (0.00%)	1 (1.16%)	<-10	0.915	0.915	(B) PRKCA-
CCDC141	2q31.2	0 (0.00%)	1 (1.16%)	<-10	0.915	0.915	(B) PRKCA-
CCDC144A	17p11.2	0 (0.00%)	1 (1.16%)	<-10	0.915	0.915	(B) PRKCA-
CCDC15	11q24.2	0 (0.00%)	1 (1.16%)	<-10	0.915	0.915	(B) PRKCA-
CCDC151	19p13.2	0 (0.00%)	1 (1.16%)	<-10	0.915	0.915	(B) PRKCA-
CCDC153	11q23.3	0 (0.00%)	1 (1.16%)	<-10	0.915	0.915	(B) PRKCA-
CCDC157	22q12.2	0 (0.00%)	1 (1.16%)	<-10	0.915	0.915	(B) PRKCA-
CCDC159	19p13.2	0 (0.00%)	1 (1.16%)	<-10	0.915	0.915	(B) PRKCA-
CCDC162P	6q21	0 (0.00%)	1 (1.16%)	<-10	0.915	0.915	(B) PRKCA-
CCDC169	13q13.3	0 (0.00%)	1 (1.16%)	<-10	0.915	0.915	(B) PRKCA-
CCDC169-SOHLH2	13q13.3	0 (0.00%)	1 (1.16%)	<-10	0.915	0.915	(B) PRKCA-
CCDC171	9p22.3	0 (0.00%)	1 (1.16%)	<-10	0.915	0.915	(B) PRKCA-
CCDC175	14q23.1	0 (0.00%)	1 (1.16%)	<-10	0.915	0.915	(B) PRKCA-
CCDC178	18q12.1	0 (0.00%)	1 (1.16%)	<-10	0.915	0.915	(B) PRKCA-
CCDC189	16p11.2	0 (0.00%)	1 (1.16%)	<-10	0.915	0.915	(B) PRKCA-
CCDC196	14q23.3	0 (0.00%)	1 (1.16%)	<-10	0.915	0.915	(B) PRKCA-
CCDC197	14q32.12	0 (0.00%)	1 (1.16%)	<-10	0.915	0.915	(B) PRKCA-
CCDC198	14q22.3	0 (0.00%)	1 (1.16%)	<-10	0.915	0.915	(B) PRKCA-
CCDC27	1p36.32	0 (0.00%)	1 (1.16%)	<-10	0.915	0.915	(B) PRKCA-
CCDC34	11p14.1	0 (0.00%)	1 (1.16%)	<-10	0.915	0.915	(B) PRKCA-
CCDC6	10q21.2	0 (0.00%)	1 (1.16%)	<-10	0.915	0.915	(B) PRKCA-
CCDC60	12q24.23	0 (0.00%)	1 (1.16%)	<-10	0.915	0.915	(B) PRKCA-
CCDC63	12q24.11	0 (0.00%)	1 (1.16%)	<-10	0.915	0.915	(B) PRKCA-
CCDC68	18q21.2	0 (0.00%)	1 (1.16%)	<-10	0.915	0.915	(B) PRKCA-
CCDC71L	7q22.3	0 (0.00%)	1 (1.16%)	<-10	0.915	0.915	(B) PRKCA-
CCDC74A	2q21.1	0 (0.00%)	1 (1.16%)	<-10	0.915	0.915	(B) PRKCA-
CCDC74B	2q21.1	0 (0.00%)	1 (1.16%)	<-10	0.915	0.915	(B) PRKCA-
CCDC77	12p13.33	0 (0.00%)	1 (1.16%)	<-10	0.915	0.915	(B) PRKCA-
CCDC84	11q23.3	0 (0.00%)	1 (1.16%)	<-10	0.915	0.915	(B) PRKCA-
CCDC88B	11q13.1	0 (0.00%)	1 (1.16%)	<-10	0.915	0.915	(B) PRKCA-
CCDC88C	14q32.11-q32.12	0 (0.00%)	1 (1.16%)	<-10	0.915	0.915	(B) PRKCA-
CCDC92	12q24.31	0 (0.00%)	1 (1.16%)	<-10	0.915	0.915	(B) PRKCA-
CCDC93	2q14.1	0 (0.00%)	1 (1.16%)	<-10	0.915	0.915	(B) PRKCA-
CCER2	19q13.2	0 (0.00%)	1 (1.16%)	<-10	0.915	0.915	(B) PRKCA-
CCKAR	4p15.2	0 (0.00%)	1 (1.16%)	<-10	0.915	0.915	(B) PRKCA-
CCN2	6q23.2	0 (0.00%)	1 (1.16%)	<-10	0.915	0.915	(B) PRKCA-
CCN6	6q21	0 (0.00%)	1 (1.16%)	<-10	0.915	0.915	(B) PRKCA-
CCNA1	13q13.3	0 (0.00%)	1 (1.16%)	<-10	0.915	0.915	(B) PRKCA-
CCNC	6q16.2	0 (0.00%)	1 (1.16%)	<-10	0.915	0.915	(B) PRKCA-
CCND3	6p21.1	0 (0.00%)	1 (1.16%)	<-10	0.915	0.915	(B) PRKCA-
CCNH	5q14.3	0 (0.00%)	1 (1.16%)	<-10	0.915	0.915	(B) PRKCA-
CCNL2	1p36.33	0 (0.00%)	1 (1.16%)	<-10	0.915	0.915	(B) PRKCA-
CCNY	10p11.21	0 (0.00%)	1 (1.16%)	<-10	0.915	0.915	(B) PRKCA-
CCNYL1	2q33.3	0 (0.00%)	1 (1.16%)	<-10	0.915	0.915	(B) PRKCA-
CCR10	17q21.2	0 (0.00%)	1 (1.16%)	<-10	0.915	0.915	(B) PRKCA-
CCR7	17q21.2	0 (0.00%)	1 (1.16%)	<-10	0.915	0.915	(B) PRKCA-
CCZ1	7p22.1	0 (0.00%)	1 (1.16%)	<-10	0.915	0.915	(B) PRKCA-
CCZ1B	7p22.1	0 (0.00%)	1 (1.16%)	<-10	0.915	0.915	(B) PRKCA-
CD164	6q21	0 (0.00%)	1 (1.16%)	<-10	0.915	0.915	(B) PRKCA-
CD19	16p11.2	0 (0.00%)	1 (1.16%)	<-10	0.915	0.915	(B) PRKCA-
CD27	12p13.31	0 (0.00%)	1 (1.16%)	<-10	0.915	0.915	(B) PRKCA-
CD27-AS1	12p13.31	0 (0.00%)	1 (1.16%)	<-10	0.915	0.915	(B) PRKCA-
CD2AP	6p12.3	0 (0.00%)	1 (1.16%)	<-10	0.915	0.915	(B) PRKCA-
CD2BP2	16p11.2	0 (0.00%)	1 (1.16%)	<-10	0.915	0.915	(B) PRKCA-
CD300A	17q25.1	0 (0.00%)	1 (1.16%)	<-10	0.915	0.915	(B) PRKCA-
CD300C	17q25.1	0 (0.00%)	1 (1.16%)	<-10	0.915	0.915	(B) PRKCA-
CD300E	17q25.1	0 (0.00%)	1 (1.16%)	<-10	0.915	0.915	(B) PRKCA-
CD300LB	17q25.1	0 (0.00%)	1 (1.16%)	<-10	0.915	0.915	(B) PRKCA-
CD300LD	17q25.1	0 (0.00%)	1 (1.16%)	<-10	0.915	0.915	(B) PRKCA-
CD300LF	17q25.1	0 (0.00%)	1 (1.16%)	<-10	0.915	0.915	(B) PRKCA-
CD36	7q21.11	0 (0.00%)	1 (1.16%)	<-10	0.915	0.915	(B) PRKCA-
CD3D	11q23.3	0 (0.00%)	1 (1.16%)	<-10	0.915	0.915	(B) PRKCA-
CD3E	11q23.3	0 (0.00%)	1 (1.16%)	<-10	0.915	0.915	(B) PRKCA-
CD3G	11q23.3	0 (0.00%)	1 (1.16%)	<-10	0.915	0.915	(B) PRKCA-
CD4	12p13.31	0 (0.00%)	1 (1.16%)	<-10	0.915	0.915	(B) PRKCA-
CD53	1p13.3	0 (0.00%)	1 (1.16%)	<-10	0.915	0.915	(B) PRKCA-
CD9	12p13.31	0 (0.00%)	1 (1.16%)	<-10	0.915	0.915	(B) PRKCA-
CD99L2	Xq28	0 (0.00%)	1 (1.16%)	<-10	0.915	0.915	(B) PRKCA-
CDC14B	9q22.32-q22.33	0 (0.00%)	1 (1.16%)	<-10	0.915	0.915	(B) PRKCA-
CDC27	17q21.32	0 (0.00%)	1 (1.16%)	<-10	0.915	0.915	(B) PRKCA-
CDC37	19p13.2	0 (0.00%)	1 (1.16%)	<-10	0.915	0.915	(B) PRKCA-
CDC40	6q21	0 (0.00%)	1 (1.16%)	<-10	0.915	0.915	(B) PRKCA-
CDC42EP4	17q25.1	0 (0.00%)	1 (1.16%)	<-10	0.915	0.915	(B) PRKCA-
CDC5L	6p21.1	0 (0.00%)	1 (1.16%)	<-10	0.915	0.915	(B) PRKCA-
CDC6	17q21.2	0 (0.00%)	1 (1.16%)	<-10	0.915	0.915	(B) PRKCA-
CDC73	1q31.2	0 (0.00%)	1 (1.16%)	<-10	0.915	0.915	(B) PRKCA-
CDCA3	12p13.31	0 (0.00%)	1 (1.16%)	<-10	0.915	0.915	(B) PRKCA-
CDCA7L	7p15.3	0 (0.00%)	1 (1.16%)	<-10	0.915	0.915	(B) PRKCA-
CDH20	18q21.33	0 (0.00%)	1 (1.16%)	<-10	0.915	0.915	(B) PRKCA-
CDH23	10q22.1	0 (0.00%)	1 (1.16%)	<-10	0.915	0.915	(B) PRKCA-
CDIPT	16p11.2	0 (0.00%)	1 (1.16%)	<-10	0.915	0.915	(B) PRKCA-
CDIPTOSP	16p11.2	0 (0.00%)	1 (1.16%)	<-10	0.915	0.915	(B) PRKCA-
CDK1	10q21.2	0 (0.00%)	1 (1.16%)	<-10	0.915	0.915	(B) PRKCA-
CDK11A	1p36.33	0 (0.00%)	1 (1.16%)	<-10	0.915	0.915	(B) PRKCA-
CDK11B	1p36.33	0 (0.00%)	1 (1.16%)	<-10	0.915	0.915	(B) PRKCA-
CDK12	17q12	0 (0.00%)	1 (1.16%)	<-10	0.915	0.915	(B) PRKCA-
CDK19	6q21	0 (0.00%)	1 (1.16%)	<-10	0.915	0.915	(B) PRKCA-
CDK2AP1	12q24.31	0 (0.00%)	1 (1.16%)	<-10	0.915	0.915	(B) PRKCA-
CDK4	12q14.1	0 (0.00%)	1 (1.16%)	<-10	0.915	0.915	(B) PRKCA-
CDK5	7q36.1	0 (0.00%)	1 (1.16%)	<-10	0.915	0.915	(B) PRKCA-
CDK5RAP3	17q21.32	0 (0.00%)	1 (1.16%)	<-10	0.915	0.915	(B) PRKCA-
CDKN1B	12p13.1	0 (0.00%)	1 (1.16%)	<-10	0.915	0.915	(B) PRKCA-
CDKN2D	19p13.2	0 (0.00%)	1 (1.16%)	<-10	0.915	0.915	(B) PRKCA-
CDO1	5q22.3	0 (0.00%)	1 (1.16%)	<-10	0.915	0.915	(B) PRKCA-
CDON	11q24.2	0 (0.00%)	1 (1.16%)	<-10	0.915	0.915	(B) PRKCA-
CDRT1	17p12	0 (0.00%)	1 (1.16%)	<-10	0.915	0.915	(B) PRKCA-
CDRT15	17p12	0 (0.00%)	1 (1.16%)	<-10	0.915	0.915	(B) PRKCA-
CDRT15P1	17p12	0 (0.00%)	1 (1.16%)	<-10	0.915	0.915	(B) PRKCA-
CDRT4	17p12	0 (0.00%)	1 (1.16%)	<-10	0.915	0.915	(B) PRKCA-
CDRT7	17p12	0 (0.00%)	1 (1.16%)	<-10	0.915	0.915	(B) PRKCA-
CDRT8	17p12	0 (0.00%)	1 (1.16%)	<-10	0.915	0.915	(B) PRKCA-
CDS1	4q21.23	0 (0.00%)	1 (1.16%)	<-10	0.915	0.915	(B) PRKCA-
CDX2	13q12.2	0 (0.00%)	1 (1.16%)	<-10	0.915	0.915	(B) PRKCA-
CDX4	Xq13.2	0 (0.00%)	1 (1.16%)	<-10	0.915	0.915	(B) PRKCA-
CEL	9q34.13	0 (0.00%)	1 (1.16%)	<-10	0.915	0.915	(B) PRKCA-
CELF1	11p11.2	0 (0.00%)	1 (1.16%)	<-10	0.915	0.915	(B) PRKCA-
CELF4	18q12.2	0 (0.00%)	1 (1.16%)	<-10	0.915	0.915	(B) PRKCA-
CELP	9q34.13	0 (0.00%)	1 (1.16%)	<-10	0.915	0.915	(B) PRKCA-
CEMIP	15q25.1	0 (0.00%)	1 (1.16%)	<-10	0.915	0.915	(B) PRKCA-
CEMIP2	9q21.13	0 (0.00%)	1 (1.16%)	<-10	0.915	0.915	(B) PRKCA-
CENPF	1q41	0 (0.00%)	1 (1.16%)	<-10	0.915	0.915	(B) PRKCA-
CENPJ	13q12.12-q12.13	0 (0.00%)	1 (1.16%)	<-10	0.915	0.915	(B) PRKCA-
CENPV	17p11.2	0 (0.00%)	1 (1.16%)	<-10	0.915	0.915	(B) PRKCA-
CENPW	6q22.32	0 (0.00%)	1 (1.16%)	<-10	0.915	0.915	(B) PRKCA-
CEP104	1p36.32	0 (0.00%)	1 (1.16%)	<-10	0.915	0.915	(B) PRKCA-
CEP128	14q31.1	0 (0.00%)	1 (1.16%)	<-10	0.915	0.915	(B) PRKCA-
CEP164	11q23.3	0 (0.00%)	1 (1.16%)	<-10	0.915	0.915	(B) PRKCA-
CEP41	7q32.2	0 (0.00%)	1 (1.16%)	<-10	0.915	0.915	(B) PRKCA-
CEP57L1	6q21	0 (0.00%)	1 (1.16%)	<-10	0.915	0.915	(B) PRKCA-
CEP76	18p11.21	0 (0.00%)	1 (1.16%)	<-10	0.915	0.915	(B) PRKCA-
CEP85L	6q22.31	0 (0.00%)	1 (1.16%)	<-10	0.915	0.915	(B) PRKCA-
CEPT1	1p13.3	0 (0.00%)	1 (1.16%)	<-10	0.915	0.915	(B) PRKCA-
CERCAM	9q34.11	0 (0.00%)	1 (1.16%)	<-10	0.915	0.915	(B) PRKCA-
CERS3	15q26.3	0 (0.00%)	1 (1.16%)	<-10	0.915	0.915	(B) PRKCA-
CFAP161	15q25.1	0 (0.00%)	1 (1.16%)	<-10	0.915	0.915	(B) PRKCA-
CFAP206	6q15	0 (0.00%)	1 (1.16%)	<-10	0.915	0.915	(B) PRKCA-
CFAP221	2q14.2	0 (0.00%)	1 (1.16%)	<-10	0.915	0.915	(B) PRKCA-
CFAP52	17p13.1	0 (0.00%)	1 (1.16%)	<-10	0.915	0.915	(B) PRKCA-
CFAP53	18q21.1	0 (0.00%)	1 (1.16%)	<-10	0.915	0.915	(B) PRKCA-
CFAP61	20p11.23	0 (0.00%)	1 (1.16%)	<-10	0.915	0.915	(B) PRKCA-
CFAP70	10q22.2	0 (0.00%)	1 (1.16%)	<-10	0.915	0.915	(B) PRKCA-
CFAP73	12q24.13	0 (0.00%)	1 (1.16%)	<-10	0.915	0.915	(B) PRKCA-
CFAP74	1p36.33	0 (0.00%)	1 (1.16%)	<-10	0.915	0.915	(B) PRKCA-
CFAP77	9q34.13	0 (0.00%)	1 (1.16%)	<-10	0.915	0.915	(B) PRKCA-
CFC1	2q21.1	0 (0.00%)	1 (1.16%)	<-10	0.915	0.915	(B) PRKCA-
CFC1B	2q21.1	0 (0.00%)	1 (1.16%)	<-10	0.915	0.915	(B) PRKCA-
CFTR	7q31.2	0 (0.00%)	1 (1.16%)	<-10	0.915	0.915	(B) PRKCA-
CGA	6q14.3	0 (0.00%)	1 (1.16%)	<-10	0.915	0.915	(B) PRKCA-
CGGBP1	3p11.1	0 (0.00%)	1 (1.16%)	<-10	0.915	0.915	(B) PRKCA-
CGRRF1	14q22.2	0 (0.00%)	1 (1.16%)	<-10	0.915	0.915	(B) PRKCA-
CHAD	17q21.33	0 (0.00%)	1 (1.16%)	<-10	0.915	0.915	(B) PRKCA-
CHAT	10q11.23	0 (0.00%)	1 (1.16%)	<-10	0.915	0.915	(B) PRKCA-
CHCHD1	10q22.2	0 (0.00%)	1 (1.16%)	<-10	0.915	0.915	(B) PRKCA-
CHCHD3	7q32.3-q33	0 (0.00%)	1 (1.16%)	<-10	0.915	0.915	(B) PRKCA-
CHCHD5	2q14.1	0 (0.00%)	1 (1.16%)	<-10	0.915	0.915	(B) PRKCA-
CHD3	17p13.1	0 (0.00%)	1 (1.16%)	<-10	0.915	0.915	(B) PRKCA-
CHD4	12p13.31	0 (0.00%)	1 (1.16%)	<-10	0.915	0.915	(B) PRKCA-
CHD5	1p36.31	0 (0.00%)	1 (1.16%)	<-10	0.915	0.915	(B) PRKCA-
CHD9	16q12.2	0 (0.00%)	1 (1.16%)	<-10	0.915	0.915	(B) PRKCA-
CHEK1	11q24.2	0 (0.00%)	1 (1.16%)	<-10	0.915	0.915	(B) PRKCA-
CHEK2	22q12.1	0 (0.00%)	1 (1.16%)	<-10	0.915	0.915	(B) PRKCA-
CHEK2P2	15q11.1	0 (0.00%)	1 (1.16%)	<-10	0.915	0.915	(B) PRKCA-
CHFR	12q24.33	0 (0.00%)	1 (1.16%)	<-10	0.915	0.915	(B) PRKCA-
CHGA	14q32.12	0 (0.00%)	1 (1.16%)	<-10	0.915	0.915	(B) PRKCA-
CHIC1	Xq13.2	0 (0.00%)	1 (1.16%)	<-10	0.915	0.915	(B) PRKCA-
CHMP1B	18p11.21	0 (0.00%)	1 (1.16%)	<-10	0.915	0.915	(B) PRKCA-
CHMP2B	3p11.2	0 (0.00%)	1 (1.16%)	<-10	0.915	0.915	(B) PRKCA-
CHN1	2q31.1	0 (0.00%)	1 (1.16%)	<-10	0.915	0.915	(B) PRKCA-
CHPF2	7q36.1	0 (0.00%)	1 (1.16%)	<-10	0.915	0.915	(B) PRKCA-
CHRFAM7A	15q13.2	0 (0.00%)	1 (1.16%)	<-10	0.915	0.915	(B) PRKCA-
CHRM2	7q33	0 (0.00%)	1 (1.16%)	<-10	0.915	0.915	(B) PRKCA-
CHRM5	15q14	0 (0.00%)	1 (1.16%)	<-10	0.915	0.915	(B) PRKCA-
CHRNA1	2q31.1	0 (0.00%)	1 (1.16%)	<-10	0.915	0.915	(B) PRKCA-
CHRNA3	15q25.1	0 (0.00%)	1 (1.16%)	<-10	0.915	0.915	(B) PRKCA-
CHRNA5	15q25.1	0 (0.00%)	1 (1.16%)	<-10	0.915	0.915	(B) PRKCA-
CHRNB1	17p13.1	0 (0.00%)	1 (1.16%)	<-10	0.915	0.915	(B) PRKCA-
CHRNB4	15q25.1	0 (0.00%)	1 (1.16%)	<-10	0.915	0.915	(B) PRKCA-
CHST10	2q11.2	0 (0.00%)	1 (1.16%)	<-10	0.915	0.915	(B) PRKCA-
CHST12	7p22.3	0 (0.00%)	1 (1.16%)	<-10	0.915	0.915	(B) PRKCA-
CHST3	10q22.1	0 (0.00%)	1 (1.16%)	<-10	0.915	0.915	(B) PRKCA-
CIART	1q21.2	0 (0.00%)	1 (1.16%)	<-10	0.915	0.915	(B) PRKCA-
CIB2	15q25.1	0 (0.00%)	1 (1.16%)	<-10	0.915	0.915	(B) PRKCA-
CIDEA	18p11.21|18	0 (0.00%)	1 (1.16%)	<-10	0.915	0.915	(B) PRKCA-
CISD1	10q21.1	0 (0.00%)	1 (1.16%)	<-10	0.915	0.915	(B) PRKCA-
CIT	12q24.23	0 (0.00%)	1 (1.16%)	<-10	0.915	0.915	(B) PRKCA-
CITED1	Xq13.1	0 (0.00%)	1 (1.16%)	<-10	0.915	0.915	(B) PRKCA-
CIZ1	9q34.11	0 (0.00%)	1 (1.16%)	<-10	0.915	0.915	(B) PRKCA-
CKAP2L	2q14.1	0 (0.00%)	1 (1.16%)	<-10	0.915	0.915	(B) PRKCA-
CKAP5	11p11.2	0 (0.00%)	1 (1.16%)	<-10	0.915	0.915	(B) PRKCA-
CKMT2	5q14.1	0 (0.00%)	1 (1.16%)	<-10	0.915	0.915	(B) PRKCA-
CKMT2-AS1	5q14.1	0 (0.00%)	1 (1.16%)	<-10	0.915	0.915	(B) PRKCA-
CLASP1	2q14.2-q14.3	0 (0.00%)	1 (1.16%)	<-10	0.915	0.915	(B) PRKCA-
CLC	19q13.2	0 (0.00%)	1 (1.16%)	<-10	0.915	0.915	(B) PRKCA-
CLCN1	7q34	0 (0.00%)	1 (1.16%)	<-10	0.915	0.915	(B) PRKCA-
CLCN3	4q33	0 (0.00%)	1 (1.16%)	<-10	0.915	0.915	(B) PRKCA-
CLDN25	11q23.2	0 (0.00%)	1 (1.16%)	<-10	0.915	0.915	(B) PRKCA-
CLDN7	17p13.1	0 (0.00%)	1 (1.16%)	<-10	0.915	0.915	(B) PRKCA-
CLEC12A	12p13.31	0 (0.00%)	1 (1.16%)	<-10	0.915	0.915	(B) PRKCA-
CLEC17A	19p13.12	0 (0.00%)	1 (1.16%)	<-10	0.915	0.915	(B) PRKCA-
CLEC1B	12p13.31-p13.2	0 (0.00%)	1 (1.16%)	<-10	0.915	0.915	(B) PRKCA-
CLEC2L	7q34	0 (0.00%)	1 (1.16%)	<-10	0.915	0.915	(B) PRKCA-
CLEC5A	7q34	0 (0.00%)	1 (1.16%)	<-10	0.915	0.915	(B) PRKCA-
CLIC3	9q34.3	0 (0.00%)	1 (1.16%)	<-10	0.915	0.915	(B) PRKCA-
CLIC5	6p21.1	0 (0.00%)	1 (1.16%)	<-10	0.915	0.915	(B) PRKCA-
CLIP1	12q24.31	0 (0.00%)	1 (1.16%)	<-10	0.915	0.915	(B) PRKCA-
CLIP1-AS1	12q24.31	0 (0.00%)	1 (1.16%)	<-10	0.915	0.915	(B) PRKCA-
CLK2P1	7p15.3	0 (0.00%)	1 (1.16%)	<-10	0.915	0.915	(B) PRKCA-
CLK4	5q35.3	0 (0.00%)	1 (1.16%)	<-10	0.915	0.915	(B) PRKCA-
CLMN	14q32.13	0 (0.00%)	1 (1.16%)	<-10	0.915	0.915	(B) PRKCA-
CLMP	11q24.1	0 (0.00%)	1 (1.16%)	<-10	0.915	0.915	(B) PRKCA-
CLN3	16p12.1	0 (0.00%)	1 (1.16%)	<-10	0.915	0.915	(B) PRKCA-
CLOCK	4q12	0 (0.00%)	1 (1.16%)	<-10	0.915	0.915	(B) PRKCA-
CLSTN3	12p13.31	0 (0.00%)	1 (1.16%)	<-10	0.915	0.915	(B) PRKCA-
CLVS2	6q22.31	0 (0.00%)	1 (1.16%)	<-10	0.915	0.915	(B) PRKCA-
CLYBL	13q32.3	0 (0.00%)	1 (1.16%)	<-10	0.915	0.915	(B) PRKCA-
CLYBL-AS2	13q32.3	0 (0.00%)	1 (1.16%)	<-10	0.915	0.915	(B) PRKCA-
CMAS	12p12.1	0 (0.00%)	1 (1.16%)	<-10	0.915	0.915	(B) PRKCA-
CMTM6	3p22.3	0 (0.00%)	1 (1.16%)	<-10	0.915	0.915	(B) PRKCA-
CMYA5	5q14.1	0 (0.00%)	1 (1.16%)	<-10	0.915	0.915	(B) PRKCA-
CNGA2	Xq28	0 (0.00%)	1 (1.16%)	<-10	0.915	0.915	(B) PRKCA-
CNN1	19p13.2	0 (0.00%)	1 (1.16%)	<-10	0.915	0.915	(B) PRKCA-
CNNM4	2q11.2	0 (0.00%)	1 (1.16%)	<-10	0.915	0.915	(B) PRKCA-
CNOT11	2q11.2	0 (0.00%)	1 (1.16%)	<-10	0.915	0.915	(B) PRKCA-
CNOT4	7q33	0 (0.00%)	1 (1.16%)	<-10	0.915	0.915	(B) PRKCA-
CNOT6	5q35.3	0 (0.00%)	1 (1.16%)	<-10	0.915	0.915	(B) PRKCA-
CNP	17q21.2	0 (0.00%)	1 (1.16%)	<-10	0.915	0.915	(B) PRKCA-
CNPY1	7q36.3	0 (0.00%)	1 (1.16%)	<-10	0.915	0.915	(B) PRKCA-
CNPY3	6p21.1	0 (0.00%)	1 (1.16%)	<-10	0.915	0.915	(B) PRKCA-
CNR1	6q15	0 (0.00%)	1 (1.16%)	<-10	0.915	0.915	(B) PRKCA-
CNRIP1	2p14	0 (0.00%)	1 (1.16%)	<-10	0.915	0.915	(B) PRKCA-
CNST	1q44	0 (0.00%)	1 (1.16%)	<-10	0.915	0.915	(B) PRKCA-
CNTN3	3p12.3	0 (0.00%)	1 (1.16%)	<-10	0.915	0.915	(B) PRKCA-
CNTNAP1	17q21.2	0 (0.00%)	1 (1.16%)	<-10	0.915	0.915	(B) PRKCA-
CNTNAP5	2q14.3	0 (0.00%)	1 (1.16%)	<-10	0.915	0.915	(B) PRKCA-
COASY	17q21.2	0 (0.00%)	1 (1.16%)	<-10	0.915	0.915	(B) PRKCA-
COBLL1	2q24.3	0 (0.00%)	1 (1.16%)	<-10	0.915	0.915	(B) PRKCA-
COG1	17q25.1	0 (0.00%)	1 (1.16%)	<-10	0.915	0.915	(B) PRKCA-
COL10A1	6q22.1	0 (0.00%)	1 (1.16%)	<-10	0.915	0.915	(B) PRKCA-
COL13A1	10q22.1	0 (0.00%)	1 (1.16%)	<-10	0.915	0.915	(B) PRKCA-
COL1A1	17q21.33	0 (0.00%)	1 (1.16%)	<-10	0.915	0.915	(B) PRKCA-
COL23A1	5q35.3	0 (0.00%)	1 (1.16%)	<-10	0.915	0.915	(B) PRKCA-
COL28A1	7p21.3	0 (0.00%)	1 (1.16%)	<-10	0.915	0.915	(B) PRKCA-
COL3A1	2q32.2	0 (0.00%)	1 (1.16%)	<-10	0.915	0.915	(B) PRKCA-
COL4A3BP	5q13.3	0 (0.00%)	1 (1.16%)	<-10	0.915	0.915	(B) PRKCA-
COL5A1	9q34.3	0 (0.00%)	1 (1.16%)	<-10	0.915	0.915	(B) PRKCA-
COL5A2	2q32.2	0 (0.00%)	1 (1.16%)	<-10	0.915	0.915	(B) PRKCA-
COL5A3	19p13.2	0 (0.00%)	1 (1.16%)	<-10	0.915	0.915	(B) PRKCA-
COLCA1	11q23.1	0 (0.00%)	1 (1.16%)	<-10	0.915	0.915	(B) PRKCA-
COLCA2	11q23.1	0 (0.00%)	1 (1.16%)	<-10	0.915	0.915	(B) PRKCA-
COMMD10	5q23.1	0 (0.00%)	1 (1.16%)	<-10	0.915	0.915	(B) PRKCA-
COMMD9	11p13	0 (0.00%)	1 (1.16%)	<-10	0.915	0.915	(B) PRKCA-
COMTD1	10q22.2	0 (0.00%)	1 (1.16%)	<-10	0.915	0.915	(B) PRKCA-
COPG2	7q32.2	0 (0.00%)	1 (1.16%)	<-10	0.915	0.915	(B) PRKCA-
COPS3	17p11.2	0 (0.00%)	1 (1.16%)	<-10	0.915	0.915	(B) PRKCA-
COPS4	4q21.22	0 (0.00%)	1 (1.16%)	<-10	0.915	0.915	(B) PRKCA-
COPS7A	12p13.31	0 (0.00%)	1 (1.16%)	<-10	0.915	0.915	(B) PRKCA-
COPZ1	12q13.13	0 (0.00%)	1 (1.16%)	<-10	0.915	0.915	(B) PRKCA-
COPZ2	17q21.32	0 (0.00%)	1 (1.16%)	<-10	0.915	0.915	(B) PRKCA-
COQ2	4q21.22-q21.23	0 (0.00%)	1 (1.16%)	<-10	0.915	0.915	(B) PRKCA-
COQ3	6q16.2	0 (0.00%)	1 (1.16%)	<-10	0.915	0.915	(B) PRKCA-
COQ4	9q34.11	0 (0.00%)	1 (1.16%)	<-10	0.915	0.915	(B) PRKCA-
COQ5	12q24.31	0 (0.00%)	1 (1.16%)	<-10	0.915	0.915	(B) PRKCA-
COQ6	14q24.3	0 (0.00%)	1 (1.16%)	<-10	0.915	0.915	(B) PRKCA-
CORO1A	16p11.2	0 (0.00%)	1 (1.16%)	<-10	0.915	0.915	(B) PRKCA-
CORO1C	12q24.11	0 (0.00%)	1 (1.16%)	<-10	0.915	0.915	(B) PRKCA-
COX10	17p12	0 (0.00%)	1 (1.16%)	<-10	0.915	0.915	(B) PRKCA-
COX10-AS1	17p12	0 (0.00%)	1 (1.16%)	<-10	0.915	0.915	(B) PRKCA-
COX16	14q24.2	0 (0.00%)	1 (1.16%)	<-10	0.915	0.915	(B) PRKCA-
COX6A1	12q24.31|12q24.2	0 (0.00%)	1 (1.16%)	<-10	0.915	0.915	(B) PRKCA-
COX7B2	4p12	0 (0.00%)	1 (1.16%)	<-10	0.915	0.915	(B) PRKCA-
COX8C	14q32.12	0 (0.00%)	1 (1.16%)	<-10	0.915	0.915	(B) PRKCA-
CPA1	7q32.2	0 (0.00%)	1 (1.16%)	<-10	0.915	0.915	(B) PRKCA-
CPA2	7q32.2	0 (0.00%)	1 (1.16%)	<-10	0.915	0.915	(B) PRKCA-
CPA4	7q32.2	0 (0.00%)	1 (1.16%)	<-10	0.915	0.915	(B) PRKCA-
CPA5	7q32.2	0 (0.00%)	1 (1.16%)	<-10	0.915	0.915	(B) PRKCA-
CPE	4q32.3	0 (0.00%)	1 (1.16%)	<-10	0.915	0.915	(B) PRKCA-
CPED1	7q31.31	0 (0.00%)	1 (1.16%)	<-10	0.915	0.915	(B) PRKCA-
CPLX4	18q21.32	0 (0.00%)	1 (1.16%)	<-10	0.915	0.915	(B) PRKCA-
CPNE8	12q12	0 (0.00%)	1 (1.16%)	<-10	0.915	0.915	(B) PRKCA-
CPO	2q33.3	0 (0.00%)	1 (1.16%)	<-10	0.915	0.915	(B) PRKCA-
CPS1	2q34	0 (0.00%)	1 (1.16%)	<-10	0.915	0.915	(B) PRKCA-
CPS1-IT1	2q34	0 (0.00%)	1 (1.16%)	<-10	0.915	0.915	(B) PRKCA-
CPSF2	14q32.12	0 (0.00%)	1 (1.16%)	<-10	0.915	0.915	(B) PRKCA-
CPSF4L	17q25.1	0 (0.00%)	1 (1.16%)	<-10	0.915	0.915	(B) PRKCA-
CPTP	1p36.33	0 (0.00%)	1 (1.16%)	<-10	0.915	0.915	(B) PRKCA-
CRABP1	15q25.1	0 (0.00%)	1 (1.16%)	<-10	0.915	0.915	(B) PRKCA-
CREB1	2q33.3	0 (0.00%)	1 (1.16%)	<-10	0.915	0.915	(B) PRKCA-
CREB3L2	7q33	0 (0.00%)	1 (1.16%)	<-10	0.915	0.915	(B) PRKCA-
CREG2	2q11.2	0 (0.00%)	1 (1.16%)	<-10	0.915	0.915	(B) PRKCA-
CREM	10p11.21	0 (0.00%)	1 (1.16%)	<-10	0.915	0.915	(B) PRKCA-
CRHBP	5q13.3	0 (0.00%)	1 (1.16%)	<-10	0.915	0.915	(B) PRKCA-
CRIP3	6p21.1	0 (0.00%)	1 (1.16%)	<-10	0.915	0.915	(B) PRKCA-
CRNDE	16q12.2	0 (0.00%)	1 (1.16%)	<-10	0.915	0.915	(B) PRKCA-
CRNKL1	20p11.23	0 (0.00%)	1 (1.16%)	<-10	0.915	0.915	(B) PRKCA-
CRPPA	7p21.2	0 (0.00%)	1 (1.16%)	<-10	0.915	0.915	(B) PRKCA-
CRPPA-AS1	7p21.2	0 (0.00%)	1 (1.16%)	<-10	0.915	0.915	(B) PRKCA-
CRSP8P	5q14.1	0 (0.00%)	1 (1.16%)	<-10	0.915	0.915	(B) PRKCA-
CRTAM	11q24.1	0 (0.00%)	1 (1.16%)	<-10	0.915	0.915	(B) PRKCA-
CRYAB	11q23.1	0 (0.00%)	1 (1.16%)	<-10	0.915	0.915	(B) PRKCA-
CRYBA4	22q12.1	0 (0.00%)	1 (1.16%)	<-10	0.915	0.915	(B) PRKCA-
CRYBB1	22q12.1	0 (0.00%)	1 (1.16%)	<-10	0.915	0.915	(B) PRKCA-
CRYBB2	22q11.23	0 (0.00%)	1 (1.16%)	<-10	0.915	0.915	(B) PRKCA-
CRYBB2P1	22q11.23	0 (0.00%)	1 (1.16%)	<-10	0.915	0.915	(B) PRKCA-
CRYBB3	22q11.23	0 (0.00%)	1 (1.16%)	<-10	0.915	0.915	(B) PRKCA-
CRYBG1	6q21	0 (0.00%)	1 (1.16%)	<-10	0.915	0.915	(B) PRKCA-
CRYGA	2q33.3	0 (0.00%)	1 (1.16%)	<-10	0.915	0.915	(B) PRKCA-
CRYGB	2q33.3	0 (0.00%)	1 (1.16%)	<-10	0.915	0.915	(B) PRKCA-
CRYGC	2q33.3	0 (0.00%)	1 (1.16%)	<-10	0.915	0.915	(B) PRKCA-
CRYGD	2q33.3	0 (0.00%)	1 (1.16%)	<-10	0.915	0.915	(B) PRKCA-
CRYGN	7q36.1	0 (0.00%)	1 (1.16%)	<-10	0.915	0.915	(B) PRKCA-
CRYL1	13q12.11	0 (0.00%)	1 (1.16%)	<-10	0.915	0.915	(B) PRKCA-
CRYZ	1p31.1	0 (0.00%)	1 (1.16%)	<-10	0.915	0.915	(B) PRKCA-
CRYZL1	21q22.11	0 (0.00%)	1 (1.16%)	<-10	0.915	0.915	(B) PRKCA-
CSAD	12q13.13	0 (0.00%)	1 (1.16%)	<-10	0.915	0.915	(B) PRKCA-
CSF3	17q21.1	0 (0.00%)	1 (1.16%)	<-10	0.915	0.915	(B) PRKCA-
CSGALNACT2	10q11.21	0 (0.00%)	1 (1.16%)	<-10	0.915	0.915	(B) PRKCA-
CSN1S1	4q13.3	0 (0.00%)	1 (1.16%)	<-10	0.915	0.915	(B) PRKCA-
CSN1S2AP	4q13.3	0 (0.00%)	1 (1.16%)	<-10	0.915	0.915	(B) PRKCA-
CSN1S2BP	4q13.3	0 (0.00%)	1 (1.16%)	<-10	0.915	0.915	(B) PRKCA-
CSN2	4q13.3	0 (0.00%)	1 (1.16%)	<-10	0.915	0.915	(B) PRKCA-
CSN3	4q13.3	0 (0.00%)	1 (1.16%)	<-10	0.915	0.915	(B) PRKCA-
CSNK1A1L	13q13.3	0 (0.00%)	1 (1.16%)	<-10	0.915	0.915	(B) PRKCA-
CSRNP3	2q24.3	0 (0.00%)	1 (1.16%)	<-10	0.915	0.915	(B) PRKCA-
CSTF2T	10q21.1	0 (0.00%)	1 (1.16%)	<-10	0.915	0.915	(B) PRKCA-
CTAGE15	7q35	0 (0.00%)	1 (1.16%)	<-10	0.915	0.915	(B) PRKCA-
CTAGE4	7q35	0 (0.00%)	1 (1.16%)	<-10	0.915	0.915	(B) PRKCA-
CTAGE6	7q35	0 (0.00%)	1 (1.16%)	<-10	0.915	0.915	(B) PRKCA-
CTAGE8	7q35	0 (0.00%)	1 (1.16%)	<-10	0.915	0.915	(B) PRKCA-
CTAGE9	6q23.2	0 (0.00%)	1 (1.16%)	<-10	0.915	0.915	(B) PRKCA-
CTC-338M12.4	5q35.3	0 (0.00%)	1 (1.16%)	<-10	0.915	0.915	(B) PRKCA-
CTD-2201I18.1	5q14.1	0 (0.00%)	1 (1.16%)	<-10	0.915	0.915	(B) PRKCA-
CTDNEP1	17p13.1	0 (0.00%)	1 (1.16%)	<-10	0.915	0.915	(B) PRKCA-
CTDSP2	12q14.1	0 (0.00%)	1 (1.16%)	<-10	0.915	0.915	(B) PRKCA-
CTF1	16p11.2	0 (0.00%)	1 (1.16%)	<-10	0.915	0.915	(B) PRKCA-
CTH	1p31.1	0 (0.00%)	1 (1.16%)	<-10	0.915	0.915	(B) PRKCA-
CTNNB1	3p22.1	0 (0.00%)	1 (1.16%)	<-10	0.915	0.915	(B) PRKCA-
CTNNBL1	20q11.23	0 (0.00%)	1 (1.16%)	<-10	0.915	0.915	(B) PRKCA-
CTSH	15q25.1	0 (0.00%)	1 (1.16%)	<-10	0.915	0.915	(B) PRKCA-
CTSLP2	10q11.22	0 (0.00%)	1 (1.16%)	<-10	0.915	0.915	(B) PRKCA-
CTSO	4q32.1	0 (0.00%)	1 (1.16%)	<-10	0.915	0.915	(B) PRKCA-
CTTNBP2	7q31.31	0 (0.00%)	1 (1.16%)	<-10	0.915	0.915	(B) PRKCA-
CUEDC1	17q22	0 (0.00%)	1 (1.16%)	<-10	0.915	0.915	(B) PRKCA-
CUL1	7q36.1	0 (0.00%)	1 (1.16%)	<-10	0.915	0.915	(B) PRKCA-
CUL2	10p11.21	0 (0.00%)	1 (1.16%)	<-10	0.915	0.915	(B) PRKCA-
CUL5	11q22.3	0 (0.00%)	1 (1.16%)	<-10	0.915	0.915	(B) PRKCA-
CUL7	6p21.1	0 (0.00%)	1 (1.16%)	<-10	0.915	0.915	(B) PRKCA-
CUL9	6p21.1	0 (0.00%)	1 (1.16%)	<-10	0.915	0.915	(B) PRKCA-
CUX2	12q24.11-q24.12	0 (0.00%)	1 (1.16%)	<-10	0.915	0.915	(B) PRKCA-
CWF19L2	11q22.3	0 (0.00%)	1 (1.16%)	<-10	0.915	0.915	(B) PRKCA-
CXADRP2	15q11.2	0 (0.00%)	1 (1.16%)	<-10	0.915	0.915	(B) PRKCA-
CXADRP3	18p11.21	0 (0.00%)	1 (1.16%)	<-10	0.915	0.915	(B) PRKCA-
CXCR3	Xq13.1	0 (0.00%)	1 (1.16%)	<-10	0.915	0.915	(B) PRKCA-
CXCR5	11q23.3	0 (0.00%)	1 (1.16%)	<-10	0.915	0.915	(B) PRKCA-
CXORF49	Xq13.1	0 (0.00%)	1 (1.16%)	<-10	0.915	0.915	(B) PRKCA-
CXORF65	Xq13.1	0 (0.00%)	1 (1.16%)	<-10	0.915	0.915	(B) PRKCA-
CXXC1	18q21.1	0 (0.00%)	1 (1.16%)	<-10	0.915	0.915	(B) PRKCA-
CYB5D1	17p13.1	0 (0.00%)	1 (1.16%)	<-10	0.915	0.915	(B) PRKCA-
CYCS	7p15.3	0 (0.00%)	1 (1.16%)	<-10	0.915	0.915	(B) PRKCA-
CYFIP1	15q11.2	0 (0.00%)	1 (1.16%)	<-10	0.915	0.915	(B) PRKCA-
CYLD	16q12.1	0 (0.00%)	1 (1.16%)	<-10	0.915	0.915	(B) PRKCA-
CYP24A1	20q13.2	0 (0.00%)	1 (1.16%)	<-10	0.915	0.915	(B) PRKCA-
CYP27B1	12q14.1	0 (0.00%)	1 (1.16%)	<-10	0.915	0.915	(B) PRKCA-
CYP27C1	2q14.3	0 (0.00%)	1 (1.16%)	<-10	0.915	0.915	(B) PRKCA-
CYP39A1	6p12.3	0 (0.00%)	1 (1.16%)	<-10	0.915	0.915	(B) PRKCA-
CYP4F22	19p13.12	0 (0.00%)	1 (1.16%)	<-10	0.915	0.915	(B) PRKCA-
CYP4F3	19p13.12	0 (0.00%)	1 (1.16%)	<-10	0.915	0.915	(B) PRKCA-
CYP4F30P	2q21.1	0 (0.00%)	1 (1.16%)	<-10	0.915	0.915	(B) PRKCA-
CYP4F35P	18p11.21	0 (0.00%)	1 (1.16%)	<-10	0.915	0.915	(B) PRKCA-
CYP4F62P	2q21.1	0 (0.00%)	1 (1.16%)	<-10	0.915	0.915	(B) PRKCA-
CYP4F8	19p13.12	0 (0.00%)	1 (1.16%)	<-10	0.915	0.915	(B) PRKCA-
CYREN	7q33	0 (0.00%)	1 (1.16%)	<-10	0.915	0.915	(B) PRKCA-
CYSLTR2	13q14.2	0 (0.00%)	1 (1.16%)	<-10	0.915	0.915	(B) PRKCA-
CYSRT1	9q34.3	0 (0.00%)	1 (1.16%)	<-10	0.915	0.915	(B) PRKCA-
CYTH3	7p22.1	0 (0.00%)	1 (1.16%)	<-10	0.915	0.915	(B) PRKCA-
CYTIP	2q24.1	0 (0.00%)	1 (1.16%)	<-10	0.915	0.915	(B) PRKCA-
DAAM1	14q23.1	0 (0.00%)	1 (1.16%)	<-10	0.915	0.915	(B) PRKCA-
DACT1	14q23.1	0 (0.00%)	1 (1.16%)	<-10	0.915	0.915	(B) PRKCA-
DAGLB	7p22.1	0 (0.00%)	1 (1.16%)	<-10	0.915	0.915	(B) PRKCA-
DAND5	19p13.13	0 (0.00%)	1 (1.16%)	<-10	0.915	0.915	(B) PRKCA-
DAO	12q24.11	0 (0.00%)	1 (1.16%)	<-10	0.915	0.915	(B) PRKCA-
DAOA	13q33.2|13q34	0 (0.00%)	1 (1.16%)	<-10	0.915	0.915	(B) PRKCA-
DAOA-AS1	13q33.2|13q34	0 (0.00%)	1 (1.16%)	<-10	0.915	0.915	(B) PRKCA-
DBH	9q34.2	0 (0.00%)	1 (1.16%)	<-10	0.915	0.915	(B) PRKCA-
DBH-AS1	9q34.2	0 (0.00%)	1 (1.16%)	<-10	0.915	0.915	(B) PRKCA-
DBI	2q14.2	0 (0.00%)	1 (1.16%)	<-10	0.915	0.915	(B) PRKCA-
DCAF15	19p13.12	0 (0.00%)	1 (1.16%)	<-10	0.915	0.915	(B) PRKCA-
DCAF4	14q24.2	0 (0.00%)	1 (1.16%)	<-10	0.915	0.915	(B) PRKCA-
DCAF4L1	4p13	0 (0.00%)	1 (1.16%)	<-10	0.915	0.915	(B) PRKCA-
DCBLD1	6q22.1	0 (0.00%)	1 (1.16%)	<-10	0.915	0.915	(B) PRKCA-
DCC	18q21.2	0 (0.00%)	1 (1.16%)	<-10	0.915	0.915	(B) PRKCA-
DCD	12q13.2	0 (0.00%)	1 (1.16%)	<-10	0.915	0.915	(B) PRKCA-
DCDC5	11p14.1	0 (0.00%)	1 (1.16%)	<-10	0.915	0.915	(B) PRKCA-
DCHS2	4q31.3	0 (0.00%)	1 (1.16%)	<-10	0.915	0.915	(B) PRKCA-
DCLK2	4q31.23-q31.3	0 (0.00%)	1 (1.16%)	<-10	0.915	0.915	(B) PRKCA-
DCP2	5q22.2	0 (0.00%)	1 (1.16%)	<-10	0.915	0.915	(B) PRKCA-
DCPS	11q24.2	0 (0.00%)	1 (1.16%)	<-10	0.915	0.915	(B) PRKCA-
DCTPP1	16p11.2	0 (0.00%)	1 (1.16%)	<-10	0.915	0.915	(B) PRKCA-
DDAH1	1p22.3	0 (0.00%)	1 (1.16%)	<-10	0.915	0.915	(B) PRKCA-
DDB2	11p11.2	0 (0.00%)	1 (1.16%)	<-10	0.915	0.915	(B) PRKCA-
DDIT4	10q22.1	0 (0.00%)	1 (1.16%)	<-10	0.915	0.915	(B) PRKCA-
DDO	6q21	0 (0.00%)	1 (1.16%)	<-10	0.915	0.915	(B) PRKCA-
DDX10	11q22.3	0 (0.00%)	1 (1.16%)	<-10	0.915	0.915	(B) PRKCA-
DDX11	12p11.21	0 (0.00%)	1 (1.16%)	<-10	0.915	0.915	(B) PRKCA-
DDX11-AS1	12p11.21	0 (0.00%)	1 (1.16%)	<-10	0.915	0.915	(B) PRKCA-
DDX11L1	1p36.33	0 (0.00%)	1 (1.16%)	<-10	0.915	0.915	(B) PRKCA-
DDX11L2	2q14.1	0 (0.00%)	1 (1.16%)	<-10	0.915	0.915	(B) PRKCA-
DDX18	2q14.1	0 (0.00%)	1 (1.16%)	<-10	0.915	0.915	(B) PRKCA-
DDX21	10q22.1	0 (0.00%)	1 (1.16%)	<-10	0.915	0.915	(B) PRKCA-
DDX24	14q32.12	0 (0.00%)	1 (1.16%)	<-10	0.915	0.915	(B) PRKCA-
DDX25	11q24.2	0 (0.00%)	1 (1.16%)	<-10	0.915	0.915	(B) PRKCA-
DDX31	9q34.13	0 (0.00%)	1 (1.16%)	<-10	0.915	0.915	(B) PRKCA-
DDX39A	19p13.12	0 (0.00%)	1 (1.16%)	<-10	0.915	0.915	(B) PRKCA-
DDX47	12p13.1	0 (0.00%)	1 (1.16%)	<-10	0.915	0.915	(B) PRKCA-
DDX50	10q22.1	0 (0.00%)	1 (1.16%)	<-10	0.915	0.915	(B) PRKCA-
DDX51	12q24.33	0 (0.00%)	1 (1.16%)	<-10	0.915	0.915	(B) PRKCA-
DDX54	12q24.13	0 (0.00%)	1 (1.16%)	<-10	0.915	0.915	(B) PRKCA-
DDX55	12q24.31	0 (0.00%)	1 (1.16%)	<-10	0.915	0.915	(B) PRKCA-
DDX6	11q23.3	0 (0.00%)	1 (1.16%)	<-10	0.915	0.915	(B) PRKCA-
DDX60	4q32.3	0 (0.00%)	1 (1.16%)	<-10	0.915	0.915	(B) PRKCA-
DDX60L	4q32.3	0 (0.00%)	1 (1.16%)	<-10	0.915	0.915	(B) PRKCA-
DENND2A	7q34	0 (0.00%)	1 (1.16%)	<-10	0.915	0.915	(B) PRKCA-
DENND2D	1p13.3-p13.2	0 (0.00%)	1 (1.16%)	<-10	0.915	0.915	(B) PRKCA-
DENND5B	12p11.21	0 (0.00%)	1 (1.16%)	<-10	0.915	0.915	(B) PRKCA-
DENND5B-AS1	12p11.21	0 (0.00%)	1 (1.16%)	<-10	0.915	0.915	(B) PRKCA-
DEPDC1	1p31.3	0 (0.00%)	1 (1.16%)	<-10	0.915	0.915	(B) PRKCA-
DEPDC1-AS1	1p31.3-p31.2	0 (0.00%)	1 (1.16%)	<-10	0.915	0.915	(B) PRKCA-
DEPDC1B	5q12.1	0 (0.00%)	1 (1.16%)	<-10	0.915	0.915	(B) PRKCA-
DFFB	1p36.32	0 (0.00%)	1 (1.16%)	<-10	0.915	0.915	(B) PRKCA-
DGKB	7p21.2	0 (0.00%)	1 (1.16%)	<-10	0.915	0.915	(B) PRKCA-
DGKI	7q33	0 (0.00%)	1 (1.16%)	<-10	0.915	0.915	(B) PRKCA-
DGLUCY	14q32.11	0 (0.00%)	1 (1.16%)	<-10	0.915	0.915	(B) PRKCA-
DHFR	5q14.1	0 (0.00%)	1 (1.16%)	<-10	0.915	0.915	(B) PRKCA-
DHRS7	14q23.1	0 (0.00%)	1 (1.16%)	<-10	0.915	0.915	(B) PRKCA-
DHRS7C	17p13.1	0 (0.00%)	1 (1.16%)	<-10	0.915	0.915	(B) PRKCA-
DHX35	20q11.23-q12	0 (0.00%)	1 (1.16%)	<-10	0.915	0.915	(B) PRKCA-
DHX37	12q24.31	0 (0.00%)	1 (1.16%)	<-10	0.915	0.915	(B) PRKCA-
DHX58	17q21.2	0 (0.00%)	1 (1.16%)	<-10	0.915	0.915	(B) PRKCA-
DIABLO	12q24.31	0 (0.00%)	1 (1.16%)	<-10	0.915	0.915	(B) PRKCA-
DICER1	14q32.13	0 (0.00%)	1 (1.16%)	<-10	0.915	0.915	(B) PRKCA-
DICER1-AS1	14q32.13	0 (0.00%)	1 (1.16%)	<-10	0.915	0.915	(B) PRKCA-
DIMT1	5q12.1	0 (0.00%)	1 (1.16%)	<-10	0.915	0.915	(B) PRKCA-
DIO2	14q31.1	0 (0.00%)	1 (1.16%)	<-10	0.915	0.915	(B) PRKCA-
DIO2-AS1	14q31.1	0 (0.00%)	1 (1.16%)	<-10	0.915	0.915	(B) PRKCA-
DIRAS3	1p31.3	0 (0.00%)	1 (1.16%)	<-10	0.915	0.915	(B) PRKCA-
DIRC1	2q32.2	0 (0.00%)	1 (1.16%)	<-10	0.915	0.915	(B) PRKCA-
DIXDC1	11q23.1	0 (0.00%)	1 (1.16%)	<-10	0.915	0.915	(B) PRKCA-
DKK1	10q21.1	0 (0.00%)	1 (1.16%)	<-10	0.915	0.915	(B) PRKCA-
DLAT	11q23.1	0 (0.00%)	1 (1.16%)	<-10	0.915	0.915	(B) PRKCA-
DLG4	17p13.1	0 (0.00%)	1 (1.16%)	<-10	0.915	0.915	(B) PRKCA-
DLG5	10q22.3	0 (0.00%)	1 (1.16%)	<-10	0.915	0.915	(B) PRKCA-
DLG5-AS1	10q22.3	0 (0.00%)	1 (1.16%)	<-10	0.915	0.915	(B) PRKCA-
DLGAP5	14q22.3	0 (0.00%)	1 (1.16%)	<-10	0.915	0.915	(B) PRKCA-
DLK2	6p21.1	0 (0.00%)	1 (1.16%)	<-10	0.915	0.915	(B) PRKCA-
DLL3	19q13.2	0 (0.00%)	1 (1.16%)	<-10	0.915	0.915	(B) PRKCA-
DLX3	17q21.33	0 (0.00%)	1 (1.16%)	<-10	0.915	0.915	(B) PRKCA-
DLX4	17q21.33	0 (0.00%)	1 (1.16%)	<-10	0.915	0.915	(B) PRKCA-
DMRTC1	Xq13.1	0 (0.00%)	1 (1.16%)	<-10	0.915	0.915	(B) PRKCA-
DNA2	10q21.3	0 (0.00%)	1 (1.16%)	<-10	0.915	0.915	(B) PRKCA-
DNAH10	12q24.31	0 (0.00%)	1 (1.16%)	<-10	0.915	0.915	(B) PRKCA-
DNAH11	7p15.3	0 (0.00%)	1 (1.16%)	<-10	0.915	0.915	(B) PRKCA-
DNAH2	17p13.1	0 (0.00%)	1 (1.16%)	<-10	0.915	0.915	(B) PRKCA-
DNAH9	17p12	0 (0.00%)	1 (1.16%)	<-10	0.915	0.915	(B) PRKCA-
DNAI2	17q25.1	0 (0.00%)	1 (1.16%)	<-10	0.915	0.915	(B) PRKCA-
DNAJA2	16q11.2	0 (0.00%)	1 (1.16%)	<-10	0.915	0.915	(B) PRKCA-
DNAJA4	15q25.1	0 (0.00%)	1 (1.16%)	<-10	0.915	0.915	(B) PRKCA-
DNAJB1	19p13.12	0 (0.00%)	1 (1.16%)	<-10	0.915	0.915	(B) PRKCA-
DNAJB12	10q22.1	0 (0.00%)	1 (1.16%)	<-10	0.915	0.915	(B) PRKCA-
DNAJB6	7q36.3	0 (0.00%)	1 (1.16%)	<-10	0.915	0.915	(B) PRKCA-
DNAJC10	2q32.1	0 (0.00%)	1 (1.16%)	<-10	0.915	0.915	(B) PRKCA-
DNAJC11	1p36.31	0 (0.00%)	1 (1.16%)	<-10	0.915	0.915	(B) PRKCA-
DNAJC12	10q21.3	0 (0.00%)	1 (1.16%)	<-10	0.915	0.915	(B) PRKCA-
DNAJC28	21q22.11	0 (0.00%)	1 (1.16%)	<-10	0.915	0.915	(B) PRKCA-
DNAJC3	13q32.1	0 (0.00%)	1 (1.16%)	<-10	0.915	0.915	(B) PRKCA-
DNAJC4	11q13.1	0 (0.00%)	1 (1.16%)	<-10	0.915	0.915	(B) PRKCA-
DNAJC7	17q21.2	0 (0.00%)	1 (1.16%)	<-10	0.915	0.915	(B) PRKCA-
DNAJC9	10q22.2	0 (0.00%)	1 (1.16%)	<-10	0.915	0.915	(B) PRKCA-
DNAJC9-AS1	10q22.2	0 (0.00%)	1 (1.16%)	<-10	0.915	0.915	(B) PRKCA-
DNAL1	14q24.3	0 (0.00%)	1 (1.16%)	<-10	0.915	0.915	(B) PRKCA-
DNM1	9q34.11	0 (0.00%)	1 (1.16%)	<-10	0.915	0.915	(B) PRKCA-
DNM1L	12p11.21	0 (0.00%)	1 (1.16%)	<-10	0.915	0.915	(B) PRKCA-
DNM1P46	15q26.3	0 (0.00%)	1 (1.16%)	<-10	0.915	0.915	(B) PRKCA-
DNM2	19p13.2	0 (0.00%)	1 (1.16%)	<-10	0.915	0.915	(B) PRKCA-
DNMT1	19p13.2	0 (0.00%)	1 (1.16%)	<-10	0.915	0.915	(B) PRKCA-
DNPH1	6p21.1	0 (0.00%)	1 (1.16%)	<-10	0.915	0.915	(B) PRKCA-
DOC2A	16p11.2	0 (0.00%)	1 (1.16%)	<-10	0.915	0.915	(B) PRKCA-
DOCK3	3p21.2	0 (0.00%)	1 (1.16%)	<-10	0.915	0.915	(B) PRKCA-
DOCK4	7q31.1	0 (0.00%)	1 (1.16%)	<-10	0.915	0.915	(B) PRKCA-
DOCK4-AS1	7q31.1	0 (0.00%)	1 (1.16%)	<-10	0.915	0.915	(B) PRKCA-
DOCK6	19p13.2	0 (0.00%)	1 (1.16%)	<-10	0.915	0.915	(B) PRKCA-
DOLK	9q34.11	0 (0.00%)	1 (1.16%)	<-10	0.915	0.915	(B) PRKCA-
DONSON	21q22.11	0 (0.00%)	1 (1.16%)	<-10	0.915	0.915	(B) PRKCA-
DPAGT1	11q23.3	0 (0.00%)	1 (1.16%)	<-10	0.915	0.915	(B) PRKCA-
DPF1	19q13.2	0 (0.00%)	1 (1.16%)	<-10	0.915	0.915	(B) PRKCA-
DPF3	14q24.2	0 (0.00%)	1 (1.16%)	<-10	0.915	0.915	(B) PRKCA-
DPH7	9q34.3	0 (0.00%)	1 (1.16%)	<-10	0.915	0.915	(B) PRKCA-
DPP10	2q14.1	0 (0.00%)	1 (1.16%)	<-10	0.915	0.915	(B) PRKCA-
DPP10-AS1	2q14.1	0 (0.00%)	1 (1.16%)	<-10	0.915	0.915	(B) PRKCA-
DPP4	2q24.2	0 (0.00%)	1 (1.16%)	<-10	0.915	0.915	(B) PRKCA-
DPP6	7q36.2	0 (0.00%)	1 (1.16%)	<-10	0.915	0.915	(B) PRKCA-
DPP7	9q34.3	0 (0.00%)	1 (1.16%)	<-10	0.915	0.915	(B) PRKCA-
DPYD	1p21.3	0 (0.00%)	1 (1.16%)	<-10	0.915	0.915	(B) PRKCA-
DRAM2	1p13.3	0 (0.00%)	1 (1.16%)	<-10	0.915	0.915	(B) PRKCA-
DRD2	11q23.2	0 (0.00%)	1 (1.16%)	<-10	0.915	0.915	(B) PRKCA-
DRGX	10q11.23	0 (0.00%)	1 (1.16%)	<-10	0.915	0.915	(B) PRKCA-
DSC1	18q12.1	0 (0.00%)	1 (1.16%)	<-10	0.915	0.915	(B) PRKCA-
DSC2	18q12.1	0 (0.00%)	1 (1.16%)	<-10	0.915	0.915	(B) PRKCA-
DSC3	18q12.1	0 (0.00%)	1 (1.16%)	<-10	0.915	0.915	(B) PRKCA-
DSCAML1	11q23.3	0 (0.00%)	1 (1.16%)	<-10	0.915	0.915	(B) PRKCA-
DSCAS	18q12.1	0 (0.00%)	1 (1.16%)	<-10	0.915	0.915	(B) PRKCA-
DSE	6q22.1	0 (0.00%)	1 (1.16%)	<-10	0.915	0.915	(B) PRKCA-
DSG1	18q12.1	0 (0.00%)	1 (1.16%)	<-10	0.915	0.915	(B) PRKCA-
DSG1-AS1	18q12.1	0 (0.00%)	1 (1.16%)	<-10	0.915	0.915	(B) PRKCA-
DSG2	18q12.1	0 (0.00%)	1 (1.16%)	<-10	0.915	0.915	(B) PRKCA-
DSG2-AS1	18q12.1	0 (0.00%)	1 (1.16%)	<-10	0.915	0.915	(B) PRKCA-
DSG3	18q12.1	0 (0.00%)	1 (1.16%)	<-10	0.915	0.915	(B) PRKCA-
DSG4	18q12.1	0 (0.00%)	1 (1.16%)	<-10	0.915	0.915	(B) PRKCA-
DSTN	20p12.1	0 (0.00%)	1 (1.16%)	<-10	0.915	0.915	(B) PRKCA-
DSTNP2	12p13.31	0 (0.00%)	1 (1.16%)	<-10	0.915	0.915	(B) PRKCA-
DTD1	20p11.23	0 (0.00%)	1 (1.16%)	<-10	0.915	0.915	(B) PRKCA-
DTHD1	4p14	0 (0.00%)	1 (1.16%)	<-10	0.915	0.915	(B) PRKCA-
DTL	1q32.3	0 (0.00%)	1 (1.16%)	<-10	0.915	0.915	(B) PRKCA-
DTNA	18q12.1	0 (0.00%)	1 (1.16%)	<-10	0.915	0.915	(B) PRKCA-
DTX1	12q24.13	0 (0.00%)	1 (1.16%)	<-10	0.915	0.915	(B) PRKCA-
DUPD1	10q22.2	0 (0.00%)	1 (1.16%)	<-10	0.915	0.915	(B) PRKCA-
DUSP13	10q22.2	0 (0.00%)	1 (1.16%)	<-10	0.915	0.915	(B) PRKCA-
DUSP19	2q32.1	0 (0.00%)	1 (1.16%)	<-10	0.915	0.915	(B) PRKCA-
DVL1	1p36.33	0 (0.00%)	1 (1.16%)	<-10	0.915	0.915	(B) PRKCA-
DVL2	17p13.1	0 (0.00%)	1 (1.16%)	<-10	0.915	0.915	(B) PRKCA-
DYNAP	18q21.2	0 (0.00%)	1 (1.16%)	<-10	0.915	0.915	(B) PRKCA-
DYNC1LI1	3p22.3	0 (0.00%)	1 (1.16%)	<-10	0.915	0.915	(B) PRKCA-
DYNLL1	12q24.31	0 (0.00%)	1 (1.16%)	<-10	0.915	0.915	(B) PRKCA-
DYRK1B	19q13.2	0 (0.00%)	1 (1.16%)	<-10	0.915	0.915	(B) PRKCA-
DYTN	2q33.3	0 (0.00%)	1 (1.16%)	<-10	0.915	0.915	(B) PRKCA-
DZANK1	20p11.23	0 (0.00%)	1 (1.16%)	<-10	0.915	0.915	(B) PRKCA-
ECD	10q22.2	0 (0.00%)	1 (1.16%)	<-10	0.915	0.915	(B) PRKCA-
ECH1	19q13.2	0 (0.00%)	1 (1.16%)	<-10	0.915	0.915	(B) PRKCA-
ECHDC1	6q22.33	0 (0.00%)	1 (1.16%)	<-10	0.915	0.915	(B) PRKCA-
ECM1	1q21.2	0 (0.00%)	1 (1.16%)	<-10	0.915	0.915	(B) PRKCA-
ECRG4	2q12.2	0 (0.00%)	1 (1.16%)	<-10	0.915	0.915	(B) PRKCA-
ECSIT	19p13.2	0 (0.00%)	1 (1.16%)	<-10	0.915	0.915	(B) PRKCA-
EDAR	2q13	0 (0.00%)	1 (1.16%)	<-10	0.915	0.915	(B) PRKCA-
EDIL3	5q14.3	0 (0.00%)	1 (1.16%)	<-10	0.915	0.915	(B) PRKCA-
EDNRA	4q31.22-q31.23	0 (0.00%)	1 (1.16%)	<-10	0.915	0.915	(B) PRKCA-
EEF1AKMT1	13q12.11	0 (0.00%)	1 (1.16%)	<-10	0.915	0.915	(B) PRKCA-
EEF1AKMT3	12q14.1	0 (0.00%)	1 (1.16%)	<-10	0.915	0.915	(B) PRKCA-
EEF1B2	2q33.3	0 (0.00%)	1 (1.16%)	<-10	0.915	0.915	(B) PRKCA-
EFCAB11	14q32.11	0 (0.00%)	1 (1.16%)	<-10	0.915	0.915	(B) PRKCA-
EFCAB13	17q21.32	0 (0.00%)	1 (1.16%)	<-10	0.915	0.915	(B) PRKCA-
EFL1	15q25.2	0 (0.00%)	1 (1.16%)	<-10	0.915	0.915	(B) PRKCA-
EFNA5	5q21.3	0 (0.00%)	1 (1.16%)	<-10	0.915	0.915	(B) PRKCA-
EFNB2	13q33.3	0 (0.00%)	1 (1.16%)	<-10	0.915	0.915	(B) PRKCA-
EFNB3	17p13.1	0 (0.00%)	1 (1.16%)	<-10	0.915	0.915	(B) PRKCA-
EGR2	10q21.3	0 (0.00%)	1 (1.16%)	<-10	0.915	0.915	(B) PRKCA-
EHF	11p13	0 (0.00%)	1 (1.16%)	<-10	0.915	0.915	(B) PRKCA-
EHMT1	9q34.3	0 (0.00%)	1 (1.16%)	<-10	0.915	0.915	(B) PRKCA-
EHMT1-IT1	9q34.3	0 (0.00%)	1 (1.16%)	<-10	0.915	0.915	(B) PRKCA-
EI24	11q24.2	0 (0.00%)	1 (1.16%)	<-10	0.915	0.915	(B) PRKCA-
EID2	19q13.2	0 (0.00%)	1 (1.16%)	<-10	0.915	0.915	(B) PRKCA-
EID2B	19q13.2	0 (0.00%)	1 (1.16%)	<-10	0.915	0.915	(B) PRKCA-
EIF1	17q21.2	0 (0.00%)	1 (1.16%)	<-10	0.915	0.915	(B) PRKCA-
EIF2AK1	7p22.1	0 (0.00%)	1 (1.16%)	<-10	0.915	0.915	(B) PRKCA-
EIF2B1	12q24.31	0 (0.00%)	1 (1.16%)	<-10	0.915	0.915	(B) PRKCA-
EIF3B	7p22.3	0 (0.00%)	1 (1.16%)	<-10	0.915	0.915	(B) PRKCA-
EIF3C	16p11.2	0 (0.00%)	1 (1.16%)	<-10	0.915	0.915	(B) PRKCA-
EIF3CL	16p12.1	0 (0.00%)	1 (1.16%)	<-10	0.915	0.915	(B) PRKCA-
EIF3G	19p13.2	0 (0.00%)	1 (1.16%)	<-10	0.915	0.915	(B) PRKCA-
EIF3K	19q13.2	0 (0.00%)	1 (1.16%)	<-10	0.915	0.915	(B) PRKCA-
EIF4B	12q13.13	0 (0.00%)	1 (1.16%)	<-10	0.915	0.915	(B) PRKCA-
EIF4EBP2	10q22.1	0 (0.00%)	1 (1.16%)	<-10	0.915	0.915	(B) PRKCA-
EIF4G3	1p36.12	0 (0.00%)	1 (1.16%)	<-10	0.915	0.915	(B) PRKCA-
EIF5A	17p13.1	0 (0.00%)	1 (1.16%)	<-10	0.915	0.915	(B) PRKCA-
ELAC2	17p12	0 (0.00%)	1 (1.16%)	<-10	0.915	0.915	(B) PRKCA-
ELAVL3	19p13.2	0 (0.00%)	1 (1.16%)	<-10	0.915	0.915	(B) PRKCA-
ELF5	11p13	0 (0.00%)	1 (1.16%)	<-10	0.915	0.915	(B) PRKCA-
ELFN1	7p22.3	0 (0.00%)	1 (1.16%)	<-10	0.915	0.915	(B) PRKCA-
ELMOD1	11q22.3	0 (0.00%)	1 (1.16%)	<-10	0.915	0.915	(B) PRKCA-
ELMOD3	2p11.2	0 (0.00%)	1 (1.16%)	<-10	0.915	0.915	(B) PRKCA-
ELMSAN1	14q24.3	0 (0.00%)	1 (1.16%)	<-10	0.915	0.915	(B) PRKCA-
ELOA2	18q21.1	0 (0.00%)	1 (1.16%)	<-10	0.915	0.915	(B) PRKCA-
ELOA3	18q21.1	0 (0.00%)	1 (1.16%)	<-10	0.915	0.915	(B) PRKCA-
ELOA3B	18q21.1	0 (0.00%)	1 (1.16%)	<-10	0.915	0.915	(B) PRKCA-
ELOA3D	18q21.1	0 (0.00%)	1 (1.16%)	<-10	0.915	0.915	(B) PRKCA-
ELOF1	19p13.2	0 (0.00%)	1 (1.16%)	<-10	0.915	0.915	(B) PRKCA-
ELOVL7	5q12.1	0 (0.00%)	1 (1.16%)	<-10	0.915	0.915	(B) PRKCA-
ELP5	17p13.1	0 (0.00%)	1 (1.16%)	<-10	0.915	0.915	(B) PRKCA-
EMC4	15q14	0 (0.00%)	1 (1.16%)	<-10	0.915	0.915	(B) PRKCA-
EMC7	15q14	0 (0.00%)	1 (1.16%)	<-10	0.915	0.915	(B) PRKCA-
EME1	17q21.33	0 (0.00%)	1 (1.16%)	<-10	0.915	0.915	(B) PRKCA-
EMG1	12p13.31	0 (0.00%)	1 (1.16%)	<-10	0.915	0.915	(B) PRKCA-
EML5	14q31.3	0 (0.00%)	1 (1.16%)	<-10	0.915	0.915	(B) PRKCA-
EN1	2q14.2	0 (0.00%)	1 (1.16%)	<-10	0.915	0.915	(B) PRKCA-
EN2	7q36.3	0 (0.00%)	1 (1.16%)	<-10	0.915	0.915	(B) PRKCA-
ENDOG	9q34.11	0 (0.00%)	1 (1.16%)	<-10	0.915	0.915	(B) PRKCA-
ENO2	12p13.31	0 (0.00%)	1 (1.16%)	<-10	0.915	0.915	(B) PRKCA-
ENOPH1	4q21.22	0 (0.00%)	1 (1.16%)	<-10	0.915	0.915	(B) PRKCA-
ENPP1	6q23.2	0 (0.00%)	1 (1.16%)	<-10	0.915	0.915	(B) PRKCA-
ENPP3	6q23.2	0 (0.00%)	1 (1.16%)	<-10	0.915	0.915	(B) PRKCA-
ENPP4	6p21.1	0 (0.00%)	1 (1.16%)	<-10	0.915	0.915	(B) PRKCA-
ENPP5	6p21.1	0 (0.00%)	1 (1.16%)	<-10	0.915	0.915	(B) PRKCA-
ENSA	1q21.3	0 (0.00%)	1 (1.16%)	<-10	0.915	0.915	(B) PRKCA-
ENTPD2	9q34.3	0 (0.00%)	1 (1.16%)	<-10	0.915	0.915	(B) PRKCA-
ENTPD5	14q24.3	0 (0.00%)	1 (1.16%)	<-10	0.915	0.915	(B) PRKCA-
ENTPD8	9q34.3	0 (0.00%)	1 (1.16%)	<-10	0.915	0.915	(B) PRKCA-
EOGT	3p14.1	0 (0.00%)	1 (1.16%)	<-10	0.915	0.915	(B) PRKCA-
EP400	12q24.33	0 (0.00%)	1 (1.16%)	<-10	0.915	0.915	(B) PRKCA-
EP400P1	12q24.33	0 (0.00%)	1 (1.16%)	<-10	0.915	0.915	(B) PRKCA-
EPB41L2	6q23.1-q23.2	0 (0.00%)	1 (1.16%)	<-10	0.915	0.915	(B) PRKCA-
EPB41L4A	5q22.1-q22.2	0 (0.00%)	1 (1.16%)	<-10	0.915	0.915	(B) PRKCA-
EPB41L4A-AS1	5q22.1	0 (0.00%)	1 (1.16%)	<-10	0.915	0.915	(B) PRKCA-
EPB41L4A-DT	5q22.2	0 (0.00%)	1 (1.16%)	<-10	0.915	0.915	(B) PRKCA-
EPB41L5	2q14.2	0 (0.00%)	1 (1.16%)	<-10	0.915	0.915	(B) PRKCA-
EPHA1	7q34-q35	0 (0.00%)	1 (1.16%)	<-10	0.915	0.915	(B) PRKCA-
EPHA1-AS1	7q35	0 (0.00%)	1 (1.16%)	<-10	0.915	0.915	(B) PRKCA-
EPHA3	3p11.1	0 (0.00%)	1 (1.16%)	<-10	0.915	0.915	(B) PRKCA-
EPHA7	6q16.1	0 (0.00%)	1 (1.16%)	<-10	0.915	0.915	(B) PRKCA-
EPHB6	7q34	0 (0.00%)	1 (1.16%)	<-10	0.915	0.915	(B) PRKCA-
EPHX3	19p13.12	0 (0.00%)	1 (1.16%)	<-10	0.915	0.915	(B) PRKCA-
EPN3	17q21.33	0 (0.00%)	1 (1.16%)	<-10	0.915	0.915	(B) PRKCA-
EPOR	19p13.2	0 (0.00%)	1 (1.16%)	<-10	0.915	0.915	(B) PRKCA-
ERBB2	17q12	0 (0.00%)	1 (1.16%)	<-10	0.915	0.915	(B) PRKCA-
ERBB4	2q34	0 (0.00%)	1 (1.16%)	<-10	0.915	0.915	(B) PRKCA-
ERCC3	2q14.3	0 (0.00%)	1 (1.16%)	<-10	0.915	0.915	(B) PRKCA-
ERCC6	10q11.23	0 (0.00%)	1 (1.16%)	<-10	0.915	0.915	(B) PRKCA-
ERCC6-PGBD3	10q11	0 (0.00%)	1 (1.16%)	<-10	0.915	0.915	(B) PRKCA-
ERCC6L	Xq13.1	0 (0.00%)	1 (1.16%)	<-10	0.915	0.915	(B) PRKCA-
ERCC8	5q12.1	0 (0.00%)	1 (1.16%)	<-10	0.915	0.915	(B) PRKCA-
ERICH3	1p31.1	0 (0.00%)	1 (1.16%)	<-10	0.915	0.915	(B) PRKCA-
ERMN	2q24.1	0 (0.00%)	1 (1.16%)	<-10	0.915	0.915	(B) PRKCA-
ERP29	12q24.13	0 (0.00%)	1 (1.16%)	<-10	0.915	0.915	(B) PRKCA-
ERP44	9q31.1	0 (0.00%)	1 (1.16%)	<-10	0.915	0.915	(B) PRKCA-
ESAM	11q24.2	0 (0.00%)	1 (1.16%)	<-10	0.915	0.915	(B) PRKCA-
ESF1	20p12.1	0 (0.00%)	1 (1.16%)	<-10	0.915	0.915	(B) PRKCA-
ESPL1	12q13.13	0 (0.00%)	1 (1.16%)	<-10	0.915	0.915	(B) PRKCA-
ESPN	1p36.31	0 (0.00%)	1 (1.16%)	<-10	0.915	0.915	(B) PRKCA-
ESRG	3p14.3|3p14.3	0 (0.00%)	1 (1.16%)	<-10	0.915	0.915	(B) PRKCA-
ESRRA	11q13.1	0 (0.00%)	1 (1.16%)	<-10	0.915	0.915	(B) PRKCA-
ESYT2	7q36.3	0 (0.00%)	1 (1.16%)	<-10	0.915	0.915	(B) PRKCA-
ETAA1	2p14	0 (0.00%)	1 (1.16%)	<-10	0.915	0.915	(B) PRKCA-
ETFBKMT	12p11.21	0 (0.00%)	1 (1.16%)	<-10	0.915	0.915	(B) PRKCA-
ETFDH	4q32.1	0 (0.00%)	1 (1.16%)	<-10	0.915	0.915	(B) PRKCA-
ETFRF1	12p12.1	0 (0.00%)	1 (1.16%)	<-10	0.915	0.915	(B) PRKCA-
ETNK1	12p12.1	0 (0.00%)	1 (1.16%)	<-10	0.915	0.915	(B) PRKCA-
ETV1	7p21.2	0 (0.00%)	1 (1.16%)	<-10	0.915	0.915	(B) PRKCA-
EVX2	2q31.1	0 (0.00%)	1 (1.16%)	<-10	0.915	0.915	(B) PRKCA-
EXD3	9q34.3	0 (0.00%)	1 (1.16%)	<-10	0.915	0.915	(B) PRKCA-
EXOC4	7q33	0 (0.00%)	1 (1.16%)	<-10	0.915	0.915	(B) PRKCA-
EXOC5	14q22.3	0 (0.00%)	1 (1.16%)	<-10	0.915	0.915	(B) PRKCA-
EXOC6B	2p13.2	0 (0.00%)	1 (1.16%)	<-10	0.915	0.915	(B) PRKCA-
EXOSC2	9q34.12	0 (0.00%)	1 (1.16%)	<-10	0.915	0.915	(B) PRKCA-
EXOSC8	13q13.3	0 (0.00%)	1 (1.16%)	<-10	0.915	0.915	(B) PRKCA-
EXPH5	11q22.3	0 (0.00%)	1 (1.16%)	<-10	0.915	0.915	(B) PRKCA-
EZH1	17q21.2	0 (0.00%)	1 (1.16%)	<-10	0.915	0.915	(B) PRKCA-
EZH2	7q36.1	0 (0.00%)	1 (1.16%)	<-10	0.915	0.915	(B) PRKCA-
F2	11p11.2	0 (0.00%)	1 (1.16%)	<-10	0.915	0.915	(B) PRKCA-
F2R	5q13.3	0 (0.00%)	1 (1.16%)	<-10	0.915	0.915	(B) PRKCA-
F2RL1	5q13.3	0 (0.00%)	1 (1.16%)	<-10	0.915	0.915	(B) PRKCA-
F2RL2	5q13.3	0 (0.00%)	1 (1.16%)	<-10	0.915	0.915	(B) PRKCA-
FAAP20	1p36.33	0 (0.00%)	1 (1.16%)	<-10	0.915	0.915	(B) PRKCA-
FABP5P3	7q36.1	0 (0.00%)	1 (1.16%)	<-10	0.915	0.915	(B) PRKCA-
FABP7	6q22.31	0 (0.00%)	1 (1.16%)	<-10	0.915	0.915	(B) PRKCA-
FAH	15q25.1	0 (0.00%)	1 (1.16%)	<-10	0.915	0.915	(B) PRKCA-
FAHD2CP	2q11.2	0 (0.00%)	1 (1.16%)	<-10	0.915	0.915	(B) PRKCA-
FALEC	1q21.2	0 (0.00%)	1 (1.16%)	<-10	0.915	0.915	(B) PRKCA-
FAM104A	17q25.1	0 (0.00%)	1 (1.16%)	<-10	0.915	0.915	(B) PRKCA-
FAM106C	17p11.2	0 (0.00%)	1 (1.16%)	<-10	0.915	0.915	(B) PRKCA-
FAM114A1	4p14	0 (0.00%)	1 (1.16%)	<-10	0.915	0.915	(B) PRKCA-
FAM117A	17q21.33	0 (0.00%)	1 (1.16%)	<-10	0.915	0.915	(B) PRKCA-
FAM118B	11q24.2	0 (0.00%)	1 (1.16%)	<-10	0.915	0.915	(B) PRKCA-
FAM122A	9q21.11	0 (0.00%)	1 (1.16%)	<-10	0.915	0.915	(B) PRKCA-
FAM126A	7p15.3	0 (0.00%)	1 (1.16%)	<-10	0.915	0.915	(B) PRKCA-
FAM131B	7q34	0 (0.00%)	1 (1.16%)	<-10	0.915	0.915	(B) PRKCA-
FAM133CP	10q21.1	0 (0.00%)	1 (1.16%)	<-10	0.915	0.915	(B) PRKCA-
FAM138A	1p36.33	0 (0.00%)	1 (1.16%)	<-10	0.915	0.915	(B) PRKCA-
FAM138B	2q14.1	0 (0.00%)	1 (1.16%)	<-10	0.915	0.915	(B) PRKCA-
FAM138D	12p13.33	0 (0.00%)	1 (1.16%)	<-10	0.915	0.915	(B) PRKCA-
FAM13C	10q21.1	0 (0.00%)	1 (1.16%)	<-10	0.915	0.915	(B) PRKCA-
FAM149B1	10q22.2	0 (0.00%)	1 (1.16%)	<-10	0.915	0.915	(B) PRKCA-
FAM151B	5q14.1	0 (0.00%)	1 (1.16%)	<-10	0.915	0.915	(B) PRKCA-
FAM155B	Xq13.1	0 (0.00%)	1 (1.16%)	<-10	0.915	0.915	(B) PRKCA-
FAM157B	9q34.3	0 (0.00%)	1 (1.16%)	<-10	0.915	0.915	(B) PRKCA-
FAM160A1	4q31.3	0 (0.00%)	1 (1.16%)	<-10	0.915	0.915	(B) PRKCA-
FAM161B	14q24.3	0 (0.00%)	1 (1.16%)	<-10	0.915	0.915	(B) PRKCA-
FAM162B	6q22.1	0 (0.00%)	1 (1.16%)	<-10	0.915	0.915	(B) PRKCA-
FAM163B	9q34.2	0 (0.00%)	1 (1.16%)	<-10	0.915	0.915	(B) PRKCA-
FAM166A	9q34.3	0 (0.00%)	1 (1.16%)	<-10	0.915	0.915	(B) PRKCA-
FAM168B	2q21.1	0 (0.00%)	1 (1.16%)	<-10	0.915	0.915	(B) PRKCA-
FAM170B	10q11.23	0 (0.00%)	1 (1.16%)	<-10	0.915	0.915	(B) PRKCA-
FAM170B-AS1	10q11.23	0 (0.00%)	1 (1.16%)	<-10	0.915	0.915	(B) PRKCA-
FAM180A	7q33	0 (0.00%)	1 (1.16%)	<-10	0.915	0.915	(B) PRKCA-
FAM180B	11p11.2	0 (0.00%)	1 (1.16%)	<-10	0.915	0.915	(B) PRKCA-
FAM181A	14q32.12	0 (0.00%)	1 (1.16%)	<-10	0.915	0.915	(B) PRKCA-
FAM181A-AS1	14q32.12	0 (0.00%)	1 (1.16%)	<-10	0.915	0.915	(B) PRKCA-
FAM182A	20p11.1	0 (0.00%)	1 (1.16%)	<-10	0.915	0.915	(B) PRKCA-
FAM184A	6q22.31	0 (0.00%)	1 (1.16%)	<-10	0.915	0.915	(B) PRKCA-
FAM189A1	15q13.1	0 (0.00%)	1 (1.16%)	<-10	0.915	0.915	(B) PRKCA-
FAM189A2	9q21.12	0 (0.00%)	1 (1.16%)	<-10	0.915	0.915	(B) PRKCA-
FAM210A	18p11.21	0 (0.00%)	1 (1.16%)	<-10	0.915	0.915	(B) PRKCA-
FAM216A	12q24.11	0 (0.00%)	1 (1.16%)	<-10	0.915	0.915	(B) PRKCA-
FAM218A	4q32.3	0 (0.00%)	1 (1.16%)	<-10	0.915	0.915	(B) PRKCA-
FAM220A	7p22.1	0 (0.00%)	1 (1.16%)	<-10	0.915	0.915	(B) PRKCA-
FAM221A	7p15.3	0 (0.00%)	1 (1.16%)	<-10	0.915	0.915	(B) PRKCA-
FAM222A	12q24.11	0 (0.00%)	1 (1.16%)	<-10	0.915	0.915	(B) PRKCA-
FAM222A-AS1	12q24.11	0 (0.00%)	1 (1.16%)	<-10	0.915	0.915	(B) PRKCA-
FAM226A	Xq13.1	0 (0.00%)	1 (1.16%)	<-10	0.915	0.915	(B) PRKCA-
FAM229B	6q21	0 (0.00%)	1 (1.16%)	<-10	0.915	0.915	(B) PRKCA-
FAM236A	Xq13.1	0 (0.00%)	1 (1.16%)	<-10	0.915	0.915	(B) PRKCA-
FAM237A	2q33.3	0 (0.00%)	1 (1.16%)	<-10	0.915	0.915	(B) PRKCA-
FAM241B	10q22.1	0 (0.00%)	1 (1.16%)	<-10	0.915	0.915	(B) PRKCA-
FAM25BP	10q11.22	0 (0.00%)	1 (1.16%)	<-10	0.915	0.915	(B) PRKCA-
FAM25C	10q11.22	0 (0.00%)	1 (1.16%)	<-10	0.915	0.915	(B) PRKCA-
FAM3C	7q31.31	0 (0.00%)	1 (1.16%)	<-10	0.915	0.915	(B) PRKCA-
FAM41C	1p36.33	0 (0.00%)	1 (1.16%)	<-10	0.915	0.915	(B) PRKCA-
FAM71F1	7q32.1	0 (0.00%)	1 (1.16%)	<-10	0.915	0.915	(B) PRKCA-
FAM71F2	7q32.1	0 (0.00%)	1 (1.16%)	<-10	0.915	0.915	(B) PRKCA-
FAM76A	1p35.3	0 (0.00%)	1 (1.16%)	<-10	0.915	0.915	(B) PRKCA-
FAM78A	9q34.13	0 (0.00%)	1 (1.16%)	<-10	0.915	0.915	(B) PRKCA-
FAM83D	20q11.23	0 (0.00%)	1 (1.16%)	<-10	0.915	0.915	(B) PRKCA-
FAM86DP	3p12.3	0 (0.00%)	1 (1.16%)	<-10	0.915	0.915	(B) PRKCA-
FAM87B	1p36.33	0 (0.00%)	1 (1.16%)	<-10	0.915	0.915	(B) PRKCA-
FAM98C	19q13.2	0 (0.00%)	1 (1.16%)	<-10	0.915	0.915	(B) PRKCA-
FAN1	15q13.3	0 (0.00%)	1 (1.16%)	<-10	0.915	0.915	(B) PRKCA-
FAP	2q24.2	0 (0.00%)	1 (1.16%)	<-10	0.915	0.915	(B) PRKCA-
FAR2P1	2q21.1	0 (0.00%)	1 (1.16%)	<-10	0.915	0.915	(B) PRKCA-
FAR2P2	2q21.1	0 (0.00%)	1 (1.16%)	<-10	0.915	0.915	(B) PRKCA-
FASTK	7q36.1	0 (0.00%)	1 (1.16%)	<-10	0.915	0.915	(B) PRKCA-
FASTKD2	2q33.3	0 (0.00%)	1 (1.16%)	<-10	0.915	0.915	(B) PRKCA-
FAT2	5q33.1	0 (0.00%)	1 (1.16%)	<-10	0.915	0.915	(B) PRKCA-
FATE1	Xq28	0 (0.00%)	1 (1.16%)	<-10	0.915	0.915	(B) PRKCA-
FAXC	6q16.2	0 (0.00%)	1 (1.16%)	<-10	0.915	0.915	(B) PRKCA-
FBL	19q13.2	0 (0.00%)	1 (1.16%)	<-10	0.915	0.915	(B) PRKCA-
FBLN2	3p25.1	0 (0.00%)	1 (1.16%)	<-10	0.915	0.915	(B) PRKCA-
FBLN5	14q32.12	0 (0.00%)	1 (1.16%)	<-10	0.915	0.915	(B) PRKCA-
FBLN7	2q13-q14.1	0 (0.00%)	1 (1.16%)	<-10	0.915	0.915	(B) PRKCA-
FBRS	16p11.2	0 (0.00%)	1 (1.16%)	<-10	0.915	0.915	(B) PRKCA-
FBRSL1	12q24.33	0 (0.00%)	1 (1.16%)	<-10	0.915	0.915	(B) PRKCA-
FBXL12	19p13.2	0 (0.00%)	1 (1.16%)	<-10	0.915	0.915	(B) PRKCA-
FBXL17	5q21.3	0 (0.00%)	1 (1.16%)	<-10	0.915	0.915	(B) PRKCA-
FBXL18	7p22.1	0 (0.00%)	1 (1.16%)	<-10	0.915	0.915	(B) PRKCA-
FBXL19	16p11.2	0 (0.00%)	1 (1.16%)	<-10	0.915	0.915	(B) PRKCA-
FBXL19-AS1	16p11.2	0 (0.00%)	1 (1.16%)	<-10	0.915	0.915	(B) PRKCA-
FBXL4	6q16.1-q16.2	0 (0.00%)	1 (1.16%)	<-10	0.915	0.915	(B) PRKCA-
FBXO17	19q13.2	0 (0.00%)	1 (1.16%)	<-10	0.915	0.915	(B) PRKCA-
FBXO21	12q24.22	0 (0.00%)	1 (1.16%)	<-10	0.915	0.915	(B) PRKCA-
FBXO27	19q13.2	0 (0.00%)	1 (1.16%)	<-10	0.915	0.915	(B) PRKCA-
FBXO34	14q22.3	0 (0.00%)	1 (1.16%)	<-10	0.915	0.915	(B) PRKCA-
FBXW5	9q34.3	0 (0.00%)	1 (1.16%)	<-10	0.915	0.915	(B) PRKCA-
FBXW7	4q31.3	0 (0.00%)	1 (1.16%)	<-10	0.915	0.915	(B) PRKCA-
FBXW7-AS1	4q31.3	0 (0.00%)	1 (1.16%)	<-10	0.915	0.915	(B) PRKCA-
FBXW8	12q24.22	0 (0.00%)	1 (1.16%)	<-10	0.915	0.915	(B) PRKCA-
FCGBP	19q13.2	0 (0.00%)	1 (1.16%)	<-10	0.915	0.915	(B) PRKCA-
FCN1	9q34.3	0 (0.00%)	1 (1.16%)	<-10	0.915	0.915	(B) PRKCA-
FCN2	9q34.3	0 (0.00%)	1 (1.16%)	<-10	0.915	0.915	(B) PRKCA-
FDCSP	4q13.3|4q13	0 (0.00%)	1 (1.16%)	<-10	0.915	0.915	(B) PRKCA-
FDX1	11q22.3	0 (0.00%)	1 (1.16%)	<-10	0.915	0.915	(B) PRKCA-
FDX2	19p13.2	0 (0.00%)	1 (1.16%)	<-10	0.915	0.915	(B) PRKCA-
FDXACB1	11q23.1	0 (0.00%)	1 (1.16%)	<-10	0.915	0.915	(B) PRKCA-
FECH	18q21.31	0 (0.00%)	1 (1.16%)	<-10	0.915	0.915	(B) PRKCA-
FEM1C	5q22.3	0 (0.00%)	1 (1.16%)	<-10	0.915	0.915	(B) PRKCA-
FER1L5	2q11.2	0 (0.00%)	1 (1.16%)	<-10	0.915	0.915	(B) PRKCA-
FERD3L	7p21.1	0 (0.00%)	1 (1.16%)	<-10	0.915	0.915	(B) PRKCA-
FERMT3	11q13.1	0 (0.00%)	1 (1.16%)	<-10	0.915	0.915	(B) PRKCA-
FEZ1	11q24.2	0 (0.00%)	1 (1.16%)	<-10	0.915	0.915	(B) PRKCA-
FEZF1	7q31.32	0 (0.00%)	1 (1.16%)	<-10	0.915	0.915	(B) PRKCA-
FEZF1-AS1	7q31.32	0 (0.00%)	1 (1.16%)	<-10	0.915	0.915	(B) PRKCA-
FGA	4q31.3	0 (0.00%)	1 (1.16%)	<-10	0.915	0.915	(B) PRKCA-
FGB	4q31.3	0 (0.00%)	1 (1.16%)	<-10	0.915	0.915	(B) PRKCA-
FGD4	12p11.21	0 (0.00%)	1 (1.16%)	<-10	0.915	0.915	(B) PRKCA-
FGD6	12q22	0 (0.00%)	1 (1.16%)	<-10	0.915	0.915	(B) PRKCA-
FGF11	17p13.1	0 (0.00%)	1 (1.16%)	<-10	0.915	0.915	(B) PRKCA-
FGF16	Xq21.1	0 (0.00%)	1 (1.16%)	<-10	0.915	0.915	(B) PRKCA-
FGFR1OP2	12p11.23	0 (0.00%)	1 (1.16%)	<-10	0.915	0.915	(B) PRKCA-
FGG	4q32.1	0 (0.00%)	1 (1.16%)	<-10	0.915	0.915	(B) PRKCA-
FHDC1	4q31.3	0 (0.00%)	1 (1.16%)	<-10	0.915	0.915	(B) PRKCA-
FHL2	2q12.2	0 (0.00%)	1 (1.16%)	<-10	0.915	0.915	(B) PRKCA-
FHL5	6q16.1	0 (0.00%)	1 (1.16%)	<-10	0.915	0.915	(B) PRKCA-
FIBCD1	9q34.12	0 (0.00%)	1 (1.16%)	<-10	0.915	0.915	(B) PRKCA-
FIBIN	11p14.2	0 (0.00%)	1 (1.16%)	<-10	0.915	0.915	(B) PRKCA-
FICD	12q23.3	0 (0.00%)	1 (1.16%)	<-10	0.915	0.915	(B) PRKCA-
FIG4	6q21	0 (0.00%)	1 (1.16%)	<-10	0.915	0.915	(B) PRKCA-
FIGN	2q24.3	0 (0.00%)	1 (1.16%)	<-10	0.915	0.915	(B) PRKCA-
FJX1	11p13	0 (0.00%)	1 (1.16%)	<-10	0.915	0.915	(B) PRKCA-
FKBP10	17q21.2	0 (0.00%)	1 (1.16%)	<-10	0.915	0.915	(B) PRKCA-
FKBP2	11q13.1	0 (0.00%)	1 (1.16%)	<-10	0.915	0.915	(B) PRKCA-
FKSG29	13q32.3	0 (0.00%)	1 (1.16%)	<-10	0.915	0.915	(B) PRKCA-
FLCN	17p11.2	0 (0.00%)	1 (1.16%)	<-10	0.915	0.915	(B) PRKCA-
FLJ13224	12p11.21	0 (0.00%)	1 (1.16%)	<-10	0.915	0.915	(B) PRKCA-
FLJ22447	14q23.1-q23.2	0 (0.00%)	1 (1.16%)	<-10	0.915	0.915	(B) PRKCA-
FLJ31104	5q11.2	0 (0.00%)	1 (1.16%)	<-10	0.915	0.915	(B) PRKCA-
FLJ34503	6q21	0 (0.00%)	1 (1.16%)	<-10	0.915	0.915	(B) PRKCA-
FLJ40194	17q21.32	0 (0.00%)	1 (1.16%)	<-10	0.915	0.915	(B) PRKCA-
FLJ40288	7q32.3	0 (0.00%)	1 (1.16%)	<-10	0.915	0.915	(B) PRKCA-
FLJ42351	2q14.1	0 (0.00%)	1 (1.16%)	<-10	0.915	0.915	(B) PRKCA-
FLJ44635	Xq13.1	0 (0.00%)	1 (1.16%)	<-10	0.915	0.915	(B) PRKCA-
FLJ45513	17q21.33	0 (0.00%)	1 (1.16%)	<-10	0.915	0.915	(B) PRKCA-
FLNC	7q32.1	0 (0.00%)	1 (1.16%)	<-10	0.915	0.915	(B) PRKCA-
FLRT1	11q13.1	0 (0.00%)	1 (1.16%)	<-10	0.915	0.915	(B) PRKCA-
FLRT2	14q31.3	0 (0.00%)	1 (1.16%)	<-10	0.915	0.915	(B) PRKCA-
FLT3	13q12.2	0 (0.00%)	1 (1.16%)	<-10	0.915	0.915	(B) PRKCA-
FLT4	5q35.3	0 (0.00%)	1 (1.16%)	<-10	0.915	0.915	(B) PRKCA-
FMC1	7q34	0 (0.00%)	1 (1.16%)	<-10	0.915	0.915	(B) PRKCA-
FMC1-LUC7L2	7q34	0 (0.00%)	1 (1.16%)	<-10	0.915	0.915	(B) PRKCA-
FNBP1	9q34.11	0 (0.00%)	1 (1.16%)	<-10	0.915	0.915	(B) PRKCA-
FNBP4	11p11.2	0 (0.00%)	1 (1.16%)	<-10	0.915	0.915	(B) PRKCA-
FNDC10	1p36.33	0 (0.00%)	1 (1.16%)	<-10	0.915	0.915	(B) PRKCA-
FNIP2	4q32.1	0 (0.00%)	1 (1.16%)	<-10	0.915	0.915	(B) PRKCA-
FOLH1	11p11.12	0 (0.00%)	1 (1.16%)	<-10	0.915	0.915	(B) PRKCA-
FOXD4L1	2q14.1	0 (0.00%)	1 (1.16%)	<-10	0.915	0.915	(B) PRKCA-
FOXK1	7p22.1	0 (0.00%)	1 (1.16%)	<-10	0.915	0.915	(B) PRKCA-
FOXN3	14q31.3-q32.11	0 (0.00%)	1 (1.16%)	<-10	0.915	0.915	(B) PRKCA-
FOXN3-AS1	14q32.11	0 (0.00%)	1 (1.16%)	<-10	0.915	0.915	(B) PRKCA-
FOXN3-AS2	14q32.11	0 (0.00%)	1 (1.16%)	<-10	0.915	0.915	(B) PRKCA-
FOXN4	12q24.11	0 (0.00%)	1 (1.16%)	<-10	0.915	0.915	(B) PRKCA-
FOXO3	6q21	0 (0.00%)	1 (1.16%)	<-10	0.915	0.915	(B) PRKCA-
FOXO4	Xq13.1	0 (0.00%)	1 (1.16%)	<-10	0.915	0.915	(B) PRKCA-
FOXP2	7q31.1	0 (0.00%)	1 (1.16%)	<-10	0.915	0.915	(B) PRKCA-
FOXR1	11q23.3	0 (0.00%)	1 (1.16%)	<-10	0.915	0.915	(B) PRKCA-
FOXRED1	11q24.2	0 (0.00%)	1 (1.16%)	<-10	0.915	0.915	(B) PRKCA-
FPGT	1p31.1	0 (0.00%)	1 (1.16%)	<-10	0.915	0.915	(B) PRKCA-
FRG2C	3p12.3	0 (0.00%)	1 (1.16%)	<-10	0.915	0.915	(B) PRKCA-
FRG2DP	16p11.1	0 (0.00%)	1 (1.16%)	<-10	0.915	0.915	(B) PRKCA-
FRG2EP	20q11.1	0 (0.00%)	1 (1.16%)	<-10	0.915	0.915	(B) PRKCA-
FRK	6q22.1	0 (0.00%)	1 (1.16%)	<-10	0.915	0.915	(B) PRKCA-
FRMD4A	10p13	0 (0.00%)	1 (1.16%)	<-10	0.915	0.915	(B) PRKCA-
FRMD4B	3p14.1	0 (0.00%)	1 (1.16%)	<-10	0.915	0.915	(B) PRKCA-
FRMPD2	10q11.22	0 (0.00%)	1 (1.16%)	<-10	0.915	0.915	(B) PRKCA-
FRMPD2B	10q11.22	0 (0.00%)	1 (1.16%)	<-10	0.915	0.915	(B) PRKCA-
FRMPD3	Xq22.3	0 (0.00%)	1 (1.16%)	<-10	0.915	0.915	(B) PRKCA-
FRMPD3-AS1	Xq22.3	0 (0.00%)	1 (1.16%)	<-10	0.915	0.915	(B) PRKCA-
FRS3	6p21.1	0 (0.00%)	1 (1.16%)	<-10	0.915	0.915	(B) PRKCA-
FRZB	2q32.1	0 (0.00%)	1 (1.16%)	<-10	0.915	0.915	(B) PRKCA-
FSCN1	7p22.1	0 (0.00%)	1 (1.16%)	<-10	0.915	0.915	(B) PRKCA-
FSCN3	7q32.1	0 (0.00%)	1 (1.16%)	<-10	0.915	0.915	(B) PRKCA-
FSHB	11p14.1	0 (0.00%)	1 (1.16%)	<-10	0.915	0.915	(B) PRKCA-
FTO	16q12.2	0 (0.00%)	1 (1.16%)	<-10	0.915	0.915	(B) PRKCA-
FTO-IT1	16q12.2	0 (0.00%)	1 (1.16%)	<-10	0.915	0.915	(B) PRKCA-
FTX	Xq13.2	0 (0.00%)	1 (1.16%)	<-10	0.915	0.915	(B) PRKCA-
FUBP3	9q34.11-q34.12	0 (0.00%)	1 (1.16%)	<-10	0.915	0.915	(B) PRKCA-
FUT11	10q22.2	0 (0.00%)	1 (1.16%)	<-10	0.915	0.915	(B) PRKCA-
FUT7	9q34.3	0 (0.00%)	1 (1.16%)	<-10	0.915	0.915	(B) PRKCA-
FUT9	6q16.1	0 (0.00%)	1 (1.16%)	<-10	0.915	0.915	(B) PRKCA-
FXN	9q21.11	0 (0.00%)	1 (1.16%)	<-10	0.915	0.915	(B) PRKCA-
FXYD2	11q23.3	0 (0.00%)	1 (1.16%)	<-10	0.915	0.915	(B) PRKCA-
FXYD6	11q23.3	0 (0.00%)	1 (1.16%)	<-10	0.915	0.915	(B) PRKCA-
FXYD6-FXYD2	11q23.3	0 (0.00%)	1 (1.16%)	<-10	0.915	0.915	(B) PRKCA-
FYN	6q21	0 (0.00%)	1 (1.16%)	<-10	0.915	0.915	(B) PRKCA-
FZD10	12q24.33	0 (0.00%)	1 (1.16%)	<-10	0.915	0.915	(B) PRKCA-
FZD10-AS1	12q24.33	0 (0.00%)	1 (1.16%)	<-10	0.915	0.915	(B) PRKCA-
FZD5	2q33.3	0 (0.00%)	1 (1.16%)	<-10	0.915	0.915	(B) PRKCA-
GABARAP	17p13.1	0 (0.00%)	1 (1.16%)	<-10	0.915	0.915	(B) PRKCA-
GABRA4	4p12	0 (0.00%)	1 (1.16%)	<-10	0.915	0.915	(B) PRKCA-
GABRA5	15q12	0 (0.00%)	1 (1.16%)	<-10	0.915	0.915	(B) PRKCA-
GABRB1	4p12	0 (0.00%)	1 (1.16%)	<-10	0.915	0.915	(B) PRKCA-
GABRB3	15q12	0 (0.00%)	1 (1.16%)	<-10	0.915	0.915	(B) PRKCA-
GABRD	1p36.33	0 (0.00%)	1 (1.16%)	<-10	0.915	0.915	(B) PRKCA-
GABRE	Xq28	0 (0.00%)	1 (1.16%)	<-10	0.915	0.915	(B) PRKCA-
GABRG3	15q12	0 (0.00%)	1 (1.16%)	<-10	0.915	0.915	(B) PRKCA-
GABRR1	6q15	0 (0.00%)	1 (1.16%)	<-10	0.915	0.915	(B) PRKCA-
GABRR2	6q15	0 (0.00%)	1 (1.16%)	<-10	0.915	0.915	(B) PRKCA-
GADD45A	1p31.3	0 (0.00%)	1 (1.16%)	<-10	0.915	0.915	(B) PRKCA-
GADD45GIP1	19p13.13	0 (0.00%)	1 (1.16%)	<-10	0.915	0.915	(B) PRKCA-
GADL1	3p24.1-p23	0 (0.00%)	1 (1.16%)	<-10	0.915	0.915	(B) PRKCA-
GALC	14q31.3	0 (0.00%)	1 (1.16%)	<-10	0.915	0.915	(B) PRKCA-
GALNT1	18q12.2	0 (0.00%)	1 (1.16%)	<-10	0.915	0.915	(B) PRKCA-
GALNT11	7q36.1|7q36.1	0 (0.00%)	1 (1.16%)	<-10	0.915	0.915	(B) PRKCA-
GALNT3	2q24.3	0 (0.00%)	1 (1.16%)	<-10	0.915	0.915	(B) PRKCA-
GALNT5	2q24.1	0 (0.00%)	1 (1.16%)	<-10	0.915	0.915	(B) PRKCA-
GALNT7	4q34.1	0 (0.00%)	1 (1.16%)	<-10	0.915	0.915	(B) PRKCA-
GALNT9	12q24.33	0 (0.00%)	1 (1.16%)	<-10	0.915	0.915	(B) PRKCA-
GALNTL5	7q36.1	0 (0.00%)	1 (1.16%)	<-10	0.915	0.915	(B) PRKCA-
GALNTL6	4q34.1	0 (0.00%)	1 (1.16%)	<-10	0.915	0.915	(B) PRKCA-
GAPDH	12p13.31	0 (0.00%)	1 (1.16%)	<-10	0.915	0.915	(B) PRKCA-
GART	21q22.11	0 (0.00%)	1 (1.16%)	<-10	0.915	0.915	(B) PRKCA-
GASK1B	4q32.1	0 (0.00%)	1 (1.16%)	<-10	0.915	0.915	(B) PRKCA-
GAST	17q21.2	0 (0.00%)	1 (1.16%)	<-10	0.915	0.915	(B) PRKCA-
GATB	4q31.3	0 (0.00%)	1 (1.16%)	<-10	0.915	0.915	(B) PRKCA-
GATC	12q24.31	0 (0.00%)	1 (1.16%)	<-10	0.915	0.915	(B) PRKCA-
GBGT1	9q34.2	0 (0.00%)	1 (1.16%)	<-10	0.915	0.915	(B) PRKCA-
GBX1	7q36.1	0 (0.00%)	1 (1.16%)	<-10	0.915	0.915	(B) PRKCA-
GCA	2q24.2	0 (0.00%)	1 (1.16%)	<-10	0.915	0.915	(B) PRKCA-
GCC1	7q32.1	0 (0.00%)	1 (1.16%)	<-10	0.915	0.915	(B) PRKCA-
GCC2	2q12.3	0 (0.00%)	1 (1.16%)	<-10	0.915	0.915	(B) PRKCA-
GCG	2q24.2	0 (0.00%)	1 (1.16%)	<-10	0.915	0.915	(B) PRKCA-
GCH1	14q22.2	0 (0.00%)	1 (1.16%)	<-10	0.915	0.915	(B) PRKCA-
GCN1	12q24.23	0 (0.00%)	1 (1.16%)	<-10	0.915	0.915	(B) PRKCA-
GCNA	Xq13.1	0 (0.00%)	1 (1.16%)	<-10	0.915	0.915	(B) PRKCA-
GCNT1	9q21.13	0 (0.00%)	1 (1.16%)	<-10	0.915	0.915	(B) PRKCA-
GCNT4	5q13.3	0 (0.00%)	1 (1.16%)	<-10	0.915	0.915	(B) PRKCA-
GCSAML	1q44	0 (0.00%)	1 (1.16%)	<-10	0.915	0.915	(B) PRKCA-
GCSAML-AS1	1q44	0 (0.00%)	1 (1.16%)	<-10	0.915	0.915	(B) PRKCA-
GCSHP3	2q33.3	0 (0.00%)	1 (1.16%)	<-10	0.915	0.915	(B) PRKCA-
GDA	9q21.13	0 (0.00%)	1 (1.16%)	<-10	0.915	0.915	(B) PRKCA-
GDF10	10q11.22	0 (0.00%)	1 (1.16%)	<-10	0.915	0.915	(B) PRKCA-
GDF2	10q11.22	0 (0.00%)	1 (1.16%)	<-10	0.915	0.915	(B) PRKCA-
GDPD3	16p11.2	0 (0.00%)	1 (1.16%)	<-10	0.915	0.915	(B) PRKCA-
GFI1B	9q34.13	0 (0.00%)	1 (1.16%)	<-10	0.915	0.915	(B) PRKCA-
GFPT2	5q35.3	0 (0.00%)	1 (1.16%)	<-10	0.915	0.915	(B) PRKCA-
GGACT	13q32.3	0 (0.00%)	1 (1.16%)	<-10	0.915	0.915	(B) PRKCA-
GGCX	2p11.2	0 (0.00%)	1 (1.16%)	<-10	0.915	0.915	(B) PRKCA-
GGN	19q13.2	0 (0.00%)	1 (1.16%)	<-10	0.915	0.915	(B) PRKCA-
GHDC	17q21.2	0 (0.00%)	1 (1.16%)	<-10	0.915	0.915	(B) PRKCA-
GHRH	20q11.23	0 (0.00%)	1 (1.16%)	<-10	0.915	0.915	(B) PRKCA-
GIHCG	12q14.1	0 (0.00%)	1 (1.16%)	<-10	0.915	0.915	(B) PRKCA-
GIMAP1	7q36.1	0 (0.00%)	1 (1.16%)	<-10	0.915	0.915	(B) PRKCA-
GIMAP1-GIMAP5	7q36.1	0 (0.00%)	1 (1.16%)	<-10	0.915	0.915	(B) PRKCA-
GIMAP2	7q36.1	0 (0.00%)	1 (1.16%)	<-10	0.915	0.915	(B) PRKCA-
GIMAP4	7q36.1	0 (0.00%)	1 (1.16%)	<-10	0.915	0.915	(B) PRKCA-
GIMAP5	7q36.1	0 (0.00%)	1 (1.16%)	<-10	0.915	0.915	(B) PRKCA-
GIMAP6	7q36.1	0 (0.00%)	1 (1.16%)	<-10	0.915	0.915	(B) PRKCA-
GIMAP7	7q36.1	0 (0.00%)	1 (1.16%)	<-10	0.915	0.915	(B) PRKCA-
GIMAP8	7q36.1	0 (0.00%)	1 (1.16%)	<-10	0.915	0.915	(B) PRKCA-
GIP	17q21.32	0 (0.00%)	1 (1.16%)	<-10	0.915	0.915	(B) PRKCA-
GIPC1	19p13.12	0 (0.00%)	1 (1.16%)	<-10	0.915	0.915	(B) PRKCA-
GIT2	12q24.11	0 (0.00%)	1 (1.16%)	<-10	0.915	0.915	(B) PRKCA-
GJA10	6q15	0 (0.00%)	1 (1.16%)	<-10	0.915	0.915	(B) PRKCA-
GJA3	13q12.11	0 (0.00%)	1 (1.16%)	<-10	0.915	0.915	(B) PRKCA-
GJB1	Xq13.1	0 (0.00%)	1 (1.16%)	<-10	0.915	0.915	(B) PRKCA-
GJB2	13q12.11	0 (0.00%)	1 (1.16%)	<-10	0.915	0.915	(B) PRKCA-
GJB6	13q12.11	0 (0.00%)	1 (1.16%)	<-10	0.915	0.915	(B) PRKCA-
GJB7	6q14.3-q15	0 (0.00%)	1 (1.16%)	<-10	0.915	0.915	(B) PRKCA-
GJD2	15q14	0 (0.00%)	1 (1.16%)	<-10	0.915	0.915	(B) PRKCA-
GJD3	17q21.2	0 (0.00%)	1 (1.16%)	<-10	0.915	0.915	(B) PRKCA-
GK3P	4q32.3	0 (0.00%)	1 (1.16%)	<-10	0.915	0.915	(B) PRKCA-
GLB1L2	11q25	0 (0.00%)	1 (1.16%)	<-10	0.915	0.915	(B) PRKCA-
GLB1L3	11q25	0 (0.00%)	1 (1.16%)	<-10	0.915	0.915	(B) PRKCA-
GLCCI1	7p21.3	0 (0.00%)	1 (1.16%)	<-10	0.915	0.915	(B) PRKCA-
GLE1	9q34.11	0 (0.00%)	1 (1.16%)	<-10	0.915	0.915	(B) PRKCA-
GLI2	2q14.2	0 (0.00%)	1 (1.16%)	<-10	0.915	0.915	(B) PRKCA-
GLIPR1	12q21.2	0 (0.00%)	1 (1.16%)	<-10	0.915	0.915	(B) PRKCA-
GLIPR1L1	12q21.2	0 (0.00%)	1 (1.16%)	<-10	0.915	0.915	(B) PRKCA-
GLIPR1L2	12q21.2	0 (0.00%)	1 (1.16%)	<-10	0.915	0.915	(B) PRKCA-
GLP1R	6p21.2	0 (0.00%)	1 (1.16%)	<-10	0.915	0.915	(B) PRKCA-
GLP2R	17p13.1	0 (0.00%)	1 (1.16%)	<-10	0.915	0.915	(B) PRKCA-
GLRB	4q32.1	0 (0.00%)	1 (1.16%)	<-10	0.915	0.915	(B) PRKCA-
GLRX2	1q31.2	0 (0.00%)	1 (1.16%)	<-10	0.915	0.915	(B) PRKCA-
GLRX5	14q32.13	0 (0.00%)	1 (1.16%)	<-10	0.915	0.915	(B) PRKCA-
GLS	2q32.2	0 (0.00%)	1 (1.16%)	<-10	0.915	0.915	(B) PRKCA-
GLT1D1	12q24.33	0 (0.00%)	1 (1.16%)	<-10	0.915	0.915	(B) PRKCA-
GLT6D1	9q34.3	0 (0.00%)	1 (1.16%)	<-10	0.915	0.915	(B) PRKCA-
GLTP	12q24.11	0 (0.00%)	1 (1.16%)	<-10	0.915	0.915	(B) PRKCA-
GLUD1P2	10q11.22	0 (0.00%)	1 (1.16%)	<-10	0.915	0.915	(B) PRKCA-
GLUD1P3	10q22.2	0 (0.00%)	1 (1.16%)	<-10	0.915	0.915	(B) PRKCA-
GLYCAM1	12q13.2	0 (0.00%)	1 (1.16%)	<-10	0.915	0.915	(B) PRKCA-
GMDS	6p25.3	0 (0.00%)	1 (1.16%)	<-10	0.915	0.915	(B) PRKCA-
GMFG	19q13.2	0 (0.00%)	1 (1.16%)	<-10	0.915	0.915	(B) PRKCA-
GNA12	7p22.3-p22.2	0 (0.00%)	1 (1.16%)	<-10	0.915	0.915	(B) PRKCA-
GNAI1	7q21.11	0 (0.00%)	1 (1.16%)	<-10	0.915	0.915	(B) PRKCA-
GNAL	18p11.21	0 (0.00%)	1 (1.16%)	<-10	0.915	0.915	(B) PRKCA-
GNAT3	7q21.11	0 (0.00%)	1 (1.16%)	<-10	0.915	0.915	(B) PRKCA-
GNB1	1p36.33	0 (0.00%)	1 (1.16%)	<-10	0.915	0.915	(B) PRKCA-
GNB3	12p13.31	0 (0.00%)	1 (1.16%)	<-10	0.915	0.915	(B) PRKCA-
GNG12	1p31.3	0 (0.00%)	1 (1.16%)	<-10	0.915	0.915	(B) PRKCA-
GNG12-AS1	1p31.3	0 (0.00%)	1 (1.16%)	<-10	0.915	0.915	(B) PRKCA-
GNGT2	17q21.32	0 (0.00%)	1 (1.16%)	<-10	0.915	0.915	(B) PRKCA-
GNLY	2p11.2	0 (0.00%)	1 (1.16%)	<-10	0.915	0.915	(B) PRKCA-
GNMT	6p21.1	0 (0.00%)	1 (1.16%)	<-10	0.915	0.915	(B) PRKCA-
GNS	12q14.3	0 (0.00%)	1 (1.16%)	<-10	0.915	0.915	(B) PRKCA-
GOLGA2	9q34.11	0 (0.00%)	1 (1.16%)	<-10	0.915	0.915	(B) PRKCA-
GOLGA3	12q24.33	0 (0.00%)	1 (1.16%)	<-10	0.915	0.915	(B) PRKCA-
GOLGA5	14q32.12	0 (0.00%)	1 (1.16%)	<-10	0.915	0.915	(B) PRKCA-
GOLGA6L1	15q11.2	0 (0.00%)	1 (1.16%)	<-10	0.915	0.915	(B) PRKCA-
GOLGA6L22	15q11.2	0 (0.00%)	1 (1.16%)	<-10	0.915	0.915	(B) PRKCA-
GOLGA6L6	15q11.2	0 (0.00%)	1 (1.16%)	<-10	0.915	0.915	(B) PRKCA-
GOLGA6L7	15q13.1	0 (0.00%)	1 (1.16%)	<-10	0.915	0.915	(B) PRKCA-
GOLGA8A	15q14	0 (0.00%)	1 (1.16%)	<-10	0.915	0.915	(B) PRKCA-
GOLGA8B	15q14	0 (0.00%)	1 (1.16%)	<-10	0.915	0.915	(B) PRKCA-
GOLGA8CP	15q11.2	0 (0.00%)	1 (1.16%)	<-10	0.915	0.915	(B) PRKCA-
GOLGA8DP	15q11.2	0 (0.00%)	1 (1.16%)	<-10	0.915	0.915	(B) PRKCA-
GOLGA8EP	15q11.2	0 (0.00%)	1 (1.16%)	<-10	0.915	0.915	(B) PRKCA-
GOLGA8F	15q13.1	0 (0.00%)	1 (1.16%)	<-10	0.915	0.915	(B) PRKCA-
GOLGA8G	15q13.1	0 (0.00%)	1 (1.16%)	<-10	0.915	0.915	(B) PRKCA-
GOLGA8H	15q13.2	0 (0.00%)	1 (1.16%)	<-10	0.915	0.915	(B) PRKCA-
GOLGA8IP	15q11.2	0 (0.00%)	1 (1.16%)	<-10	0.915	0.915	(B) PRKCA-
GOLGA8J	15q13.2	0 (0.00%)	1 (1.16%)	<-10	0.915	0.915	(B) PRKCA-
GOLGA8M	15q13.1	0 (0.00%)	1 (1.16%)	<-10	0.915	0.915	(B) PRKCA-
GOLGA8R	15q13.2	0 (0.00%)	1 (1.16%)	<-10	0.915	0.915	(B) PRKCA-
GOLGA8S	15q11.2	0 (0.00%)	1 (1.16%)	<-10	0.915	0.915	(B) PRKCA-
GOLGA8T	15q13.2	0 (0.00%)	1 (1.16%)	<-10	0.915	0.915	(B) PRKCA-
GOLPH3L	1q21.3	0 (0.00%)	1 (1.16%)	<-10	0.915	0.915	(B) PRKCA-
GOLT1B	12p12.1	0 (0.00%)	1 (1.16%)	<-10	0.915	0.915	(B) PRKCA-
GON7	14q32.12	0 (0.00%)	1 (1.16%)	<-10	0.915	0.915	(B) PRKCA-
GOPC	6q22.1	0 (0.00%)	1 (1.16%)	<-10	0.915	0.915	(B) PRKCA-
GOSR2	17q21.32	0 (0.00%)	1 (1.16%)	<-10	0.915	0.915	(B) PRKCA-
GPAT2	2q11.2	0 (0.00%)	1 (1.16%)	<-10	0.915	0.915	(B) PRKCA-
GPAT3	4q21.23	0 (0.00%)	1 (1.16%)	<-10	0.915	0.915	(B) PRKCA-
GPATCH2	1q41	0 (0.00%)	1 (1.16%)	<-10	0.915	0.915	(B) PRKCA-
GPN3	12q24.11	0 (0.00%)	1 (1.16%)	<-10	0.915	0.915	(B) PRKCA-
GPNMB	7p15.3	0 (0.00%)	1 (1.16%)	<-10	0.915	0.915	(B) PRKCA-
GPR1	2q33.3	0 (0.00%)	1 (1.16%)	<-10	0.915	0.915	(B) PRKCA-
GPR1-AS	2q33.3	0 (0.00%)	1 (1.16%)	<-10	0.915	0.915	(B) PRKCA-
GPR107	9q34.11	0 (0.00%)	1 (1.16%)	<-10	0.915	0.915	(B) PRKCA-
GPR12	13q12.13	0 (0.00%)	1 (1.16%)	<-10	0.915	0.915	(B) PRKCA-
GPR135	14q23.1	0 (0.00%)	1 (1.16%)	<-10	0.915	0.915	(B) PRKCA-
GPR137	11q13.1	0 (0.00%)	1 (1.16%)	<-10	0.915	0.915	(B) PRKCA-
GPR142	17q25.1	0 (0.00%)	1 (1.16%)	<-10	0.915	0.915	(B) PRKCA-
GPR148	2q21.1	0 (0.00%)	1 (1.16%)	<-10	0.915	0.915	(B) PRKCA-
GPR153	1p36.31	0 (0.00%)	1 (1.16%)	<-10	0.915	0.915	(B) PRKCA-
GPR162	12p13.31	0 (0.00%)	1 (1.16%)	<-10	0.915	0.915	(B) PRKCA-
GPR17	2q14.3	0 (0.00%)	1 (1.16%)	<-10	0.915	0.915	(B) PRKCA-
GPR18	13q32.3	0 (0.00%)	1 (1.16%)	<-10	0.915	0.915	(B) PRKCA-
GPR183	13q32.3	0 (0.00%)	1 (1.16%)	<-10	0.915	0.915	(B) PRKCA-
GPR19	12p13.1	0 (0.00%)	1 (1.16%)	<-10	0.915	0.915	(B) PRKCA-
GPR21	9q33.2	0 (0.00%)	1 (1.16%)	<-10	0.915	0.915	(B) PRKCA-
GPR22	7q22.3	0 (0.00%)	1 (1.16%)	<-10	0.915	0.915	(B) PRKCA-
GPR37	7q31.33	0 (0.00%)	1 (1.16%)	<-10	0.915	0.915	(B) PRKCA-
GPR45	2q12.1	0 (0.00%)	1 (1.16%)	<-10	0.915	0.915	(B) PRKCA-
GPR50	Xq28	0 (0.00%)	1 (1.16%)	<-10	0.915	0.915	(B) PRKCA-
GPR6	6q21	0 (0.00%)	1 (1.16%)	<-10	0.915	0.915	(B) PRKCA-
GPR63	6q16.1	0 (0.00%)	1 (1.16%)	<-10	0.915	0.915	(B) PRKCA-
GPR65	14q31.3	0 (0.00%)	1 (1.16%)	<-10	0.915	0.915	(B) PRKCA-
GPR68	14q32.11	0 (0.00%)	1 (1.16%)	<-10	0.915	0.915	(B) PRKCA-
GPR84	12q13.13	0 (0.00%)	1 (1.16%)	<-10	0.915	0.915	(B) PRKCA-
GPR85	7q31.1	0 (0.00%)	1 (1.16%)	<-10	0.915	0.915	(B) PRKCA-
GPRC5C	17q25.1	0 (0.00%)	1 (1.16%)	<-10	0.915	0.915	(B) PRKCA-
GPRC6A	6q22.1	0 (0.00%)	1 (1.16%)	<-10	0.915	0.915	(B) PRKCA-
GPRIN2	10q11.22	0 (0.00%)	1 (1.16%)	<-10	0.915	0.915	(B) PRKCA-
GPS2	17p13.1	0 (0.00%)	1 (1.16%)	<-10	0.915	0.915	(B) PRKCA-
GPT2	16q11.2	0 (0.00%)	1 (1.16%)	<-10	0.915	0.915	(B) PRKCA-
GRAMD1B	11q24.1	0 (0.00%)	1 (1.16%)	<-10	0.915	0.915	(B) PRKCA-
GRB14	2q24.3	0 (0.00%)	1 (1.16%)	<-10	0.915	0.915	(B) PRKCA-
GRB7	17q12	0 (0.00%)	1 (1.16%)	<-10	0.915	0.915	(B) PRKCA-
GRIA2	4q32.1	0 (0.00%)	1 (1.16%)	<-10	0.915	0.915	(B) PRKCA-
GRID2IP	7p22.1	0 (0.00%)	1 (1.16%)	<-10	0.915	0.915	(B) PRKCA-
GRIK1	21q21.3	0 (0.00%)	1 (1.16%)	<-10	0.915	0.915	(B) PRKCA-
GRIK2	6q16.3	0 (0.00%)	1 (1.16%)	<-10	0.915	0.915	(B) PRKCA-
GRIK4	11q23.3	0 (0.00%)	1 (1.16%)	<-10	0.915	0.915	(B) PRKCA-
GRIN1	9q34.3	0 (0.00%)	1 (1.16%)	<-10	0.915	0.915	(B) PRKCA-
GRK3	22q12.1	0 (0.00%)	1 (1.16%)	<-10	0.915	0.915	(B) PRKCA-
GRM8	7q31.33	0 (0.00%)	1 (1.16%)	<-10	0.915	0.915	(B) PRKCA-
GRP	18q21.32	0 (0.00%)	1 (1.16%)	<-10	0.915	0.915	(B) PRKCA-
GRXCR1	4p13	0 (0.00%)	1 (1.16%)	<-10	0.915	0.915	(B) PRKCA-
GSC	14q32.13	0 (0.00%)	1 (1.16%)	<-10	0.915	0.915	(B) PRKCA-
GSDMA	17q21.1	0 (0.00%)	1 (1.16%)	<-10	0.915	0.915	(B) PRKCA-
GSDMB	17q21.1	0 (0.00%)	1 (1.16%)	<-10	0.915	0.915	(B) PRKCA-
GSDME	7p15.3	0 (0.00%)	1 (1.16%)	<-10	0.915	0.915	(B) PRKCA-
GSEC	11q24.2	0 (0.00%)	1 (1.16%)	<-10	0.915	0.915	(B) PRKCA-
GSG1L	16p12.1	0 (0.00%)	1 (1.16%)	<-10	0.915	0.915	(B) PRKCA-
GSTK1	7q34	0 (0.00%)	1 (1.16%)	<-10	0.915	0.915	(B) PRKCA-
GSTM2P1	6q21	0 (0.00%)	1 (1.16%)	<-10	0.915	0.915	(B) PRKCA-
GSX1	13q12.2	0 (0.00%)	1 (1.16%)	<-10	0.915	0.915	(B) PRKCA-
GTF2A1	14q31.1	0 (0.00%)	1 (1.16%)	<-10	0.915	0.915	(B) PRKCA-
GTF2H3	12q24.31	0 (0.00%)	1 (1.16%)	<-10	0.915	0.915	(B) PRKCA-
GTF3A	13q12.2	0 (0.00%)	1 (1.16%)	<-10	0.915	0.915	(B) PRKCA-
GTF3C1	16p12.1	0 (0.00%)	1 (1.16%)	<-10	0.915	0.915	(B) PRKCA-
GTF3C4	9q34.13	0 (0.00%)	1 (1.16%)	<-10	0.915	0.915	(B) PRKCA-
GTF3C5	9q34.13	0 (0.00%)	1 (1.16%)	<-10	0.915	0.915	(B) PRKCA-
GTF3C6	6q21	0 (0.00%)	1 (1.16%)	<-10	0.915	0.915	(B) PRKCA-
GTPBP2	6p21.1	0 (0.00%)	1 (1.16%)	<-10	0.915	0.915	(B) PRKCA-
GTSF1	12q13.13	0 (0.00%)	1 (1.16%)	<-10	0.915	0.915	(B) PRKCA-
GUCA1A	6p21.1	0 (0.00%)	1 (1.16%)	<-10	0.915	0.915	(B) PRKCA-
GUCA1B	6p21.1	0 (0.00%)	1 (1.16%)	<-10	0.915	0.915	(B) PRKCA-
GUCY1A1	4q32.1	0 (0.00%)	1 (1.16%)	<-10	0.915	0.915	(B) PRKCA-
GUCY1A2	11q22.3	0 (0.00%)	1 (1.16%)	<-10	0.915	0.915	(B) PRKCA-
GUCY1B1	4q32.1	0 (0.00%)	1 (1.16%)	<-10	0.915	0.915	(B) PRKCA-
GULP1	2q32.1-q32.2	0 (0.00%)	1 (1.16%)	<-10	0.915	0.915	(B) PRKCA-
GYPC	2q14.3	0 (0.00%)	1 (1.16%)	<-10	0.915	0.915	(B) PRKCA-
GYS2	12p12.1	0 (0.00%)	1 (1.16%)	<-10	0.915	0.915	(B) PRKCA-
H2AFX	11q23.3	0 (0.00%)	1 (1.16%)	<-10	0.915	0.915	(B) PRKCA-
H2AFY2	10q22.1	0 (0.00%)	1 (1.16%)	<-10	0.915	0.915	(B) PRKCA-
H3F3C	12p11.21	0 (0.00%)	1 (1.16%)	<-10	0.915	0.915	(B) PRKCA-
HABP4	9q22.32	0 (0.00%)	1 (1.16%)	<-10	0.915	0.915	(B) PRKCA-
HACE1	6q16.3	0 (0.00%)	1 (1.16%)	<-10	0.915	0.915	(B) PRKCA-
HAGLR	2q31.1	0 (0.00%)	1 (1.16%)	<-10	0.915	0.915	(B) PRKCA-
HAGLROS	2q31.1	0 (0.00%)	1 (1.16%)	<-10	0.915	0.915	(B) PRKCA-
HAO1	20p12.3	0 (0.00%)	1 (1.16%)	<-10	0.915	0.915	(B) PRKCA-
HAP1	17q21.2	0 (0.00%)	1 (1.16%)	<-10	0.915	0.915	(B) PRKCA-
HAPLN1	5q14.3	0 (0.00%)	1 (1.16%)	<-10	0.915	0.915	(B) PRKCA-
HARBI1	11p11.2	0 (0.00%)	1 (1.16%)	<-10	0.915	0.915	(B) PRKCA-
HAUS1	18q21.1	0 (0.00%)	1 (1.16%)	<-10	0.915	0.915	(B) PRKCA-
HAVCR1P1	19p12	0 (0.00%)	1 (1.16%)	<-10	0.915	0.915	(B) PRKCA-
HBP1	7q22.3	0 (0.00%)	1 (1.16%)	<-10	0.915	0.915	(B) PRKCA-
HCRT	17q21.2	0 (0.00%)	1 (1.16%)	<-10	0.915	0.915	(B) PRKCA-
HDAC2	6q21	0 (0.00%)	1 (1.16%)	<-10	0.915	0.915	(B) PRKCA-
HDAC8	Xq13.1	0 (0.00%)	1 (1.16%)	<-10	0.915	0.915	(B) PRKCA-
HDAC9	7p21.1	0 (0.00%)	1 (1.16%)	<-10	0.915	0.915	(B) PRKCA-
HDDC2	6q22.31	0 (0.00%)	1 (1.16%)	<-10	0.915	0.915	(B) PRKCA-
HDHD2	18q21.1	0 (0.00%)	1 (1.16%)	<-10	0.915	0.915	(B) PRKCA-
HEATR4	14q24.3	0 (0.00%)	1 (1.16%)	<-10	0.915	0.915	(B) PRKCA-
HECTD4	12q24.13	0 (0.00%)	1 (1.16%)	<-10	0.915	0.915	(B) PRKCA-
HEIH	5q35.3	0 (0.00%)	1 (1.16%)	<-10	0.915	0.915	(B) PRKCA-
HELLS	10q23.33	0 (0.00%)	1 (1.16%)	<-10	0.915	0.915	(B) PRKCA-
HELQ	4q21.23	0 (0.00%)	1 (1.16%)	<-10	0.915	0.915	(B) PRKCA-
HEPACAM	11q24.2	0 (0.00%)	1 (1.16%)	<-10	0.915	0.915	(B) PRKCA-
HEPN1	11q24.2	0 (0.00%)	1 (1.16%)	<-10	0.915	0.915	(B) PRKCA-
HERC2	15q13.1	0 (0.00%)	1 (1.16%)	<-10	0.915	0.915	(B) PRKCA-
HERC2P10	15q13.2	0 (0.00%)	1 (1.16%)	<-10	0.915	0.915	(B) PRKCA-
HERC2P2	15q11.2	0 (0.00%)	1 (1.16%)	<-10	0.915	0.915	(B) PRKCA-
HERC2P3	15q11.1-q11.2	0 (0.00%)	1 (1.16%)	<-10	0.915	0.915	(B) PRKCA-
HERC2P4	16p11.2	0 (0.00%)	1 (1.16%)	<-10	0.915	0.915	(B) PRKCA-
HERC2P7	15q11.2	0 (0.00%)	1 (1.16%)	<-10	0.915	0.915	(B) PRKCA-
HERC2P9	15q13.1	0 (0.00%)	1 (1.16%)	<-10	0.915	0.915	(B) PRKCA-
HERC4	10q21.3	0 (0.00%)	1 (1.16%)	<-10	0.915	0.915	(B) PRKCA-
HES2	1p36.31	0 (0.00%)	1 (1.16%)	<-10	0.915	0.915	(B) PRKCA-
HES3	1p36.31	0 (0.00%)	1 (1.16%)	<-10	0.915	0.915	(B) PRKCA-
HES4	1p36.33	0 (0.00%)	1 (1.16%)	<-10	0.915	0.915	(B) PRKCA-
HES5	1p36.32	0 (0.00%)	1 (1.16%)	<-10	0.915	0.915	(B) PRKCA-
HEY2	6q22.31	0 (0.00%)	1 (1.16%)	<-10	0.915	0.915	(B) PRKCA-
HGF	7q21.11	0 (0.00%)	1 (1.16%)	<-10	0.915	0.915	(B) PRKCA-
HHLA3	1p31.1	0 (0.00%)	1 (1.16%)	<-10	0.915	0.915	(B) PRKCA-
HIBCH	2q32.2	0 (0.00%)	1 (1.16%)	<-10	0.915	0.915	(B) PRKCA-
HIF1A	14q23.2	0 (0.00%)	1 (1.16%)	<-10	0.915	0.915	(B) PRKCA-
HIF1A-AS1	14q23.2	0 (0.00%)	1 (1.16%)	<-10	0.915	0.915	(B) PRKCA-
HIF1A-AS2	14q23.2	0 (0.00%)	1 (1.16%)	<-10	0.915	0.915	(B) PRKCA-
HILPDA	7q32.1	0 (0.00%)	1 (1.16%)	<-10	0.915	0.915	(B) PRKCA-
HILS1	17q21.33	0 (0.00%)	1 (1.16%)	<-10	0.915	0.915	(B) PRKCA-
HINFP	11q23.3	0 (0.00%)	1 (1.16%)	<-10	0.915	0.915	(B) PRKCA-
HINT3	6q22.32	0 (0.00%)	1 (1.16%)	<-10	0.915	0.915	(B) PRKCA-
HIPK2	7q34	0 (0.00%)	1 (1.16%)	<-10	0.915	0.915	(B) PRKCA-
HIRIP3	16p11.2	0 (0.00%)	1 (1.16%)	<-10	0.915	0.915	(B) PRKCA-
HK1	10q22.1	0 (0.00%)	1 (1.16%)	<-10	0.915	0.915	(B) PRKCA-
HKDC1	10q22.1	0 (0.00%)	1 (1.16%)	<-10	0.915	0.915	(B) PRKCA-
HMBS	11q23.3	0 (0.00%)	1 (1.16%)	<-10	0.915	0.915	(B) PRKCA-
HMG20A	15q24.3	0 (0.00%)	1 (1.16%)	<-10	0.915	0.915	(B) PRKCA-
HMGB2	4q34.1	0 (0.00%)	1 (1.16%)	<-10	0.915	0.915	(B) PRKCA-
HMGB3	Xq28	0 (0.00%)	1 (1.16%)	<-10	0.915	0.915	(B) PRKCA-
HMGCR	5q13.3	0 (0.00%)	1 (1.16%)	<-10	0.915	0.915	(B) PRKCA-
HMGXB4	22q12.3	0 (0.00%)	1 (1.16%)	<-10	0.915	0.915	(B) PRKCA-
HMOX1	22q12.3	0 (0.00%)	1 (1.16%)	<-10	0.915	0.915	(B) PRKCA-
HMSD	18q22.1	0 (0.00%)	1 (1.16%)	<-10	0.915	0.915	(B) PRKCA-
HNF1A	12q24.31	0 (0.00%)	1 (1.16%)	<-10	0.915	0.915	(B) PRKCA-
HNF1A-AS1	12q24.31	0 (0.00%)	1 (1.16%)	<-10	0.915	0.915	(B) PRKCA-
HNRNPA1P33	10q11.22	0 (0.00%)	1 (1.16%)	<-10	0.915	0.915	(B) PRKCA-
HNRNPD	4q21.22	0 (0.00%)	1 (1.16%)	<-10	0.915	0.915	(B) PRKCA-
HNRNPDL	4q21.22	0 (0.00%)	1 (1.16%)	<-10	0.915	0.915	(B) PRKCA-
HNRNPH3	10q21.3	0 (0.00%)	1 (1.16%)	<-10	0.915	0.915	(B) PRKCA-
HNRNPKP3	11p12	0 (0.00%)	1 (1.16%)	<-10	0.915	0.915	(B) PRKCA-
HNRNPL	19q13.2	0 (0.00%)	1 (1.16%)	<-10	0.915	0.915	(B) PRKCA-
HOMER1	5q14.1	0 (0.00%)	1 (1.16%)	<-10	0.915	0.915	(B) PRKCA-
HORMAD2	22q12.2	0 (0.00%)	1 (1.16%)	<-10	0.915	0.915	(B) PRKCA-
HORMAD2-AS1	22q12.2	0 (0.00%)	1 (1.16%)	<-10	0.915	0.915	(B) PRKCA-
HOXB-AS1	17q21.32	0 (0.00%)	1 (1.16%)	<-10	0.915	0.915	(B) PRKCA-
HOXB-AS3	17q21.32	0 (0.00%)	1 (1.16%)	<-10	0.915	0.915	(B) PRKCA-
HOXB1	17q21.32	0 (0.00%)	1 (1.16%)	<-10	0.915	0.915	(B) PRKCA-
HOXB13	17q21.32	0 (0.00%)	1 (1.16%)	<-10	0.915	0.915	(B) PRKCA-
HOXB2	17q21.32	0 (0.00%)	1 (1.16%)	<-10	0.915	0.915	(B) PRKCA-
HOXB3	17q21.32	0 (0.00%)	1 (1.16%)	<-10	0.915	0.915	(B) PRKCA-
HOXB4	17q21.32	0 (0.00%)	1 (1.16%)	<-10	0.915	0.915	(B) PRKCA-
HOXB5	17q21.32	0 (0.00%)	1 (1.16%)	<-10	0.915	0.915	(B) PRKCA-
HOXB6	17q21.32	0 (0.00%)	1 (1.16%)	<-10	0.915	0.915	(B) PRKCA-
HOXB7	17q21.32	0 (0.00%)	1 (1.16%)	<-10	0.915	0.915	(B) PRKCA-
HOXB8	17q21.32	0 (0.00%)	1 (1.16%)	<-10	0.915	0.915	(B) PRKCA-
HOXB9	17q21.32	0 (0.00%)	1 (1.16%)	<-10	0.915	0.915	(B) PRKCA-
HOXD-AS2	2q31.1	0 (0.00%)	1 (1.16%)	<-10	0.915	0.915	(B) PRKCA-
HOXD1	2q31.1	0 (0.00%)	1 (1.16%)	<-10	0.915	0.915	(B) PRKCA-
HOXD10	2q31.1	0 (0.00%)	1 (1.16%)	<-10	0.915	0.915	(B) PRKCA-
HOXD11	2q31.1	0 (0.00%)	1 (1.16%)	<-10	0.915	0.915	(B) PRKCA-
HOXD12	2q31.1	0 (0.00%)	1 (1.16%)	<-10	0.915	0.915	(B) PRKCA-
HOXD13	2q31.1	0 (0.00%)	1 (1.16%)	<-10	0.915	0.915	(B) PRKCA-
HOXD3	2q31.1	0 (0.00%)	1 (1.16%)	<-10	0.915	0.915	(B) PRKCA-
HOXD4	2q31.1	0 (0.00%)	1 (1.16%)	<-10	0.915	0.915	(B) PRKCA-
HOXD8	2q31.1	0 (0.00%)	1 (1.16%)	<-10	0.915	0.915	(B) PRKCA-
HOXD9	2q31.1	0 (0.00%)	1 (1.16%)	<-10	0.915	0.915	(B) PRKCA-
HP1BP3	1p36.12	0 (0.00%)	1 (1.16%)	<-10	0.915	0.915	(B) PRKCA-
HPD	12q24.31	0 (0.00%)	1 (1.16%)	<-10	0.915	0.915	(B) PRKCA-
HPF1	4q33	0 (0.00%)	1 (1.16%)	<-10	0.915	0.915	(B) PRKCA-
HPS4	22q12.1	0 (0.00%)	1 (1.16%)	<-10	0.915	0.915	(B) PRKCA-
HPS5	11p15.1	0 (0.00%)	1 (1.16%)	<-10	0.915	0.915	(B) PRKCA-
HPSE	4q21.23	0 (0.00%)	1 (1.16%)	<-10	0.915	0.915	(B) PRKCA-
HRAT17	7q31.1	0 (0.00%)	1 (1.16%)	<-10	0.915	0.915	(B) PRKCA-
HRK	12q24.22	0 (0.00%)	1 (1.16%)	<-10	0.915	0.915	(B) PRKCA-
HS3ST3B1	17p12	0 (0.00%)	1 (1.16%)	<-10	0.915	0.915	(B) PRKCA-
HS3ST5	6q21-q22.1	0 (0.00%)	1 (1.16%)	<-10	0.915	0.915	(B) PRKCA-
HS6ST1	2q14.3	0 (0.00%)	1 (1.16%)	<-10	0.915	0.915	(B) PRKCA-
HSCB	22q12.1	0 (0.00%)	1 (1.16%)	<-10	0.915	0.915	(B) PRKCA-
HSD17B1	17q21.2	0 (0.00%)	1 (1.16%)	<-10	0.915	0.915	(B) PRKCA-
HSD3B7	16p11.2	0 (0.00%)	1 (1.16%)	<-10	0.915	0.915	(B) PRKCA-
HSF2	6q22.31	0 (0.00%)	1 (1.16%)	<-10	0.915	0.915	(B) PRKCA-
HSP90AB1	6p21.1	0 (0.00%)	1 (1.16%)	<-10	0.915	0.915	(B) PRKCA-
HSP90B2P	15q26.3	0 (0.00%)	1 (1.16%)	<-10	0.915	0.915	(B) PRKCA-
HSPA8	11q24.1	0 (0.00%)	1 (1.16%)	<-10	0.915	0.915	(B) PRKCA-
HSPB2	11q23.1	0 (0.00%)	1 (1.16%)	<-10	0.915	0.915	(B) PRKCA-
HSPB2-C11ORF52	11q23.1	0 (0.00%)	1 (1.16%)	<-10	0.915	0.915	(B) PRKCA-
HSPB8	12q24.23	0 (0.00%)	1 (1.16%)	<-10	0.915	0.915	(B) PRKCA-
HSPB9	17q21.2	0 (0.00%)	1 (1.16%)	<-10	0.915	0.915	(B) PRKCA-
HTN1	4q13.3	0 (0.00%)	1 (1.16%)	<-10	0.915	0.915	(B) PRKCA-
HTN3	4q13.3	0 (0.00%)	1 (1.16%)	<-10	0.915	0.915	(B) PRKCA-
HTR1E	6q14.3	0 (0.00%)	1 (1.16%)	<-10	0.915	0.915	(B) PRKCA-
HTR1F	3p11.2-p11.1	0 (0.00%)	1 (1.16%)	<-10	0.915	0.915	(B) PRKCA-
HTR3A	11q23.2	0 (0.00%)	1 (1.16%)	<-10	0.915	0.915	(B) PRKCA-
HTR3B	11q23.2	0 (0.00%)	1 (1.16%)	<-10	0.915	0.915	(B) PRKCA-
HTR5A	7q36.2	0 (0.00%)	1 (1.16%)	<-10	0.915	0.915	(B) PRKCA-
HTR5A-AS1	7q36.2	0 (0.00%)	1 (1.16%)	<-10	0.915	0.915	(B) PRKCA-
HVCN1	12q24.11	0 (0.00%)	1 (1.16%)	<-10	0.915	0.915	(B) PRKCA-
HYAL4	7q31.32	0 (0.00%)	1 (1.16%)	<-10	0.915	0.915	(B) PRKCA-
HYAL6P	7q31.32	0 (0.00%)	1 (1.16%)	<-10	0.915	0.915	(B) PRKCA-
HYKK	15q25.1	0 (0.00%)	1 (1.16%)	<-10	0.915	0.915	(B) PRKCA-
HYLS1	11q24.2	0 (0.00%)	1 (1.16%)	<-10	0.915	0.915	(B) PRKCA-
HYOU1	11q23.3	0 (0.00%)	1 (1.16%)	<-10	0.915	0.915	(B) PRKCA-
IAPP	12p12.1	0 (0.00%)	1 (1.16%)	<-10	0.915	0.915	(B) PRKCA-
IBTK	6q14.1	0 (0.00%)	1 (1.16%)	<-10	0.915	0.915	(B) PRKCA-
ICA1	7p21.3	0 (0.00%)	1 (1.16%)	<-10	0.915	0.915	(B) PRKCA-
ICAM1	19p13.2	0 (0.00%)	1 (1.16%)	<-10	0.915	0.915	(B) PRKCA-
ICAM3	19p13.2	0 (0.00%)	1 (1.16%)	<-10	0.915	0.915	(B) PRKCA-
ICAM4	19p13.2	0 (0.00%)	1 (1.16%)	<-10	0.915	0.915	(B) PRKCA-
ICAM5	19p13.2	0 (0.00%)	1 (1.16%)	<-10	0.915	0.915	(B) PRKCA-
ICMT	1p36.31	0 (0.00%)	1 (1.16%)	<-10	0.915	0.915	(B) PRKCA-
IDH1	2q34	0 (0.00%)	1 (1.16%)	<-10	0.915	0.915	(B) PRKCA-
IDH1-AS1	2q34	0 (0.00%)	1 (1.16%)	<-10	0.915	0.915	(B) PRKCA-
IDH3A	15q25.1	0 (0.00%)	1 (1.16%)	<-10	0.915	0.915	(B) PRKCA-
IER2	19p13.13	0 (0.00%)	1 (1.16%)	<-10	0.915	0.915	(B) PRKCA-
IER3IP1	18q21.1	0 (0.00%)	1 (1.16%)	<-10	0.915	0.915	(B) PRKCA-
IER5L	9q34.11	0 (0.00%)	1 (1.16%)	<-10	0.915	0.915	(B) PRKCA-
IFFO1	12p13.31	0 (0.00%)	1 (1.16%)	<-10	0.915	0.915	(B) PRKCA-
IFI27	14q32.12	0 (0.00%)	1 (1.16%)	<-10	0.915	0.915	(B) PRKCA-
IFI27L1	14q32.12	0 (0.00%)	1 (1.16%)	<-10	0.915	0.915	(B) PRKCA-
IFI27L2	14q32.12	0 (0.00%)	1 (1.16%)	<-10	0.915	0.915	(B) PRKCA-
IFIH1	2q24.2	0 (0.00%)	1 (1.16%)	<-10	0.915	0.915	(B) PRKCA-
IFNAR1	21q22.11	0 (0.00%)	1 (1.16%)	<-10	0.915	0.915	(B) PRKCA-
IFNAR2	21q22.11	0 (0.00%)	1 (1.16%)	<-10	0.915	0.915	(B) PRKCA-
IFNGR2	21q22.11	0 (0.00%)	1 (1.16%)	<-10	0.915	0.915	(B) PRKCA-
IFNK	9p21.2	0 (0.00%)	1 (1.16%)	<-10	0.915	0.915	(B) PRKCA-
IFNL1	19q13.2	0 (0.00%)	1 (1.16%)	<-10	0.915	0.915	(B) PRKCA-
IFNL2	19q13.2	0 (0.00%)	1 (1.16%)	<-10	0.915	0.915	(B) PRKCA-
IFNL3	19q13.2	0 (0.00%)	1 (1.16%)	<-10	0.915	0.915	(B) PRKCA-
IFNL4	19q13.2	0 (0.00%)	1 (1.16%)	<-10	0.915	0.915	(B) PRKCA-
IFRD1	7q31.1	0 (0.00%)	1 (1.16%)	<-10	0.915	0.915	(B) PRKCA-
IFT46	11q23.3	0 (0.00%)	1 (1.16%)	<-10	0.915	0.915	(B) PRKCA-
IFT81	12q24.11	0 (0.00%)	1 (1.16%)	<-10	0.915	0.915	(B) PRKCA-
IFT88	13q12.11	0 (0.00%)	1 (1.16%)	<-10	0.915	0.915	(B) PRKCA-
IGF1R	15q26.3	0 (0.00%)	1 (1.16%)	<-10	0.915	0.915	(B) PRKCA-
IGF2BP1	17q21.32	0 (0.00%)	1 (1.16%)	<-10	0.915	0.915	(B) PRKCA-
IGF2BP3	7p15.3	0 (0.00%)	1 (1.16%)	<-10	0.915	0.915	(B) PRKCA-
IGFBP4	17q21.2	0 (0.00%)	1 (1.16%)	<-10	0.915	0.915	(B) PRKCA-
IGFBP6	12q13.13	0 (0.00%)	1 (1.16%)	<-10	0.915	0.915	(B) PRKCA-
IGLL3P	22q11.23	0 (0.00%)	1 (1.16%)	<-10	0.915	0.915	(B) PRKCA-
IGSF9B	11q25	0 (0.00%)	1 (1.16%)	<-10	0.915	0.915	(B) PRKCA-
IKZF2	2q34	0 (0.00%)	1 (1.16%)	<-10	0.915	0.915	(B) PRKCA-
IKZF3	17q12-q21.1	0 (0.00%)	1 (1.16%)	<-10	0.915	0.915	(B) PRKCA-
IL10RA	11q23.3	0 (0.00%)	1 (1.16%)	<-10	0.915	0.915	(B) PRKCA-
IL10RB	21q22.11	0 (0.00%)	1 (1.16%)	<-10	0.915	0.915	(B) PRKCA-
IL10RB-DT	21q22.11	0 (0.00%)	1 (1.16%)	<-10	0.915	0.915	(B) PRKCA-
IL16	15q25.1	0 (0.00%)	1 (1.16%)	<-10	0.915	0.915	(B) PRKCA-
IL17D	13q12.11	0 (0.00%)	1 (1.16%)	<-10	0.915	0.915	(B) PRKCA-
IL18	11q23.1	0 (0.00%)	1 (1.16%)	<-10	0.915	0.915	(B) PRKCA-
IL18R1	2q12.1	0 (0.00%)	1 (1.16%)	<-10	0.915	0.915	(B) PRKCA-
IL18RAP	2q12.1	0 (0.00%)	1 (1.16%)	<-10	0.915	0.915	(B) PRKCA-
IL1A	2q14.1	0 (0.00%)	1 (1.16%)	<-10	0.915	0.915	(B) PRKCA-
IL1B	2q14.1	0 (0.00%)	1 (1.16%)	<-10	0.915	0.915	(B) PRKCA-
IL1F10	2q14.1	0 (0.00%)	1 (1.16%)	<-10	0.915	0.915	(B) PRKCA-
IL1R1	2q11.2-q12.1	0 (0.00%)	1 (1.16%)	<-10	0.915	0.915	(B) PRKCA-
IL1R2	2q11.2	0 (0.00%)	1 (1.16%)	<-10	0.915	0.915	(B) PRKCA-
IL1RL1	2q12.1	0 (0.00%)	1 (1.16%)	<-10	0.915	0.915	(B) PRKCA-
IL1RL2	2q12.1	0 (0.00%)	1 (1.16%)	<-10	0.915	0.915	(B) PRKCA-
IL1RN	2q14.1	0 (0.00%)	1 (1.16%)	<-10	0.915	0.915	(B) PRKCA-
IL21R	16p12.1	0 (0.00%)	1 (1.16%)	<-10	0.915	0.915	(B) PRKCA-
IL21R-AS1	16p12.1	0 (0.00%)	1 (1.16%)	<-10	0.915	0.915	(B) PRKCA-
IL27	16p12.1-p11.2	0 (0.00%)	1 (1.16%)	<-10	0.915	0.915	(B) PRKCA-
IL27RA	19p13.12	0 (0.00%)	1 (1.16%)	<-10	0.915	0.915	(B) PRKCA-
IL2RG	Xq13.1	0 (0.00%)	1 (1.16%)	<-10	0.915	0.915	(B) PRKCA-
IL31	12q24.31	0 (0.00%)	1 (1.16%)	<-10	0.915	0.915	(B) PRKCA-
IL31RA	5q11.2	0 (0.00%)	1 (1.16%)	<-10	0.915	0.915	(B) PRKCA-
IL36A	2q14.1	0 (0.00%)	1 (1.16%)	<-10	0.915	0.915	(B) PRKCA-
IL36B	2q14.1	0 (0.00%)	1 (1.16%)	<-10	0.915	0.915	(B) PRKCA-
IL36G	2q14.1	0 (0.00%)	1 (1.16%)	<-10	0.915	0.915	(B) PRKCA-
IL36RN	2q14.1	0 (0.00%)	1 (1.16%)	<-10	0.915	0.915	(B) PRKCA-
IL37	2q14.1	0 (0.00%)	1 (1.16%)	<-10	0.915	0.915	(B) PRKCA-
IL4R	16p12.1	0 (0.00%)	1 (1.16%)	<-10	0.915	0.915	(B) PRKCA-
IL6	7p15.3	0 (0.00%)	1 (1.16%)	<-10	0.915	0.915	(B) PRKCA-
IL6ST	5q11.2	0 (0.00%)	1 (1.16%)	<-10	0.915	0.915	(B) PRKCA-
ILF3	19p13.2	0 (0.00%)	1 (1.16%)	<-10	0.915	0.915	(B) PRKCA-
ILF3-DT	19p13.2	0 (0.00%)	1 (1.16%)	<-10	0.915	0.915	(B) PRKCA-
ILVBL	19p13.12	0 (0.00%)	1 (1.16%)	<-10	0.915	0.915	(B) PRKCA-
IMMT	2p11.2|2	0 (0.00%)	1 (1.16%)	<-10	0.915	0.915	(B) PRKCA-
IMP4	2q21.1	0 (0.00%)	1 (1.16%)	<-10	0.915	0.915	(B) PRKCA-
IMPA2	18p11.21	0 (0.00%)	1 (1.16%)	<-10	0.915	0.915	(B) PRKCA-
IMPDH1	7q32.1	0 (0.00%)	1 (1.16%)	<-10	0.915	0.915	(B) PRKCA-
ING3	7q31.31	0 (0.00%)	1 (1.16%)	<-10	0.915	0.915	(B) PRKCA-
ING4	12p13.31	0 (0.00%)	1 (1.16%)	<-10	0.915	0.915	(B) PRKCA-
INGX	Xq13.1	0 (0.00%)	1 (1.16%)	<-10	0.915	0.915	(B) PRKCA-
INHBB	2q14.2	0 (0.00%)	1 (1.16%)	<-10	0.915	0.915	(B) PRKCA-
INO80C	18q12.2	0 (0.00%)	1 (1.16%)	<-10	0.915	0.915	(B) PRKCA-
INO80D	2q33.3	0 (0.00%)	1 (1.16%)	<-10	0.915	0.915	(B) PRKCA-
INO80E	16p11.2	0 (0.00%)	1 (1.16%)	<-10	0.915	0.915	(B) PRKCA-
INPP1	2q32.2	0 (0.00%)	1 (1.16%)	<-10	0.915	0.915	(B) PRKCA-
INSIG1	7q36.3	0 (0.00%)	1 (1.16%)	<-10	0.915	0.915	(B) PRKCA-
INSIG2	2q14.1-q14.2	0 (0.00%)	1 (1.16%)	<-10	0.915	0.915	(B) PRKCA-
INSM1	20p11.23	0 (0.00%)	1 (1.16%)	<-10	0.915	0.915	(B) PRKCA-
INTS1	7p22.3	0 (0.00%)	1 (1.16%)	<-10	0.915	0.915	(B) PRKCA-
INTS11	1p36.33	0 (0.00%)	1 (1.16%)	<-10	0.915	0.915	(B) PRKCA-
INTS13	12p11.23	0 (0.00%)	1 (1.16%)	<-10	0.915	0.915	(B) PRKCA-
INVS	9q31.1	0 (0.00%)	1 (1.16%)	<-10	0.915	0.915	(B) PRKCA-
IPMK	10q21.1	0 (0.00%)	1 (1.16%)	<-10	0.915	0.915	(B) PRKCA-
IPO11	5q12.1	0 (0.00%)	1 (1.16%)	<-10	0.915	0.915	(B) PRKCA-
IPO11-LRRC70	5q12.1	0 (0.00%)	1 (1.16%)	<-10	0.915	0.915	(B) PRKCA-
IPO5	13q32.2	0 (0.00%)	1 (1.16%)	<-10	0.915	0.915	(B) PRKCA-
IPO8	12p11.21	0 (0.00%)	1 (1.16%)	<-10	0.915	0.915	(B) PRKCA-
IQCD	12q24.13	0 (0.00%)	1 (1.16%)	<-10	0.915	0.915	(B) PRKCA-
IQCE	7p22.3	0 (0.00%)	1 (1.16%)	<-10	0.915	0.915	(B) PRKCA-
IQCK	16p12.3	0 (0.00%)	1 (1.16%)	<-10	0.915	0.915	(B) PRKCA-
IQGAP2	5q13.3	0 (0.00%)	1 (1.16%)	<-10	0.915	0.915	(B) PRKCA-
IQSEC3	12p13.33	0 (0.00%)	1 (1.16%)	<-10	0.915	0.915	(B) PRKCA-
IQUB	7q31.32	0 (0.00%)	1 (1.16%)	<-10	0.915	0.915	(B) PRKCA-
IREB2	15q25.1	0 (0.00%)	1 (1.16%)	<-10	0.915	0.915	(B) PRKCA-
IRF5	7q32.1	0 (0.00%)	1 (1.16%)	<-10	0.915	0.915	(B) PRKCA-
IRGM	5q33.1	0 (0.00%)	1 (1.16%)	<-10	0.915	0.915	(B) PRKCA-
IRX3	16q12.2	0 (0.00%)	1 (1.16%)	<-10	0.915	0.915	(B) PRKCA-
IRX5	16q12.2	0 (0.00%)	1 (1.16%)	<-10	0.915	0.915	(B) PRKCA-
ISCU	12q23.3	0 (0.00%)	1 (1.16%)	<-10	0.915	0.915	(B) PRKCA-
ISG15	1p36.33	0 (0.00%)	1 (1.16%)	<-10	0.915	0.915	(B) PRKCA-
ISL1	5q11.1	0 (0.00%)	1 (1.16%)	<-10	0.915	0.915	(B) PRKCA-
ISM1	20p12.1	0 (0.00%)	1 (1.16%)	<-10	0.915	0.915	(B) PRKCA-
ISM1-AS1	20p12.1	0 (0.00%)	1 (1.16%)	<-10	0.915	0.915	(B) PRKCA-
ISX	22q12.3	0 (0.00%)	1 (1.16%)	<-10	0.915	0.915	(B) PRKCA-
ITFG1	16q12.1	0 (0.00%)	1 (1.16%)	<-10	0.915	0.915	(B) PRKCA-
ITGA1	5q11.2	0 (0.00%)	1 (1.16%)	<-10	0.915	0.915	(B) PRKCA-
ITGA3	17q21.33	0 (0.00%)	1 (1.16%)	<-10	0.915	0.915	(B) PRKCA-
ITGA5	12q13.13	0 (0.00%)	1 (1.16%)	<-10	0.915	0.915	(B) PRKCA-
ITGA8	10p13	0 (0.00%)	1 (1.16%)	<-10	0.915	0.915	(B) PRKCA-
ITGAL	16p11.2	0 (0.00%)	1 (1.16%)	<-10	0.915	0.915	(B) PRKCA-
ITGB1BP2	Xq13.1	0 (0.00%)	1 (1.16%)	<-10	0.915	0.915	(B) PRKCA-
ITGB3	17q21.32	0 (0.00%)	1 (1.16%)	<-10	0.915	0.915	(B) PRKCA-
ITGB6	2q24.2	0 (0.00%)	1 (1.16%)	<-10	0.915	0.915	(B) PRKCA-
ITGB7	12q13.13	0 (0.00%)	1 (1.16%)	<-10	0.915	0.915	(B) PRKCA-
ITGB8	7p21.1	0 (0.00%)	1 (1.16%)	<-10	0.915	0.915	(B) PRKCA-
ITGBL1	13q33.1	0 (0.00%)	1 (1.16%)	<-10	0.915	0.915	(B) PRKCA-
ITPK1	14q32.12	0 (0.00%)	1 (1.16%)	<-10	0.915	0.915	(B) PRKCA-
ITPK1-AS1	14q32.12	0 (0.00%)	1 (1.16%)	<-10	0.915	0.915	(B) PRKCA-
ITPR2	12p11.23	0 (0.00%)	1 (1.16%)	<-10	0.915	0.915	(B) PRKCA-
ITPRIPL1	2q11.2	0 (0.00%)	1 (1.16%)	<-10	0.915	0.915	(B) PRKCA-
ITSN1	21q22.11	0 (0.00%)	1 (1.16%)	<-10	0.915	0.915	(B) PRKCA-
IWS1	2q14.3	0 (0.00%)	1 (1.16%)	<-10	0.915	0.915	(B) PRKCA-
JAG1	20p12.2	0 (0.00%)	1 (1.16%)	<-10	0.915	0.915	(B) PRKCA-
JAM3	11q25	0 (0.00%)	1 (1.16%)	<-10	0.915	0.915	(B) PRKCA-
JAML	11q23.3	0 (0.00%)	1 (1.16%)	<-10	0.915	0.915	(B) PRKCA-
JHY	11q24.1	0 (0.00%)	1 (1.16%)	<-10	0.915	0.915	(B) PRKCA-
JKAMP	14q23.1	0 (0.00%)	1 (1.16%)	<-10	0.915	0.915	(B) PRKCA-
JMJD1C	10q21.3	0 (0.00%)	1 (1.16%)	<-10	0.915	0.915	(B) PRKCA-
JMJD1C-AS1	10q21.3	0 (0.00%)	1 (1.16%)	<-10	0.915	0.915	(B) PRKCA-
JMY	5q14.1	0 (0.00%)	1 (1.16%)	<-10	0.915	0.915	(B) PRKCA-
JPX	Xq13.2	0 (0.00%)	1 (1.16%)	<-10	0.915	0.915	(B) PRKCA-
JUP	17q21.2	0 (0.00%)	1 (1.16%)	<-10	0.915	0.915	(B) PRKCA-
KANK2	19p13.2	0 (0.00%)	1 (1.16%)	<-10	0.915	0.915	(B) PRKCA-
KANK3	19p13.2	0 (0.00%)	1 (1.16%)	<-10	0.915	0.915	(B) PRKCA-
KANSL1L	2q34	0 (0.00%)	1 (1.16%)	<-10	0.915	0.915	(B) PRKCA-
KANSL3	2q11.2	0 (0.00%)	1 (1.16%)	<-10	0.915	0.915	(B) PRKCA-
KAT14	20p11.23	0 (0.00%)	1 (1.16%)	<-10	0.915	0.915	(B) PRKCA-
KAT2A	17q21.2	0 (0.00%)	1 (1.16%)	<-10	0.915	0.915	(B) PRKCA-
KAT6B	10q22.2	0 (0.00%)	1 (1.16%)	<-10	0.915	0.915	(B) PRKCA-
KAT7	17q21.33	0 (0.00%)	1 (1.16%)	<-10	0.915	0.915	(B) PRKCA-
KAT8	16p11.2	0 (0.00%)	1 (1.16%)	<-10	0.915	0.915	(B) PRKCA-
KATNAL2	18q21.1	0 (0.00%)	1 (1.16%)	<-10	0.915	0.915	(B) PRKCA-
KATNBL1	15q14	0 (0.00%)	1 (1.16%)	<-10	0.915	0.915	(B) PRKCA-
KBTBD4	11p11.2	0 (0.00%)	1 (1.16%)	<-10	0.915	0.915	(B) PRKCA-
KC6	-	0 (0.00%)	1 (1.16%)	<-10	0.915	0.915	(B) PRKCA-
KCCAT333	7p21.1	0 (0.00%)	1 (1.16%)	<-10	0.915	0.915	(B) PRKCA-
KCMF1	2p11.2	0 (0.00%)	1 (1.16%)	<-10	0.915	0.915	(B) PRKCA-
KCNA2	1p13.3	0 (0.00%)	1 (1.16%)	<-10	0.915	0.915	(B) PRKCA-
KCNA3	1p13.3	0 (0.00%)	1 (1.16%)	<-10	0.915	0.915	(B) PRKCA-
KCNA4	11p14.1	0 (0.00%)	1 (1.16%)	<-10	0.915	0.915	(B) PRKCA-
KCNAB2	1p36.31	0 (0.00%)	1 (1.16%)	<-10	0.915	0.915	(B) PRKCA-
KCNC2	12q21.1	0 (0.00%)	1 (1.16%)	<-10	0.915	0.915	(B) PRKCA-
KCND2	7q31.31	0 (0.00%)	1 (1.16%)	<-10	0.915	0.915	(B) PRKCA-
KCNH2	7q36.1	0 (0.00%)	1 (1.16%)	<-10	0.915	0.915	(B) PRKCA-
KCNH4	17q21.2	0 (0.00%)	1 (1.16%)	<-10	0.915	0.915	(B) PRKCA-
KCNH7	2q24.2	0 (0.00%)	1 (1.16%)	<-10	0.915	0.915	(B) PRKCA-
KCNJ1	11q24.3	0 (0.00%)	1 (1.16%)	<-10	0.915	0.915	(B) PRKCA-
KCNJ16	17q24.3	0 (0.00%)	1 (1.16%)	<-10	0.915	0.915	(B) PRKCA-
KCNJ2	17q24.3	0 (0.00%)	1 (1.16%)	<-10	0.915	0.915	(B) PRKCA-
KCNJ2-AS1	17q24.3	0 (0.00%)	1 (1.16%)	<-10	0.915	0.915	(B) PRKCA-
KCNJ5	11q24.3	0 (0.00%)	1 (1.16%)	<-10	0.915	0.915	(B) PRKCA-
KCNJ8	12p12.1	0 (0.00%)	1 (1.16%)	<-10	0.915	0.915	(B) PRKCA-
KCNK10	14q31.3	0 (0.00%)	1 (1.16%)	<-10	0.915	0.915	(B) PRKCA-
KCNK13	14q32.11	0 (0.00%)	1 (1.16%)	<-10	0.915	0.915	(B) PRKCA-
KCNK2	1q41	0 (0.00%)	1 (1.16%)	<-10	0.915	0.915	(B) PRKCA-
KCNK4	11q13.1	0 (0.00%)	1 (1.16%)	<-10	0.915	0.915	(B) PRKCA-
KCNK6	19q13.2	0 (0.00%)	1 (1.16%)	<-10	0.915	0.915	(B) PRKCA-
KCNN2	5q22.3	0 (0.00%)	1 (1.16%)	<-10	0.915	0.915	(B) PRKCA-
KCNT1	9q34.3	0 (0.00%)	1 (1.16%)	<-10	0.915	0.915	(B) PRKCA-
KCP	7q32.1	0 (0.00%)	1 (1.16%)	<-10	0.915	0.915	(B) PRKCA-
KCTD10	12q24.11	0 (0.00%)	1 (1.16%)	<-10	0.915	0.915	(B) PRKCA-
KCTD11	17p13.1	0 (0.00%)	1 (1.16%)	<-10	0.915	0.915	(B) PRKCA-
KCTD13	16p11.2	0 (0.00%)	1 (1.16%)	<-10	0.915	0.915	(B) PRKCA-
KDELR2	7p22.1	0 (0.00%)	1 (1.16%)	<-10	0.915	0.915	(B) PRKCA-
KDM2B	12q24.31	0 (0.00%)	1 (1.16%)	<-10	0.915	0.915	(B) PRKCA-
KDM3A	2p11.2	0 (0.00%)	1 (1.16%)	<-10	0.915	0.915	(B) PRKCA-
KDM5A	12p13.33	0 (0.00%)	1 (1.16%)	<-10	0.915	0.915	(B) PRKCA-
KDM6B	17p13.1	0 (0.00%)	1 (1.16%)	<-10	0.915	0.915	(B) PRKCA-
KDM7A	7q34	0 (0.00%)	1 (1.16%)	<-10	0.915	0.915	(B) PRKCA-
KDM7A-DT	7q34	0 (0.00%)	1 (1.16%)	<-10	0.915	0.915	(B) PRKCA-
KDM8	16p12.1	0 (0.00%)	1 (1.16%)	<-10	0.915	0.915	(B) PRKCA-
KDSR	18q21.33	0 (0.00%)	1 (1.16%)	<-10	0.915	0.915	(B) PRKCA-
KEAP1	19p13.2	0 (0.00%)	1 (1.16%)	<-10	0.915	0.915	(B) PRKCA-
KEL	7q34	0 (0.00%)	1 (1.16%)	<-10	0.915	0.915	(B) PRKCA-
KIAA0408	6q22.33	0 (0.00%)	1 (1.16%)	<-10	0.915	0.915	(B) PRKCA-
KIAA0556	16p12.1	0 (0.00%)	1 (1.16%)	<-10	0.915	0.915	(B) PRKCA-
KIAA0586	14q23.1	0 (0.00%)	1 (1.16%)	<-10	0.915	0.915	(B) PRKCA-
KIAA1147	7q34	0 (0.00%)	1 (1.16%)	<-10	0.915	0.915	(B) PRKCA-
KIAA1328	18q12.2	0 (0.00%)	1 (1.16%)	<-10	0.915	0.915	(B) PRKCA-
KIAA1549	7q34	0 (0.00%)	1 (1.16%)	<-10	0.915	0.915	(B) PRKCA-
KIAA1656	22q12.2	0 (0.00%)	1 (1.16%)	<-10	0.915	0.915	(B) PRKCA-
KIAA1671	22q11.23	0 (0.00%)	1 (1.16%)	<-10	0.915	0.915	(B) PRKCA-
KIAA1755	20q11.23	0 (0.00%)	1 (1.16%)	<-10	0.915	0.915	(B) PRKCA-
KIF17	1p36.12	0 (0.00%)	1 (1.16%)	<-10	0.915	0.915	(B) PRKCA-
KIF18A	11p14.1	0 (0.00%)	1 (1.16%)	<-10	0.915	0.915	(B) PRKCA-
KIF19	17q25.1	0 (0.00%)	1 (1.16%)	<-10	0.915	0.915	(B) PRKCA-
KIF1BP	10q22.1	0 (0.00%)	1 (1.16%)	<-10	0.915	0.915	(B) PRKCA-
KIF22	16p11.2	0 (0.00%)	1 (1.16%)	<-10	0.915	0.915	(B) PRKCA-
KIF27	9q21.32	0 (0.00%)	1 (1.16%)	<-10	0.915	0.915	(B) PRKCA-
KIF2A	5q12.1	0 (0.00%)	1 (1.16%)	<-10	0.915	0.915	(B) PRKCA-
KIF3C	2p23.3	0 (0.00%)	1 (1.16%)	<-10	0.915	0.915	(B) PRKCA-
KIRREL3	11q24.2	0 (0.00%)	1 (1.16%)	<-10	0.915	0.915	(B) PRKCA-
KIRREL3-AS2	11q24.2	0 (0.00%)	1 (1.16%)	<-10	0.915	0.915	(B) PRKCA-
KIRREL3-AS3	11q24.2	0 (0.00%)	1 (1.16%)	<-10	0.915	0.915	(B) PRKCA-
KIZ	20p11.23	0 (0.00%)	1 (1.16%)	<-10	0.915	0.915	(B) PRKCA-
KIZ-AS1	20p11.23	0 (0.00%)	1 (1.16%)	<-10	0.915	0.915	(B) PRKCA-
KLC4	6p21.1	0 (0.00%)	1 (1.16%)	<-10	0.915	0.915	(B) PRKCA-
KLF13	15q13.3	0 (0.00%)	1 (1.16%)	<-10	0.915	0.915	(B) PRKCA-
KLF14	7q32.2	0 (0.00%)	1 (1.16%)	<-10	0.915	0.915	(B) PRKCA-
KLF3	4p14	0 (0.00%)	1 (1.16%)	<-10	0.915	0.915	(B) PRKCA-
KLF3-AS1	4p14	0 (0.00%)	1 (1.16%)	<-10	0.915	0.915	(B) PRKCA-
KLF7	2q33.3	0 (0.00%)	1 (1.16%)	<-10	0.915	0.915	(B) PRKCA-
KLF9	9q21.12	0 (0.00%)	1 (1.16%)	<-10	0.915	0.915	(B) PRKCA-
KLHDC10	7q32.2	0 (0.00%)	1 (1.16%)	<-10	0.915	0.915	(B) PRKCA-
KLHDC3	6p21.1	0 (0.00%)	1 (1.16%)	<-10	0.915	0.915	(B) PRKCA-
KLHL10	17q21.2	0 (0.00%)	1 (1.16%)	<-10	0.915	0.915	(B) PRKCA-
KLHL11	17q21.2	0 (0.00%)	1 (1.16%)	<-10	0.915	0.915	(B) PRKCA-
KLHL14	18q12.1	0 (0.00%)	1 (1.16%)	<-10	0.915	0.915	(B) PRKCA-
KLHL17	1p36.33	0 (0.00%)	1 (1.16%)	<-10	0.915	0.915	(B) PRKCA-
KLHL2	4q32.3	0 (0.00%)	1 (1.16%)	<-10	0.915	0.915	(B) PRKCA-
KLHL21	1p36.31	0 (0.00%)	1 (1.16%)	<-10	0.915	0.915	(B) PRKCA-
KLHL32	6q16.1	0 (0.00%)	1 (1.16%)	<-10	0.915	0.915	(B) PRKCA-
KLHL42	12p11.22	0 (0.00%)	1 (1.16%)	<-10	0.915	0.915	(B) PRKCA-
KLHL5	4p14	0 (0.00%)	1 (1.16%)	<-10	0.915	0.915	(B) PRKCA-
KLHL7	7p15.3	0 (0.00%)	1 (1.16%)	<-10	0.915	0.915	(B) PRKCA-
KLHL7-DT	7p15.3	0 (0.00%)	1 (1.16%)	<-10	0.915	0.915	(B) PRKCA-
KLRG2	7q34	0 (0.00%)	1 (1.16%)	<-10	0.915	0.915	(B) PRKCA-
KMT2A	11q23.3	0 (0.00%)	1 (1.16%)	<-10	0.915	0.915	(B) PRKCA-
KMT2C	7q36.1	0 (0.00%)	1 (1.16%)	<-10	0.915	0.915	(B) PRKCA-
KMT5A	12q24.31	0 (0.00%)	1 (1.16%)	<-10	0.915	0.915	(B) PRKCA-
KNTC1	12q24.31	0 (0.00%)	1 (1.16%)	<-10	0.915	0.915	(B) PRKCA-
KPNA5	6q22.1	0 (0.00%)	1 (1.16%)	<-10	0.915	0.915	(B) PRKCA-
KPNB1	17q21.32	0 (0.00%)	1 (1.16%)	<-10	0.915	0.915	(B) PRKCA-
KRAS	12p12.1	0 (0.00%)	1 (1.16%)	<-10	0.915	0.915	(B) PRKCA-
KRBA1	7q36.1	0 (0.00%)	1 (1.16%)	<-10	0.915	0.915	(B) PRKCA-
KRI1	19p13.2	0 (0.00%)	1 (1.16%)	<-10	0.915	0.915	(B) PRKCA-
[truncated: 8,652 more rows]

## Sheet: SNPs
Missense, in-frame deletions/insertions, Truncating mutations
Gene	Cytoband	(A) PRKCA+	(B) PRKCA-	Log Ratio	p-Value	q-Value	Enriched in
BCLAF1	6q23.3	2 (25.00%)	0 (0.00%)	>10	6.140e-3	0.917	(A) PRKCA+
MAP3K9	14q24.2	2 (25.00%)	0 (0.00%)	>10	6.140e-3	0.917	(A) PRKCA+
CNTN4	3p26.3-p26.2	2 (25.00%)	1 (1.14%)	4.46	0.0176	0.917	(A) PRKCA+
HUWE1	Xp11.22	2 (25.00%)	4 (4.55%)	2.46	0.0774	0.917	(A) PRKCA+
ABCA4	1p22.1	1 (12.50%)	0 (0.00%)	>10	0.0833	0.917	(A) PRKCA+
ACOT4	14q24.3	1 (12.50%)	0 (0.00%)	>10	0.0833	0.917	(A) PRKCA+
ALDH8A1	6q23.3	1 (12.50%)	0 (0.00%)	>10	0.0833	0.917	(A) PRKCA+
ANGPTL2	9q33.3	1 (12.50%)	0 (0.00%)	>10	0.0833	0.917	(A) PRKCA+
ANGPTL3	1p31.3	1 (12.50%)	0 (0.00%)	>10	0.0833	0.917	(A) PRKCA+
APBB1IP	10p12.1	1 (12.50%)	0 (0.00%)	>10	0.0833	0.917	(A) PRKCA+
ARHGEF19	1p36.13	1 (12.50%)	0 (0.00%)	>10	0.0833	0.917	(A) PRKCA+
ARMC9	2q37.1	1 (12.50%)	0 (0.00%)	>10	0.0833	0.917	(A) PRKCA+
ASIC5	4q32.1	1 (12.50%)	0 (0.00%)	>10	0.0833	0.917	(A) PRKCA+
BAIAP3	16p13.3	1 (12.50%)	0 (0.00%)	>10	0.0833	0.917	(A) PRKCA+
BCL11A	2p16.1	1 (12.50%)	0 (0.00%)	>10	0.0833	0.917	(A) PRKCA+
BHLHB9	Xq22.1	1 (12.50%)	0 (0.00%)	>10	0.0833	0.917	(A) PRKCA+
BMP15	Xp11.22	1 (12.50%)	0 (0.00%)	>10	0.0833	0.917	(A) PRKCA+
BTD	3p25.1	1 (12.50%)	0 (0.00%)	>10	0.0833	0.917	(A) PRKCA+
C1QBP	17p13.2	1 (12.50%)	0 (0.00%)	>10	0.0833	0.917	(A) PRKCA+
CACNA1E	1q25.3	1 (12.50%)	0 (0.00%)	>10	0.0833	0.917	(A) PRKCA+
CAPS2	12q21.1-q21.2	1 (12.50%)	0 (0.00%)	>10	0.0833	0.917	(A) PRKCA+
CARTPT	5q13.2	1 (12.50%)	0 (0.00%)	>10	0.0833	0.917	(A) PRKCA+
CDK20	9q22.1	1 (12.50%)	0 (0.00%)	>10	0.0833	0.917	(A) PRKCA+
CEMP1	16p13.3	1 (12.50%)	0 (0.00%)	>10	0.0833	0.917	(A) PRKCA+
CFHR3	1q31.3	1 (12.50%)	0 (0.00%)	>10	0.0833	0.917	(A) PRKCA+
CLCN4	Xp22.2	1 (12.50%)	0 (0.00%)	>10	0.0833	0.917	(A) PRKCA+
CLEC17A	19p13.12	1 (12.50%)	0 (0.00%)	>10	0.0833	0.917	(A) PRKCA+
CMTM2	16q21	1 (12.50%)	0 (0.00%)	>10	0.0833	0.917	(A) PRKCA+
CNTN5	11q22.1	1 (12.50%)	0 (0.00%)	>10	0.0833	0.917	(A) PRKCA+
CNTRL	9q33.2	1 (12.50%)	0 (0.00%)	>10	0.0833	0.917	(A) PRKCA+
COL4A1	13q34	1 (12.50%)	0 (0.00%)	>10	0.0833	0.917	(A) PRKCA+
COL9A3	20q13.33	1 (12.50%)	0 (0.00%)	>10	0.0833	0.917	(A) PRKCA+
COLGALT2	1q25.3	1 (12.50%)	0 (0.00%)	>10	0.0833	0.917	(A) PRKCA+
CRY2	11p11.2	1 (12.50%)	0 (0.00%)	>10	0.0833	0.917	(A) PRKCA+
CSNK1A1L	13q13.3	1 (12.50%)	0 (0.00%)	>10	0.0833	0.917	(A) PRKCA+
CTAGE1	18q11.2	1 (12.50%)	0 (0.00%)	>10	0.0833	0.917	(A) PRKCA+
CTRL	16q22.1	1 (12.50%)	0 (0.00%)	>10	0.0833	0.917	(A) PRKCA+
CX3CL1	16q21	1 (12.50%)	0 (0.00%)	>10	0.0833	0.917	(A) PRKCA+
DCAF6	1q24.2	1 (12.50%)	0 (0.00%)	>10	0.0833	0.917	(A) PRKCA+
DCTPP1	16p11.2	1 (12.50%)	0 (0.00%)	>10	0.0833	0.917	(A) PRKCA+
DNAAF3	19q13.42	1 (12.50%)	0 (0.00%)	>10	0.0833	0.917	(A) PRKCA+
DNAJB4	1p31.1	1 (12.50%)	0 (0.00%)	>10	0.0833	0.917	(A) PRKCA+
DTX1	12q24.13	1 (12.50%)	0 (0.00%)	>10	0.0833	0.917	(A) PRKCA+
DUSP27	1q24.1	1 (12.50%)	0 (0.00%)	>10	0.0833	0.917	(A) PRKCA+
DYDC2	10q23.1	1 (12.50%)	0 (0.00%)	>10	0.0833	0.917	(A) PRKCA+
DYTN	2q33.3	1 (12.50%)	0 (0.00%)	>10	0.0833	0.917	(A) PRKCA+
E2F7	12q21.2	1 (12.50%)	0 (0.00%)	>10	0.0833	0.917	(A) PRKCA+
EAF2	3q13.33	1 (12.50%)	0 (0.00%)	>10	0.0833	0.917	(A) PRKCA+
EDA	Xq13.1	1 (12.50%)	0 (0.00%)	>10	0.0833	0.917	(A) PRKCA+
EHBP1L1	11q13.1	1 (12.50%)	0 (0.00%)	>10	0.0833	0.917	(A) PRKCA+
EMCN	4q24	1 (12.50%)	0 (0.00%)	>10	0.0833	0.917	(A) PRKCA+
EMILIN3	20q12	1 (12.50%)	0 (0.00%)	>10	0.0833	0.917	(A) PRKCA+
ERAP2	5q15	1 (12.50%)	0 (0.00%)	>10	0.0833	0.917	(A) PRKCA+
EVPL	17q25.1	1 (12.50%)	0 (0.00%)	>10	0.0833	0.917	(A) PRKCA+
EXOC3L1	16q22.1	1 (12.50%)	0 (0.00%)	>10	0.0833	0.917	(A) PRKCA+
F2RL2	5q13.3	1 (12.50%)	0 (0.00%)	>10	0.0833	0.917	(A) PRKCA+
FAM118B	11q24.2	1 (12.50%)	0 (0.00%)	>10	0.0833	0.917	(A) PRKCA+
FAM172A	5q15	1 (12.50%)	0 (0.00%)	>10	0.0833	0.917	(A) PRKCA+
FAM71C	12q23.1	1 (12.50%)	0 (0.00%)	>10	0.0833	0.917	(A) PRKCA+
FBXL20	17q12	1 (12.50%)	0 (0.00%)	>10	0.0833	0.917	(A) PRKCA+
FCRL5	1q23.1	1 (12.50%)	0 (0.00%)	>10	0.0833	0.917	(A) PRKCA+
FGD2	6p21.2	1 (12.50%)	0 (0.00%)	>10	0.0833	0.917	(A) PRKCA+
FMR1NB	Xq27.3-q28	1 (12.50%)	0 (0.00%)	>10	0.0833	0.917	(A) PRKCA+
FOXN3	14q31.3-q32.11	1 (12.50%)	0 (0.00%)	>10	0.0833	0.917	(A) PRKCA+
FZR1	19p13.3	1 (12.50%)	0 (0.00%)	>10	0.0833	0.917	(A) PRKCA+
GDPD2	Xq13.1	1 (12.50%)	0 (0.00%)	>10	0.0833	0.917	(A) PRKCA+
GP1BA	17p13.2	1 (12.50%)	0 (0.00%)	>10	0.0833	0.917	(A) PRKCA+
GPAT2	2q11.2	1 (12.50%)	0 (0.00%)	>10	0.0833	0.917	(A) PRKCA+
GPR52	1q25.1	1 (12.50%)	0 (0.00%)	>10	0.0833	0.917	(A) PRKCA+
GRM3	7q21.11-q21.12	1 (12.50%)	0 (0.00%)	>10	0.0833	0.917	(A) PRKCA+
GSDMD	8q24.3	1 (12.50%)	0 (0.00%)	>10	0.0833	0.917	(A) PRKCA+
GTF2H4	6p21.33	1 (12.50%)	0 (0.00%)	>10	0.0833	0.917	(A) PRKCA+
GTF3C1	16p12.1	1 (12.50%)	0 (0.00%)	>10	0.0833	0.917	(A) PRKCA+
HAO1	20p12.3	1 (12.50%)	0 (0.00%)	>10	0.0833	0.917	(A) PRKCA+
HCLS1	3q13.33	1 (12.50%)	0 (0.00%)	>10	0.0833	0.917	(A) PRKCA+
HDAC5	17q21.31	1 (12.50%)	0 (0.00%)	>10	0.0833	0.917	(A) PRKCA+
HDC	15q21.2	1 (12.50%)	0 (0.00%)	>10	0.0833	0.917	(A) PRKCA+
HELZ2	20q13.33	1 (12.50%)	0 (0.00%)	>10	0.0833	0.917	(A) PRKCA+
HIC1	17p13.3	1 (12.50%)	0 (0.00%)	>10	0.0833	0.917	(A) PRKCA+
HIST1H2BA	6p22.2	1 (12.50%)	0 (0.00%)	>10	0.0833	0.917	(A) PRKCA+
HIST1H4B	6p22.2	1 (12.50%)	0 (0.00%)	>10	0.0833	0.917	(A) PRKCA+
HIST2H3D	1q21.2	1 (12.50%)	0 (0.00%)	>10	0.0833	0.917	(A) PRKCA+
HOXB3	17q21.32	1 (12.50%)	0 (0.00%)	>10	0.0833	0.917	(A) PRKCA+
HSPA6	1q23.3	1 (12.50%)	0 (0.00%)	>10	0.0833	0.917	(A) PRKCA+
IFIT3	10q23.31	1 (12.50%)	0 (0.00%)	>10	0.0833	0.917	(A) PRKCA+
KAZN	1p36.21	1 (12.50%)	0 (0.00%)	>10	0.0833	0.917	(A) PRKCA+
KCNA6	12p13.32	1 (12.50%)	0 (0.00%)	>10	0.0833	0.917	(A) PRKCA+
KCNK7	11q13.1	1 (12.50%)	0 (0.00%)	>10	0.0833	0.917	(A) PRKCA+
KLHDC7A	1p36.13	1 (12.50%)	0 (0.00%)	>10	0.0833	0.917	(A) PRKCA+
KLHL12	1q32.1	1 (12.50%)	0 (0.00%)	>10	0.0833	0.917	(A) PRKCA+
KRT33B	17q21.2	1 (12.50%)	0 (0.00%)	>10	0.0833	0.917	(A) PRKCA+
KRTAP4-11	17q21.2	1 (12.50%)	0 (0.00%)	>10	0.0833	0.917	(A) PRKCA+
LIMA1	12q13.12	1 (12.50%)	0 (0.00%)	>10	0.0833	0.917	(A) PRKCA+
LINGO4	1q21.3	1 (12.50%)	0 (0.00%)	>10	0.0833	0.917	(A) PRKCA+
LOXL3	2p13.1	1 (12.50%)	0 (0.00%)	>10	0.0833	0.917	(A) PRKCA+
LRCH1	13q14.13-q14.2	1 (12.50%)	0 (0.00%)	>10	0.0833	0.917	(A) PRKCA+
LRMDA	10q22.2-q22.3	1 (12.50%)	0 (0.00%)	>10	0.0833	0.917	(A) PRKCA+
MANSC1	12p13.2	1 (12.50%)	0 (0.00%)	>10	0.0833	0.917	(A) PRKCA+
MED13L	12q24.21	1 (12.50%)	0 (0.00%)	>10	0.0833	0.917	(A) PRKCA+
METTL27	7q11.23	1 (12.50%)	0 (0.00%)	>10	0.0833	0.917	(A) PRKCA+
MINAR1	15q25.1	1 (12.50%)	0 (0.00%)	>10	0.0833	0.917	(A) PRKCA+
MNAT1	14q23.1	1 (12.50%)	0 (0.00%)	>10	0.0833	0.917	(A) PRKCA+
MRPL24	1q23.1	1 (12.50%)	0 (0.00%)	>10	0.0833	0.917	(A) PRKCA+
MRPL50	9q31.1	1 (12.50%)	0 (0.00%)	>10	0.0833	0.917	(A) PRKCA+
MSR1	8p22	1 (12.50%)	0 (0.00%)	>10	0.0833	0.917	(A) PRKCA+
NAGA	22q13.2	1 (12.50%)	0 (0.00%)	>10	0.0833	0.917	(A) PRKCA+
NAP1L1	12q21.2	1 (12.50%)	0 (0.00%)	>10	0.0833	0.917	(A) PRKCA+
NFASC	1q32.1	1 (12.50%)	0 (0.00%)	>10	0.0833	0.917	(A) PRKCA+
NFYC	1p34.2	1 (12.50%)	0 (0.00%)	>10	0.0833	0.917	(A) PRKCA+
NMS	2q11.2	1 (12.50%)	0 (0.00%)	>10	0.0833	0.917	(A) PRKCA+
NPHS2	1q25.2	1 (12.50%)	0 (0.00%)	>10	0.0833	0.917	(A) PRKCA+
NPR1	1q21.3	1 (12.50%)	0 (0.00%)	>10	0.0833	0.917	(A) PRKCA+
NRXN3	14q24.3-q31.1	1 (12.50%)	0 (0.00%)	>10	0.0833	0.917	(A) PRKCA+
OLFML1	11p15.4	1 (12.50%)	0 (0.00%)	>10	0.0833	0.917	(A) PRKCA+
OPA1	3q29	1 (12.50%)	0 (0.00%)	>10	0.0833	0.917	(A) PRKCA+
OPCML	11q25	1 (12.50%)	0 (0.00%)	>10	0.0833	0.917	(A) PRKCA+
OR10AG1	11q12.1	1 (12.50%)	0 (0.00%)	>10	0.0833	0.917	(A) PRKCA+
OR2G2	1q44	1 (12.50%)	0 (0.00%)	>10	0.0833	0.917	(A) PRKCA+
OR4D10	11q12.1	1 (12.50%)	0 (0.00%)	>10	0.0833	0.917	(A) PRKCA+
OR52E2	11p15.4	1 (12.50%)	0 (0.00%)	>10	0.0833	0.917	(A) PRKCA+
OR5I1	11q12.1	1 (12.50%)	0 (0.00%)	>10	0.0833	0.917	(A) PRKCA+
P2RY14	3q25.1	1 (12.50%)	0 (0.00%)	>10	0.0833	0.917	(A) PRKCA+
PADI1	1p36.13	1 (12.50%)	0 (0.00%)	>10	0.0833	0.917	(A) PRKCA+
PAGE1	Xp11.23	1 (12.50%)	0 (0.00%)	>10	0.0833	0.917	(A) PRKCA+
PARP10	8q24.3	1 (12.50%)	0 (0.00%)	>10	0.0833	0.917	(A) PRKCA+
PARP3	3p21.2	1 (12.50%)	0 (0.00%)	>10	0.0833	0.917	(A) PRKCA+
PAXBP1	21q22.11	1 (12.50%)	0 (0.00%)	>10	0.0833	0.917	(A) PRKCA+
PCDH19	Xq22.1	1 (12.50%)	0 (0.00%)	>10	0.0833	0.917	(A) PRKCA+
PCSK2	20p12.1	1 (12.50%)	0 (0.00%)	>10	0.0833	0.917	(A) PRKCA+
PCYT1B	Xp22.11	1 (12.50%)	0 (0.00%)	>10	0.0833	0.917	(A) PRKCA+
PDE2A	11q13.4	1 (12.50%)	0 (0.00%)	>10	0.0833	0.917	(A) PRKCA+
PEPD	19q13.11	1 (12.50%)	0 (0.00%)	>10	0.0833	0.917	(A) PRKCA+
PHF20	20q11.22-q11.23	1 (12.50%)	0 (0.00%)	>10	0.0833	0.917	(A) PRKCA+
PHIP	6q14.1	1 (12.50%)	0 (0.00%)	>10	0.0833	0.917	(A) PRKCA+
PI15	8q21.13	1 (12.50%)	0 (0.00%)	>10	0.0833	0.917	(A) PRKCA+
PIP5K1C	19p13.3	1 (12.50%)	0 (0.00%)	>10	0.0833	0.917	(A) PRKCA+
PIRT	17p12	1 (12.50%)	0 (0.00%)	>10	0.0833	0.917	(A) PRKCA+
PITPNC1	17q24.2	1 (12.50%)	0 (0.00%)	>10	0.0833	0.917	(A) PRKCA+
PITPNM2	12q24.31	1 (12.50%)	0 (0.00%)	>10	0.0833	0.917	(A) PRKCA+
PLEKHG2	19q13.2	1 (12.50%)	0 (0.00%)	>10	0.0833	0.917	(A) PRKCA+
PLEKHG3	14q23.3	1 (12.50%)	0 (0.00%)	>10	0.0833	0.917	(A) PRKCA+
PLOD2	3q24	1 (12.50%)	0 (0.00%)	>10	0.0833	0.917	(A) PRKCA+
PLXNB1	3p21.31	1 (12.50%)	0 (0.00%)	>10	0.0833	0.917	(A) PRKCA+
POLG	15q26.1	1 (12.50%)	0 (0.00%)	>10	0.0833	0.917	(A) PRKCA+
PRICKLE4	6p21.1	1 (12.50%)	0 (0.00%)	>10	0.0833	0.917	(A) PRKCA+
PRKCQ	10p15.1	1 (12.50%)	0 (0.00%)	>10	0.0833	0.917	(A) PRKCA+
PRKRIP1	7q22.1	1 (12.50%)	0 (0.00%)	>10	0.0833	0.917	(A) PRKCA+
PRR5	22q13.31	1 (12.50%)	0 (0.00%)	>10	0.0833	0.917	(A) PRKCA+
PSPH	7p11.2	1 (12.50%)	0 (0.00%)	>10	0.0833	0.917	(A) PRKCA+
PTPN3	9q31.3	1 (12.50%)	0 (0.00%)	>10	0.0833	0.917	(A) PRKCA+
PTPRF	1p34.2	1 (12.50%)	0 (0.00%)	>10	0.0833	0.917	(A) PRKCA+
PTX4	16p13.3	1 (12.50%)	0 (0.00%)	>10	0.0833	0.917	(A) PRKCA+
RAD54B	8q22.1	1 (12.50%)	0 (0.00%)	>10	0.0833	0.917	(A) PRKCA+
RASGEF1B	4q21.21	1 (12.50%)	0 (0.00%)	>10	0.0833	0.917	(A) PRKCA+
RBMXL2	11p15.4	1 (12.50%)	0 (0.00%)	>10	0.0833	0.917	(A) PRKCA+
RTL3	Xq21.1	1 (12.50%)	0 (0.00%)	>10	0.0833	0.917	(A) PRKCA+
SBF1	22q13.33	1 (12.50%)	0 (0.00%)	>10	0.0833	0.917	(A) PRKCA+
SEC23A	14q21.1	1 (12.50%)	0 (0.00%)	>10	0.0833	0.917	(A) PRKCA+
SFRP4	7p14.1	1 (12.50%)	0 (0.00%)	>10	0.0833	0.917	(A) PRKCA+
SLC12A2	5q23.3	1 (12.50%)	0 (0.00%)	>10	0.0833	0.917	(A) PRKCA+
SLC19A1	21q22.3	1 (12.50%)	0 (0.00%)	>10	0.0833	0.917	(A) PRKCA+
SLC29A4	7p22.1	1 (12.50%)	0 (0.00%)	>10	0.0833	0.917	(A) PRKCA+
SLC30A6	2p22.3	1 (12.50%)	0 (0.00%)	>10	0.0833	0.917	(A) PRKCA+
SLC44A1	9q31.1-q31.2	1 (12.50%)	0 (0.00%)	>10	0.0833	0.917	(A) PRKCA+
SLFN12L	17q12	1 (12.50%)	0 (0.00%)	>10	0.0833	0.917	(A) PRKCA+
SLITRK3	3q26.1	1 (12.50%)	0 (0.00%)	>10	0.0833	0.917	(A) PRKCA+
SMARCA4	19p13.2	1 (12.50%)	0 (0.00%)	>10	0.0833	0.917	(A) PRKCA+
SOCS1	16p13.13	1 (12.50%)	0 (0.00%)	>10	0.0833	0.917	(A) PRKCA+
SORCS3	10q25.1	1 (12.50%)	0 (0.00%)	>10	0.0833	0.917	(A) PRKCA+
SPATA13	13q12.12	1 (12.50%)	0 (0.00%)	>10	0.0833	0.917	(A) PRKCA+
SPRY1	4q28.1	1 (12.50%)	0 (0.00%)	>10	0.0833	0.917	(A) PRKCA+
SPTBN4	19q13.2	1 (12.50%)	0 (0.00%)	>10	0.0833	0.917	(A) PRKCA+
SS18L1	20q13.33	1 (12.50%)	0 (0.00%)	>10	0.0833	0.917	(A) PRKCA+
ST3GAL6	3q12.1	1 (12.50%)	0 (0.00%)	>10	0.0833	0.917	(A) PRKCA+
STRA8	7q33	1 (12.50%)	0 (0.00%)	>10	0.0833	0.917	(A) PRKCA+
SULT4A1	22q13.31	1 (12.50%)	0 (0.00%)	>10	0.0833	0.917	(A) PRKCA+
SYNE4	19q13.12	1 (12.50%)	0 (0.00%)	>10	0.0833	0.917	(A) PRKCA+
SYT16	14q23.2	1 (12.50%)	0 (0.00%)	>10	0.0833	0.917	(A) PRKCA+
TAPBP	6p21.32	1 (12.50%)	0 (0.00%)	>10	0.0833	0.917	(A) PRKCA+
TAPBPL	12p13.31	1 (12.50%)	0 (0.00%)	>10	0.0833	0.917	(A) PRKCA+
TAS2R1	5p15.31	1 (12.50%)	0 (0.00%)	>10	0.0833	0.917	(A) PRKCA+
TAS2R14	12p13.2	1 (12.50%)	0 (0.00%)	>10	0.0833	0.917	(A) PRKCA+
TAS2R60	7q35	1 (12.50%)	0 (0.00%)	>10	0.0833	0.917	(A) PRKCA+
TATDN2	3p25.3	1 (12.50%)	0 (0.00%)	>10	0.0833	0.917	(A) PRKCA+
TMEM120B	12q24.31	1 (12.50%)	0 (0.00%)	>10	0.0833	0.917	(A) PRKCA+
TMEM121B	22q11.1	1 (12.50%)	0 (0.00%)	>10	0.0833	0.917	(A) PRKCA+
TMEM132A	11q12.2	1 (12.50%)	0 (0.00%)	>10	0.0833	0.917	(A) PRKCA+
TMEM132B	12q24.31-q24.32	1 (12.50%)	0 (0.00%)	>10	0.0833	0.917	(A) PRKCA+
TNFAIP8	5q23.1	1 (12.50%)	0 (0.00%)	>10	0.0833	0.917	(A) PRKCA+
TPRKB	2p13.1	1 (12.50%)	0 (0.00%)	>10	0.0833	0.917	(A) PRKCA+
TRIM3	11p15.4	1 (12.50%)	0 (0.00%)	>10	0.0833	0.917	(A) PRKCA+
TSPAN10	17q25.3	1 (12.50%)	0 (0.00%)	>10	0.0833	0.917	(A) PRKCA+
TSPAN4	11p15.5	1 (12.50%)	0 (0.00%)	>10	0.0833	0.917	(A) PRKCA+
TTC21A	3p22.2	1 (12.50%)	0 (0.00%)	>10	0.0833	0.917	(A) PRKCA+
UBAP2L	1q21.3	1 (12.50%)	0 (0.00%)	>10	0.0833	0.917	(A) PRKCA+
UCHL5	1q31.2	1 (12.50%)	0 (0.00%)	>10	0.0833	0.917	(A) PRKCA+
UPF3B	Xq24	1 (12.50%)	0 (0.00%)	>10	0.0833	0.917	(A) PRKCA+
USP54	10q22.2	1 (12.50%)	0 (0.00%)	>10	0.0833	0.917	(A) PRKCA+
VASH2	1q32.3	1 (12.50%)	0 (0.00%)	>10	0.0833	0.917	(A) PRKCA+
VBP1	Xq28	1 (12.50%)	0 (0.00%)	>10	0.0833	0.917	(A) PRKCA+
VCAM1	1p21.2	1 (12.50%)	0 (0.00%)	>10	0.0833	0.917	(A) PRKCA+
VIM	10p13	1 (12.50%)	0 (0.00%)	>10	0.0833	0.917	(A) PRKCA+
VPS45	1q21.2	1 (12.50%)	0 (0.00%)	>10	0.0833	0.917	(A) PRKCA+
WDR92	2p14	1 (12.50%)	0 (0.00%)	>10	0.0833	0.917	(A) PRKCA+
WNT9B	17q21.32	1 (12.50%)	0 (0.00%)	>10	0.0833	0.917	(A) PRKCA+
XRN1	3q23	1 (12.50%)	0 (0.00%)	>10	0.0833	0.917	(A) PRKCA+
YRDC	1p34.3	1 (12.50%)	0 (0.00%)	>10	0.0833	0.917	(A) PRKCA+
ZBED1	Xp22.33 and Yp11.2	1 (12.50%)	0 (0.00%)	>10	0.0833	0.917	(A) PRKCA+
ZBED2	3q13.13	1 (12.50%)	0 (0.00%)	>10	0.0833	0.917	(A) PRKCA+
ZBTB49	4p16.3	1 (12.50%)	0 (0.00%)	>10	0.0833	0.917	(A) PRKCA+
ZEB2	2q22.3	1 (12.50%)	0 (0.00%)	>10	0.0833	0.917	(A) PRKCA+
ZFP30	19q13.12	1 (12.50%)	0 (0.00%)	>10	0.0833	0.917	(A) PRKCA+
ZNF16	8q24.3	1 (12.50%)	0 (0.00%)	>10	0.0833	0.917	(A) PRKCA+
ZNF22	10q11.21	1 (12.50%)	0 (0.00%)	>10	0.0833	0.917	(A) PRKCA+
ZNF335	20q13.12	1 (12.50%)	0 (0.00%)	>10	0.0833	0.917	(A) PRKCA+
ZNF404	19q13.31	1 (12.50%)	0 (0.00%)	>10	0.0833	0.917	(A) PRKCA+
ZNF497	19q13.43	1 (12.50%)	0 (0.00%)	>10	0.0833	0.917	(A) PRKCA+
ZNF677	19q13.42	1 (12.50%)	0 (0.00%)	>10	0.0833	0.917	(A) PRKCA+
ZNF813	19q13.42	1 (12.50%)	0 (0.00%)	>10	0.0833	0.917	(A) PRKCA+
ZNF875	19q13.12	1 (12.50%)	0 (0.00%)	>10	0.0833	0.917	(A) PRKCA+
HERC2	15q13.1	2 (25.00%)	6 (6.82%)	1.87	0.132	0.917	(A) PRKCA+
ACOT11	1p32.3	1 (12.50%)	1 (1.14%)	3.46	0.161	0.917	(A) PRKCA+
ACSL3	2q36.1	1 (12.50%)	1 (1.14%)	3.46	0.161	0.917	(A) PRKCA+
ADAM32	8p11.22	1 (12.50%)	1 (1.14%)	3.46	0.161	0.917	(A) PRKCA+
ADAMTS18	16q23.1	1 (12.50%)	1 (1.14%)	3.46	0.161	0.917	(A) PRKCA+
ADAMTS5	21q21.3	1 (12.50%)	1 (1.14%)	3.46	0.161	0.917	(A) PRKCA+
ADCY7	16q12.1	1 (12.50%)	1 (1.14%)	3.46	0.161	0.917	(A) PRKCA+
ALDH1L1	3q21.3	1 (12.50%)	1 (1.14%)	3.46	0.161	0.917	(A) PRKCA+
ALKAL1	8q11.23	1 (12.50%)	1 (1.14%)	3.46	0.161	0.917	(A) PRKCA+
ALKBH1	14q24.3	1 (12.50%)	1 (1.14%)	3.46	0.161	0.917	(A) PRKCA+
AMER1	Xq11.2	1 (12.50%)	1 (1.14%)	3.46	0.161	0.917	(A) PRKCA+
AMPH	7p14.1	1 (12.50%)	1 (1.14%)	3.46	0.161	0.917	(A) PRKCA+
ARFGEF3	6q23.3-q24.1	1 (12.50%)	1 (1.14%)	3.46	0.161	0.917	(A) PRKCA+
BBOF1	14q24.3	1 (12.50%)	1 (1.14%)	3.46	0.161	0.917	(A) PRKCA+
BCL9	1q21.2	1 (12.50%)	1 (1.14%)	3.46	0.161	0.917	(A) PRKCA+
BMP2	20p12.3	1 (12.50%)	1 (1.14%)	3.46	0.161	0.917	(A) PRKCA+
BPI	20q11.23	1 (12.50%)	1 (1.14%)	3.46	0.161	0.917	(A) PRKCA+
BPIFB4	20q11.21	1 (12.50%)	1 (1.14%)	3.46	0.161	0.917	(A) PRKCA+
C12ORF56	12q14.2	1 (12.50%)	1 (1.14%)	3.46	0.161	0.917	(A) PRKCA+
CAMTA1	1p36.31-p36.23	1 (12.50%)	1 (1.14%)	3.46	0.161	0.917	(A) PRKCA+
CAND1	12q14.3-q15	1 (12.50%)	1 (1.14%)	3.46	0.161	0.917	(A) PRKCA+
CASR	3q13.33-q21.1	1 (12.50%)	1 (1.14%)	3.46	0.161	0.917	(A) PRKCA+
CCDC116	22q11.21	1 (12.50%)	1 (1.14%)	3.46	0.161	0.917	(A) PRKCA+
CCDC18	1p22.1	1 (12.50%)	1 (1.14%)	3.46	0.161	0.917	(A) PRKCA+
CHN1	2q31.1	1 (12.50%)	1 (1.14%)	3.46	0.161	0.917	(A) PRKCA+
CHST1	11p11.2	1 (12.50%)	1 (1.14%)	3.46	0.161	0.917	(A) PRKCA+
CNOT1	16q21	1 (12.50%)	1 (1.14%)	3.46	0.161	0.917	(A) PRKCA+
DAB1	1p32.2	1 (12.50%)	1 (1.14%)	3.46	0.161	0.917	(A) PRKCA+
DLC1	8p22	1 (12.50%)	1 (1.14%)	3.46	0.161	0.917	(A) PRKCA+
DMP1	4q22.1	1 (12.50%)	1 (1.14%)	3.46	0.161	0.917	(A) PRKCA+
DNAJB7	22q13.2	1 (12.50%)	1 (1.14%)	3.46	0.161	0.917	(A) PRKCA+
DOCK9	13q32.3	1 (12.50%)	1 (1.14%)	3.46	0.161	0.917	(A) PRKCA+
DSEL	18q22.1	1 (12.50%)	1 (1.14%)	3.46	0.161	0.917	(A) PRKCA+
FSTL4	5q31.1	1 (12.50%)	1 (1.14%)	3.46	0.161	0.917	(A) PRKCA+
HAPLN3	15q26.1	1 (12.50%)	1 (1.14%)	3.46	0.161	0.917	(A) PRKCA+
HEPH	Xq12	1 (12.50%)	1 (1.14%)	3.46	0.161	0.917	(A) PRKCA+
IGDCC3	15q22.31	1 (12.50%)	1 (1.14%)	3.46	0.161	0.917	(A) PRKCA+
IGSF9B	11q25	1 (12.50%)	1 (1.14%)	3.46	0.161	0.917	(A) PRKCA+
IKBKB	8p11.21	1 (12.50%)	1 (1.14%)	3.46	0.161	0.917	(A) PRKCA+
ITGAX	16p11.2	1 (12.50%)	1 (1.14%)	3.46	0.161	0.917	(A) PRKCA+
JCAD	10p11.23	1 (12.50%)	1 (1.14%)	3.46	0.161	0.917	(A) PRKCA+
KAT6B	10q22.2	1 (12.50%)	1 (1.14%)	3.46	0.161	0.917	(A) PRKCA+
KCNA4	11p14.1	1 (12.50%)	1 (1.14%)	3.46	0.161	0.917	(A) PRKCA+
KCNQ3	8q24.22	1 (12.50%)	1 (1.14%)	3.46	0.161	0.917	(A) PRKCA+
KIAA0556	16p12.1	1 (12.50%)	1 (1.14%)	3.46	0.161	0.917	(A) PRKCA+
KIAA1217	10p12.2-p12.1	1 (12.50%)	1 (1.14%)	3.46	0.161	0.917	(A) PRKCA+
KRT14	17q21.2	1 (12.50%)	1 (1.14%)	3.46	0.161	0.917	(A) PRKCA+
KRT82	12q13.13	1 (12.50%)	1 (1.14%)	3.46	0.161	0.917	(A) PRKCA+
LGR4	11p14.1	1 (12.50%)	1 (1.14%)	3.46	0.161	0.917	(A) PRKCA+
LILRB2	19q13.42	1 (12.50%)	1 (1.14%)	3.46	0.161	0.917	(A) PRKCA+
LINGO2	9p21.2-p21.1	1 (12.50%)	1 (1.14%)	3.46	0.161	0.917	(A) PRKCA+
LPIN2	18p11.31	1 (12.50%)	1 (1.14%)	3.46	0.161	0.917	(A) PRKCA+
LRRC37A2	17q21.31	1 (12.50%)	1 (1.14%)	3.46	0.161	0.917	(A) PRKCA+
MAGI3	1p13.2	1 (12.50%)	1 (1.14%)	3.46	0.161	0.917	(A) PRKCA+
MORC1	3q13.13	1 (12.50%)	1 (1.14%)	3.46	0.161	0.917	(A) PRKCA+
NBEA	13q13.3	1 (12.50%)	1 (1.14%)	3.46	0.161	0.917	(A) PRKCA+
NEGR1	1p31.1	1 (12.50%)	1 (1.14%)	3.46	0.161	0.917	(A) PRKCA+
NFAT5	16q22.1	1 (12.50%)	1 (1.14%)	3.46	0.161	0.917	(A) PRKCA+
OR9A4	7q34	1 (12.50%)	1 (1.14%)	3.46	0.161	0.917	(A) PRKCA+
ORC2	2q33.1	1 (12.50%)	1 (1.14%)	3.46	0.161	0.917	(A) PRKCA+
PAPOLB	7p22.1	1 (12.50%)	1 (1.14%)	3.46	0.161	0.917	(A) PRKCA+
PCDHA1	5q31.3	1 (12.50%)	1 (1.14%)	3.46	0.161	0.917	(A) PRKCA+
PCDHB13	5q31.3	1 (12.50%)	1 (1.14%)	3.46	0.161	0.917	(A) PRKCA+
PDGFRA	4q12	1 (12.50%)	1 (1.14%)	3.46	0.161	0.917	(A) PRKCA+
PLB1	2p23.2	1 (12.50%)	1 (1.14%)	3.46	0.161	0.917	(A) PRKCA+
PNMA5	Xq28	1 (12.50%)	1 (1.14%)	3.46	0.161	0.917	(A) PRKCA+
PRCP	11q14.1	1 (12.50%)	1 (1.14%)	3.46	0.161	0.917	(A) PRKCA+
PREX1	20q13.13	1 (12.50%)	1 (1.14%)	3.46	0.161	0.917	(A) PRKCA+
PRMT1	19q13.33	1 (12.50%)	1 (1.14%)	3.46	0.161	0.917	(A) PRKCA+
PRMT3	11p15.1	1 (12.50%)	1 (1.14%)	3.46	0.161	0.917	(A) PRKCA+
PTGIS	20q13.13	1 (12.50%)	1 (1.14%)	3.46	0.161	0.917	(A) PRKCA+
QKI	6q26	1 (12.50%)	1 (1.14%)	3.46	0.161	0.917	(A) PRKCA+
RASGRF2	5q14.1	1 (12.50%)	1 (1.14%)	3.46	0.161	0.917	(A) PRKCA+
RPL18A	19p13.11	1 (12.50%)	1 (1.14%)	3.46	0.161	0.917	(A) PRKCA+
SCN11A	3p22.2	1 (12.50%)	1 (1.14%)	3.46	0.161	0.917	(A) PRKCA+
SLAMF6	1q23.2-q23.3	1 (12.50%)	1 (1.14%)	3.46	0.161	0.917	(A) PRKCA+
SLC34A3	9q34.3	1 (12.50%)	1 (1.14%)	3.46	0.161	0.917	(A) PRKCA+
SLC4A4	4q13.3	1 (12.50%)	1 (1.14%)	3.46	0.161	0.917	(A) PRKCA+
SLC5A5	19p13.11	1 (12.50%)	1 (1.14%)	3.46	0.161	0.917	(A) PRKCA+
SLC6A17	1p13.3	1 (12.50%)	1 (1.14%)	3.46	0.161	0.917	(A) PRKCA+
SNAPC2	19p13.2	1 (12.50%)	1 (1.14%)	3.46	0.161	0.917	(A) PRKCA+
SRGAP1	12q14.2	1 (12.50%)	1 (1.14%)	3.46	0.161	0.917	(A) PRKCA+
SRGAP3	3p25.3	1 (12.50%)	1 (1.14%)	3.46	0.161	0.917	(A) PRKCA+
SRRM2	16p13.3	1 (12.50%)	1 (1.14%)	3.46	0.161	0.917	(A) PRKCA+
STAT4	2q32.2-q32.3	1 (12.50%)	1 (1.14%)	3.46	0.161	0.917	(A) PRKCA+
SULT1A1	16p11.2	1 (12.50%)	1 (1.14%)	3.46	0.161	0.917	(A) PRKCA+
SYBU	8q23.2	1 (12.50%)	1 (1.14%)	3.46	0.161	0.917	(A) PRKCA+
TARDBP	1p36.22	1 (12.50%)	1 (1.14%)	3.46	0.161	0.917	(A) PRKCA+
TBC1D32	6q22.31	1 (12.50%)	1 (1.14%)	3.46	0.161	0.917	(A) PRKCA+
TGDS	13q32.1	1 (12.50%)	1 (1.14%)	3.46	0.161	0.917	(A) PRKCA+
THAP7	22q11.21	1 (12.50%)	1 (1.14%)	3.46	0.161	0.917	(A) PRKCA+
TIAM2	6q25.2-q25.3	1 (12.50%)	1 (1.14%)	3.46	0.161	0.917	(A) PRKCA+
TMPRSS15	21q21.1	1 (12.50%)	1 (1.14%)	3.46	0.161	0.917	(A) PRKCA+
UNC5C	4q22.3	1 (12.50%)	1 (1.14%)	3.46	0.161	0.917	(A) PRKCA+
ZBTB24	6q21	1 (12.50%)	1 (1.14%)	3.46	0.161	0.917	(A) PRKCA+
ZC3H4	19q13.32	1 (12.50%)	1 (1.14%)	3.46	0.161	0.917	(A) PRKCA+
ZNF462	9q31.2	1 (12.50%)	1 (1.14%)	3.46	0.161	0.917	(A) PRKCA+
ZNF496	1q44	1 (12.50%)	1 (1.14%)	3.46	0.161	0.917	(A) PRKCA+
ZSCAN18	19q13.43	1 (12.50%)	1 (1.14%)	3.46	0.161	0.917	(A) PRKCA+
ZSWIM8	10q22.2	1 (12.50%)	1 (1.14%)	3.46	0.161	0.917	(A) PRKCA+
PIK3CA	3q26.32	0 (0.00%)	17 (19.32%)	<-10	0.197	0.917	(B) PRKCA-
NOTCH1	9q34.3	0 (0.00%)	16 (18.18%)	<-10	0.219	0.917	(B) PRKCA-
ADAMTS8	11q24.3	1 (12.50%)	2 (2.27%)	2.46	0.232	0.917	(A) PRKCA+
AP5M1	14q22.3	1 (12.50%)	2 (2.27%)	2.46	0.232	0.917	(A) PRKCA+
ATRX	Xq21.1	1 (12.50%)	2 (2.27%)	2.46	0.232	0.917	(A) PRKCA+
BCAR1	16q23.1	1 (12.50%)	2 (2.27%)	2.46	0.232	0.917	(A) PRKCA+
BSN	3p21.31	1 (12.50%)	2 (2.27%)	2.46	0.232	0.917	(A) PRKCA+
C3	19p13.3	1 (12.50%)	2 (2.27%)	2.46	0.232	0.917	(A) PRKCA+
CCDC88B	11q13.1	1 (12.50%)	2 (2.27%)	2.46	0.232	0.917	(A) PRKCA+
CHD7	8q12.2	1 (12.50%)	2 (2.27%)	2.46	0.232	0.917	(A) PRKCA+
COL3A1	2q32.2	1 (12.50%)	2 (2.27%)	2.46	0.232	0.917	(A) PRKCA+
DCC	18q21.2	1 (12.50%)	2 (2.27%)	2.46	0.232	0.917	(A) PRKCA+
DMXL2	15q21.2	1 (12.50%)	2 (2.27%)	2.46	0.232	0.917	(A) PRKCA+
DYNC2H1	11q22.3	1 (12.50%)	2 (2.27%)	2.46	0.232	0.917	(A) PRKCA+
FASN	17q25.3	1 (12.50%)	2 (2.27%)	2.46	0.232	0.917	(A) PRKCA+
GNPTAB	12q23.2	1 (12.50%)	2 (2.27%)	2.46	0.232	0.917	(A) PRKCA+
HELLS	10q23.33	1 (12.50%)	2 (2.27%)	2.46	0.232	0.917	(A) PRKCA+
HSPG2	1p36.12	1 (12.50%)	2 (2.27%)	2.46	0.232	0.917	(A) PRKCA+
KMT2C	7q36.1	1 (12.50%)	2 (2.27%)	2.46	0.232	0.917	(A) PRKCA+
LAMA1	18p11.31	1 (12.50%)	2 (2.27%)	2.46	0.232	0.917	(A) PRKCA+
LRRC4C	11p12	1 (12.50%)	2 (2.27%)	2.46	0.232	0.917	(A) PRKCA+
MARCH1	4q32.2-q32.3	1 (12.50%)	2 (2.27%)	2.46	0.232	0.917	(A) PRKCA+
MPDZ	9p23	1 (12.50%)	2 (2.27%)	2.46	0.232	0.917	(A) PRKCA+
MTUS2	13q12.3	1 (12.50%)	2 (2.27%)	2.46	0.232	0.917	(A) PRKCA+
NALCN	13q32.3-q33.1	1 (12.50%)	2 (2.27%)	2.46	0.232	0.917	(A) PRKCA+
NFE2L2	2q31.2	1 (12.50%)	2 (2.27%)	2.46	0.232	0.917	(A) PRKCA+
NLRP4	19q13.43	1 (12.50%)	2 (2.27%)	2.46	0.232	0.917	(A) PRKCA+
NLRP8	19q13.43	1 (12.50%)	2 (2.27%)	2.46	0.232	0.917	(A) PRKCA+
NRAP	10q25.3	1 (12.50%)	2 (2.27%)	2.46	0.232	0.917	(A) PRKCA+
NRXN1	2p16.3	1 (12.50%)	2 (2.27%)	2.46	0.232	0.917	(A) PRKCA+
PDE4D	5q11.2-q12.1	1 (12.50%)	2 (2.27%)	2.46	0.232	0.917	(A) PRKCA+
PDZD2	5p13.3	1 (12.50%)	2 (2.27%)	2.46	0.232	0.917	(A) PRKCA+
PLA2R1	2q24.2	1 (12.50%)	2 (2.27%)	2.46	0.232	0.917	(A) PRKCA+
PLXNA3	Xq28	1 (12.50%)	2 (2.27%)	2.46	0.232	0.917	(A) PRKCA+
PPL	16p13.3	1 (12.50%)	2 (2.27%)	2.46	0.232	0.917	(A) PRKCA+
PRAG1	8p23.1	1 (12.50%)	2 (2.27%)	2.46	0.232	0.917	(A) PRKCA+
RAC1	7p22.1	1 (12.50%)	2 (2.27%)	2.46	0.232	0.917	(A) PRKCA+
RUNX1T1	8q21.3	1 (12.50%)	2 (2.27%)	2.46	0.232	0.917	(A) PRKCA+
SCN9A	2q24.3	1 (12.50%)	2 (2.27%)	2.46	0.232	0.917	(A) PRKCA+
SIN3A	15q24.2	1 (12.50%)	2 (2.27%)	2.46	0.232	0.917	(A) PRKCA+
SZT2	1p34.2	1 (12.50%)	2 (2.27%)	2.46	0.232	0.917	(A) PRKCA+
TBCK	4q24	1 (12.50%)	2 (2.27%)	2.46	0.232	0.917	(A) PRKCA+
TPTE	21p11.2	1 (12.50%)	2 (2.27%)	2.46	0.232	0.917	(A) PRKCA+
TRANK1	3p22.2	1 (12.50%)	2 (2.27%)	2.46	0.232	0.917	(A) PRKCA+
TRIO	5p15.2	1 (12.50%)	2 (2.27%)	2.46	0.232	0.917	(A) PRKCA+
TRPM7	15q21.2	1 (12.50%)	2 (2.27%)	2.46	0.232	0.917	(A) PRKCA+
USP32	17q23.1-q23.2	1 (12.50%)	2 (2.27%)	2.46	0.232	0.917	(A) PRKCA+
WNK3	Xp11.22	1 (12.50%)	2 (2.27%)	2.46	0.232	0.917	(A) PRKCA+
ZFYVE16	5q14.1	1 (12.50%)	2 (2.27%)	2.46	0.232	0.917	(A) PRKCA+
TTN	2q31.2	1 (12.50%)	28 (31.82%)	-1.35	0.239	0.917	(B) PRKCA-
MUC16	19p13.2	0 (0.00%)	15 (17.05%)	<-10	0.243	0.917	(B) PRKCA-
CDKN2A	9p21.3	4 (50.00%)	28 (31.82%)	0.65	0.251	0.917	(A) PRKCA+
ALPK3	15q25.3	1 (12.50%)	3 (3.41%)	1.87	0.298	0.917	(A) PRKCA+
ARID1B	6q25.3	1 (12.50%)	3 (3.41%)	1.87	0.298	0.917	(A) PRKCA+
COL14A1	8q24.12	1 (12.50%)	3 (3.41%)	1.87	0.298	0.917	(A) PRKCA+
CSMD1	8p23.2	1 (12.50%)	3 (3.41%)	1.87	0.298	0.917	(A) PRKCA+
DYNC1H1	14q32.31	1 (12.50%)	3 (3.41%)	1.87	0.298	0.917	(A) PRKCA+
FAT3	11q14.3	1 (12.50%)	3 (3.41%)	1.87	0.298	0.917	(A) PRKCA+
FBXW7	4q31.3	1 (12.50%)	3 (3.41%)	1.87	0.298	0.917	(A) PRKCA+
FCRL4	1q23.1	1 (12.50%)	3 (3.41%)	1.87	0.298	0.917	(A) PRKCA+
ITGA10	1q21.1	1 (12.50%)	3 (3.41%)	1.87	0.298	0.917	(A) PRKCA+
ITGA8	10p13	1 (12.50%)	3 (3.41%)	1.87	0.298	0.917	(A) PRKCA+
LAMA2	6q22.33	1 (12.50%)	3 (3.41%)	1.87	0.298	0.917	(A) PRKCA+
MAP1A	15q15.3	1 (12.50%)	3 (3.41%)	1.87	0.298	0.917	(A) PRKCA+
MYOM1	18p11.31	1 (12.50%)	3 (3.41%)	1.87	0.298	0.917	(A) PRKCA+
PCDHA13	5q31.3	1 (12.50%)	3 (3.41%)	1.87	0.298	0.917	(A) PRKCA+
PDE1C	7p14.3	1 (12.50%)	3 (3.41%)	1.87	0.298	0.917	(A) PRKCA+
PLXNB2	22q13.33	1 (12.50%)	3 (3.41%)	1.87	0.298	0.917	(A) PRKCA+
TGFBR2	3p24.1	1 (12.50%)	3 (3.41%)	1.87	0.298	0.917	(A) PRKCA+
THOC2	Xq25	1 (12.50%)	3 (3.41%)	1.87	0.298	0.917	(A) PRKCA+
TLN1	9p13.3	1 (12.50%)	3 (3.41%)	1.87	0.298	0.917	(A) PRKCA+
VPS13B	8q22.2	1 (12.50%)	3 (3.41%)	1.87	0.298	0.917	(A) PRKCA+
WNK1	12p13.33	1 (12.50%)	3 (3.41%)	1.87	0.298	0.917	(A) PRKCA+
ZNF208	19p12	1 (12.50%)	3 (3.41%)	1.87	0.298	0.917	(A) PRKCA+
DNAH8	6p21.2	1 (12.50%)	4 (4.55%)	1.46	0.359	0.917	(A) PRKCA+
MDN1	6q15	1 (12.50%)	4 (4.55%)	1.46	0.359	0.917	(A) PRKCA+
PPFIA2	12q21.31	1 (12.50%)	4 (4.55%)	1.46	0.359	0.917	(A) PRKCA+
CSMD3	8q23.3	0 (0.00%)	11 (12.50%)	<-10	0.363	0.917	(B) PRKCA-
PCLO	7q21.11	2 (25.00%)	14 (15.91%)	0.65	0.398	0.917	(A) PRKCA+
NEB	2q23.3	1 (12.50%)	5 (5.68%)	1.14	0.415	0.917	(A) PRKCA+
PCDHA7	5q31.3	1 (12.50%)	5 (5.68%)	1.14	0.415	0.917	(A) PRKCA+
FAT1	4q35.2	2 (25.00%)	15 (17.05%)	0.55	0.432	0.917	(A) PRKCA+
FLG	1q21.3	0 (0.00%)	9 (10.23%)	<-10	0.441	0.917	(B) PRKCA-
SYNE1	6q25.2	0 (0.00%)	9 (10.23%)	<-10	0.441	0.917	(B) PRKCA-
OBSCN	1q42.13	1 (12.50%)	6 (6.82%)	0.87	0.467	0.917	(A) PRKCA+
PAPPA2	1q25.2	1 (12.50%)	6 (6.82%)	0.87	0.467	0.917	(A) PRKCA+
XIRP2	2q24.3	1 (12.50%)	6 (6.82%)	0.87	0.467	0.917	(A) PRKCA+
ZFHX4	8q21.13	1 (12.50%)	6 (6.82%)	0.87	0.467	0.917	(A) PRKCA+
CASP8	2q33.1	0 (0.00%)	8 (9.09%)	<-10	0.485	0.917	(B) PRKCA-
CDH10	5p14.2-p14.1	0 (0.00%)	8 (9.09%)	<-10	0.485	0.917	(B) PRKCA-
TP53	17p13.1	7 (87.50%)	70 (79.55%)	0.14	0.503	0.917	(A) PRKCA+
AHNAK	11q12.3	0 (0.00%)	7 (7.95%)	<-10	0.533	0.917	(B) PRKCA-
CUBN	10p13	0 (0.00%)	7 (7.95%)	<-10	0.533	0.917	(B) PRKCA-
DMD	Xp21.2-p21.1	0 (0.00%)	7 (7.95%)	<-10	0.533	0.917	(B) PRKCA-
FRAS1	4q21.21	0 (0.00%)	7 (7.95%)	<-10	0.533	0.917	(B) PRKCA-
KMT2D	12q13.12	0 (0.00%)	7 (7.95%)	<-10	0.533	0.917	(B) PRKCA-
LRP1B	2q22.1-q22.2	0 (0.00%)	7 (7.95%)	<-10	0.533	0.917	(B) PRKCA-
COL6A6	3q22.1	0 (0.00%)	6 (6.82%)	<-10	0.585	0.917	(B) PRKCA-
DNAH11	7p15.3	0 (0.00%)	6 (6.82%)	<-10	0.585	0.917	(B) PRKCA-
FAT2	5q33.1	0 (0.00%)	6 (6.82%)	<-10	0.585	0.917	(B) PRKCA-
FAT4	4q28.1	0 (0.00%)	6 (6.82%)	<-10	0.585	0.917	(B) PRKCA-
JMJD1C	10q21.3	0 (0.00%)	6 (6.82%)	<-10	0.585	0.917	(B) PRKCA-
KMT2A	11q23.3	0 (0.00%)	6 (6.82%)	<-10	0.585	0.917	(B) PRKCA-
MAGEC1	Xq27.2	0 (0.00%)	6 (6.82%)	<-10	0.585	0.917	(B) PRKCA-
MUC5B	11p15.5	0 (0.00%)	6 (6.82%)	<-10	0.585	0.917	(B) PRKCA-
PCDH11X	Xq21.31	0 (0.00%)	6 (6.82%)	<-10	0.585	0.917	(B) PRKCA-
SI	3q26.1	0 (0.00%)	6 (6.82%)	<-10	0.585	0.917	(B) PRKCA-
PLEC	8q24.3	1 (12.50%)	9 (10.23%)	0.29	0.600	0.917	(A) PRKCA+
USH2A	1q41	1 (12.50%)	9 (10.23%)	0.29	0.600	0.917	(A) PRKCA+
DNAH5	5p15.2	1 (12.50%)	15 (17.05%)	-0.45	0.602	0.917	(B) PRKCA-
ABCA13	7p12.3	0 (0.00%)	5 (5.68%)	<-10	0.641	0.917	(B) PRKCA-
ADGRG4	Xq26.3	0 (0.00%)	5 (5.68%)	<-10	0.641	0.917	(B) PRKCA-
ADGRV1	5q14.3	0 (0.00%)	5 (5.68%)	<-10	0.641	0.917	(B) PRKCA-
CARD10	22q13.1	0 (0.00%)	5 (5.68%)	<-10	0.641	0.917	(B) PRKCA-
COL11A1	1p21.1	0 (0.00%)	5 (5.68%)	<-10	0.641	0.917	(B) PRKCA-
CREBBP	16p13.3	0 (0.00%)	5 (5.68%)	<-10	0.641	0.917	(B) PRKCA-
CTNNA2	2p12	0 (0.00%)	5 (5.68%)	<-10	0.641	0.917	(B) PRKCA-
DNAH9	17p12	0 (0.00%)	5 (5.68%)	<-10	0.641	0.917	(B) PRKCA-
DOP1A	6q14.1	0 (0.00%)	5 (5.68%)	<-10	0.641	0.917	(B) PRKCA-
EPHA2	1p36.13	0 (0.00%)	5 (5.68%)	<-10	0.641	0.917	(B) PRKCA-
FAM135B	8q24.23	0 (0.00%)	5 (5.68%)	<-10	0.641	0.917	(B) PRKCA-
HRAS	11p15.5	0 (0.00%)	5 (5.68%)	<-10	0.641	0.917	(B) PRKCA-
ICE1	5p15.32	0 (0.00%)	5 (5.68%)	<-10	0.641	0.917	(B) PRKCA-
KIR3DL2	19q13.42	0 (0.00%)	5 (5.68%)	<-10	0.641	0.917	(B) PRKCA-
LIFR	5p13.1	0 (0.00%)	5 (5.68%)	<-10	0.641	0.917	(B) PRKCA-
MROH2B	5p13.1	0 (0.00%)	5 (5.68%)	<-10	0.641	0.917	(B) PRKCA-
MUC4	3q29	0 (0.00%)	5 (5.68%)	<-10	0.641	0.917	(B) PRKCA-
NSD1	5q35.3	0 (0.00%)	5 (5.68%)	<-10	0.641	0.917	(B) PRKCA-
PCNT	21q22.3	0 (0.00%)	5 (5.68%)	<-10	0.641	0.917	(B) PRKCA-
PRKDC	8q11.21	0 (0.00%)	5 (5.68%)	<-10	0.641	0.917	(B) PRKCA-
RB1	13q14.2	0 (0.00%)	5 (5.68%)	<-10	0.641	0.917	(B) PRKCA-
RELN	7q22.1	0 (0.00%)	5 (5.68%)	<-10	0.641	0.917	(B) PRKCA-
RHOBTB1	10q21.2	0 (0.00%)	5 (5.68%)	<-10	0.641	0.917	(B) PRKCA-
RPGRIP1	14q11.2	0 (0.00%)	5 (5.68%)	<-10	0.641	0.917	(B) PRKCA-
SCN1A	2q24.3	0 (0.00%)	5 (5.68%)	<-10	0.641	0.917	(B) PRKCA-
VPS13D	1p36.22-p36.21	0 (0.00%)	5 (5.68%)	<-10	0.641	0.917	(B) PRKCA-
ACACA	17q12	0 (0.00%)	4 (4.55%)	<-10	0.702	0.917	(B) PRKCA-
ADAMTS9	3p14.1	0 (0.00%)	4 (4.55%)	<-10	0.702	0.917	(B) PRKCA-
AHNAK2	14q32.33	0 (0.00%)	4 (4.55%)	<-10	0.702	0.917	(B) PRKCA-
ANKRD17	4q13.3	0 (0.00%)	4 (4.55%)	<-10	0.702	0.917	(B) PRKCA-
APBA1	9q21.12	0 (0.00%)	4 (4.55%)	<-10	0.702	0.917	(B) PRKCA-
AXDND1	1q25.2	0 (0.00%)	4 (4.55%)	<-10	0.702	0.917	(B) PRKCA-
CACNA1C	12p13.33	0 (0.00%)	4 (4.55%)	<-10	0.702	0.917	(B) PRKCA-
CACNA1D	3p21.1	0 (0.00%)	4 (4.55%)	<-10	0.702	0.917	(B) PRKCA-
COL17A1	10q25.1	0 (0.00%)	4 (4.55%)	<-10	0.702	0.917	(B) PRKCA-
COL22A1	8q24.23-q24.3	0 (0.00%)	4 (4.55%)	<-10	0.702	0.917	(B) PRKCA-
CSMD2	1p35.1	0 (0.00%)	4 (4.55%)	<-10	0.702	0.917	(B) PRKCA-
CYLC1	Xq21.1	0 (0.00%)	4 (4.55%)	<-10	0.702	0.917	(B) PRKCA-
DOP1B	21q22.12	0 (0.00%)	4 (4.55%)	<-10	0.702	0.917	(B) PRKCA-
EHD1	11q13.1	0 (0.00%)	4 (4.55%)	<-10	0.702	0.917	(B) PRKCA-
EML5	14q31.3	0 (0.00%)	4 (4.55%)	<-10	0.702	0.917	(B) PRKCA-
ENPEP	4q25	0 (0.00%)	4 (4.55%)	<-10	0.702	0.917	(B) PRKCA-
EPDR1	7p14.1	0 (0.00%)	4 (4.55%)	<-10	0.702	0.917	(B) PRKCA-
EPHA5	4q13.1-q13.2	0 (0.00%)	4 (4.55%)	<-10	0.702	0.917	(B) PRKCA-
EPHA7	6q16.1	0 (0.00%)	4 (4.55%)	<-10	0.702	0.917	(B) PRKCA-
FAM47A	Xp21.1	0 (0.00%)	4 (4.55%)	<-10	0.702	0.917	(B) PRKCA-
FHDC1	4q31.3	0 (0.00%)	4 (4.55%)	<-10	0.702	0.917	(B) PRKCA-
FREM2	13q13.3	0 (0.00%)	4 (4.55%)	<-10	0.702	0.917	(B) PRKCA-
GRID1	10q23.1-q23.2	0 (0.00%)	4 (4.55%)	<-10	0.702	0.917	(B) PRKCA-
GSN	9q33.2	0 (0.00%)	4 (4.55%)	<-10	0.702	0.917	(B) PRKCA-
HERC1	15q22.31	0 (0.00%)	4 (4.55%)	<-10	0.702	0.917	(B) PRKCA-
IQGAP3	1q22	0 (0.00%)	4 (4.55%)	<-10	0.702	0.917	(B) PRKCA-
KCNG4	16q24.1	0 (0.00%)	4 (4.55%)	<-10	0.702	0.917	(B) PRKCA-
LRP1	12q13.3	0 (0.00%)	4 (4.55%)	<-10	0.702	0.917	(B) PRKCA-
LRP2	2q31.1	0 (0.00%)	4 (4.55%)	<-10	0.702	0.917	(B) PRKCA-
LRRK2	12q12	0 (0.00%)	4 (4.55%)	<-10	0.702	0.917	(B) PRKCA-
MARCH4	2q35	0 (0.00%)	4 (4.55%)	<-10	0.702	0.917	(B) PRKCA-
MDGA2	14q21.3	0 (0.00%)	4 (4.55%)	<-10	0.702	0.917	(B) PRKCA-
MICAL3	22q11.21	0 (0.00%)	4 (4.55%)	<-10	0.702	0.917	(B) PRKCA-
MOS	8q12.1	0 (0.00%)	4 (4.55%)	<-10	0.702	0.917	(B) PRKCA-
MUC17	7q22.1	0 (0.00%)	4 (4.55%)	<-10	0.702	0.917	(B) PRKCA-
MYO18B	22q12.1	0 (0.00%)	4 (4.55%)	<-10	0.702	0.917	(B) PRKCA-
NLRC4	2p22.3	0 (0.00%)	4 (4.55%)	<-10	0.702	0.917	(B) PRKCA-
NRIP1	21q11.2-q21.1	0 (0.00%)	4 (4.55%)	<-10	0.702	0.917	(B) PRKCA-
PCDH10	4q28.3	0 (0.00%)	4 (4.55%)	<-10	0.702	0.917	(B) PRKCA-
PCNX3	11q13.1	0 (0.00%)	4 (4.55%)	<-10	0.702	0.917	(B) PRKCA-
PKHD1	6p12.3-p12.2	0 (0.00%)	4 (4.55%)	<-10	0.702	0.917	(B) PRKCA-
PKHD1L1	8q23.1-q23.2	0 (0.00%)	4 (4.55%)	<-10	0.702	0.917	(B) PRKCA-
PLCB1	20p12.3	0 (0.00%)	4 (4.55%)	<-10	0.702	0.917	(B) PRKCA-
POLQ	3q13.33	0 (0.00%)	4 (4.55%)	<-10	0.702	0.917	(B) PRKCA-
PSIP1	9p22.3	0 (0.00%)	4 (4.55%)	<-10	0.702	0.917	(B) PRKCA-
PTPN21	14q31.3	0 (0.00%)	4 (4.55%)	<-10	0.702	0.917	(B) PRKCA-
RASA1	5q14.3	0 (0.00%)	4 (4.55%)	<-10	0.702	0.917	(B) PRKCA-
RLF	1p34.2	0 (0.00%)	4 (4.55%)	<-10	0.702	0.917	(B) PRKCA-
RNF213	17q25.3	0 (0.00%)	4 (4.55%)	<-10	0.702	0.917	(B) PRKCA-
RYR2	1q43	0 (0.00%)	4 (4.55%)	<-10	0.702	0.917	(B) PRKCA-
RYR3	15q13.3-q14	0 (0.00%)	4 (4.55%)	<-10	0.702	0.917	(B) PRKCA-
SARDH	9q34.2	0 (0.00%)	4 (4.55%)	<-10	0.702	0.917	(B) PRKCA-
SBF2	11p15.4	0 (0.00%)	4 (4.55%)	<-10	0.702	0.917	(B) PRKCA-
SCN3A	2q24.3	0 (0.00%)	4 (4.55%)	<-10	0.702	0.917	(B) PRKCA-
SDK1	7p22.2	0 (0.00%)	4 (4.55%)	<-10	0.702	0.917	(B) PRKCA-
SEC16A	9q34.3	0 (0.00%)	4 (4.55%)	<-10	0.702	0.917	(B) PRKCA-
SMG1	16p12.3	0 (0.00%)	4 (4.55%)	<-10	0.702	0.917	(B) PRKCA-
SMG8	17q22	0 (0.00%)	4 (4.55%)	<-10	0.702	0.917	(B) PRKCA-
SON	21q22.11	0 (0.00%)	4 (4.55%)	<-10	0.702	0.917	(B) PRKCA-
STAB2	12q23.3	0 (0.00%)	4 (4.55%)	<-10	0.702	0.917	(B) PRKCA-
SYK	9q22.2	0 (0.00%)	4 (4.55%)	<-10	0.702	0.917	(B) PRKCA-
SYNE2	14q23.2	0 (0.00%)	4 (4.55%)	<-10	0.702	0.917	(B) PRKCA-
TAF1L	9p21.1	0 (0.00%)	4 (4.55%)	<-10	0.702	0.917	(B) PRKCA-
TENM1	Xq25	0 (0.00%)	4 (4.55%)	<-10	0.702	0.917	(B) PRKCA-
TNN	1q25.1	0 (0.00%)	4 (4.55%)	<-10	0.702	0.917	(B) PRKCA-
WDFY3	4q21.23	0 (0.00%)	4 (4.55%)	<-10	0.702	0.917	(B) PRKCA-
ZNF107	7q11.21	0 (0.00%)	4 (4.55%)	<-10	0.702	0.917	(B) PRKCA-
ZNF479	7p11.2	0 (0.00%)	4 (4.55%)	<-10	0.702	0.917	(B) PRKCA-
ZNF512	2p23.3	0 (0.00%)	4 (4.55%)	<-10	0.702	0.917	(B) PRKCA-
ABCC9	12p12.1	0 (0.00%)	3 (3.41%)	<-10	0.768	0.917	(B) PRKCA-
ABCG4	11q23.3	0 (0.00%)	3 (3.41%)	<-10	0.768	0.917	(B) PRKCA-
ABL2	1q25.2	0 (0.00%)	3 (3.41%)	<-10	0.768	0.917	(B) PRKCA-
ABTB2	11p13	0 (0.00%)	3 (3.41%)	<-10	0.768	0.917	(B) PRKCA-
ACACB	12q24.11	0 (0.00%)	3 (3.41%)	<-10	0.768	0.917	(B) PRKCA-
ACSS3	12q21.31	0 (0.00%)	3 (3.41%)	<-10	0.768	0.917	(B) PRKCA-
ADAM29	4q34.1	0 (0.00%)	3 (3.41%)	<-10	0.768	0.917	(B) PRKCA-
ADAMTS3	4q13.3	0 (0.00%)	3 (3.41%)	<-10	0.768	0.917	(B) PRKCA-
ADCY1	7p12.3	0 (0.00%)	3 (3.41%)	<-10	0.768	0.917	(B) PRKCA-
AHDC1	1p36.11-p35.3	0 (0.00%)	3 (3.41%)	<-10	0.768	0.917	(B) PRKCA-
AJUBA	14q11.2	0 (0.00%)	3 (3.41%)	<-10	0.768	0.917	(B) PRKCA-
AK5	1p31.1	0 (0.00%)	3 (3.41%)	<-10	0.768	0.917	(B) PRKCA-
AKAP4	Xp11.22	0 (0.00%)	3 (3.41%)	<-10	0.768	0.917	(B) PRKCA-
ALK	2p23.2-p23.1	0 (0.00%)	3 (3.41%)	<-10	0.768	0.917	(B) PRKCA-
ALMS1	2p13.1	0 (0.00%)	3 (3.41%)	<-10	0.768	0.917	(B) PRKCA-
ALOXE3	17p13.1	0 (0.00%)	3 (3.41%)	<-10	0.768	0.917	(B) PRKCA-
ANKH	5p15.2	0 (0.00%)	3 (3.41%)	<-10	0.768	0.917	(B) PRKCA-
ANKRD11	16q24.3	0 (0.00%)	3 (3.41%)	<-10	0.768	0.917	(B) PRKCA-
ANKRD36	2q11.2	0 (0.00%)	3 (3.41%)	<-10	0.768	0.917	(B) PRKCA-
ANKZF1	2q35	0 (0.00%)	3 (3.41%)	<-10	0.768	0.917	(B) PRKCA-
APPL2	12q23.3	0 (0.00%)	3 (3.41%)	<-10	0.768	0.917	(B) PRKCA-
ARHGAP27	17q21.31	0 (0.00%)	3 (3.41%)	<-10	0.768	0.917	(B) PRKCA-
ARHGAP31	3q13.32-q13.33	0 (0.00%)	3 (3.41%)	<-10	0.768	0.917	(B) PRKCA-
ARHGEF26	3q25.2	0 (0.00%)	3 (3.41%)	<-10	0.768	0.917	(B) PRKCA-
ARID2	12q12	0 (0.00%)	3 (3.41%)	<-10	0.768	0.917	(B) PRKCA-
ASAP2	2p25.1|2p24	0 (0.00%)	3 (3.41%)	<-10	0.768	0.917	(B) PRKCA-
ASCC3	6q16.3	0 (0.00%)	3 (3.41%)	<-10	0.768	0.917	(B) PRKCA-
ASPM	1q31.3	0 (0.00%)	3 (3.41%)	<-10	0.768	0.917	(B) PRKCA-
ATP13A4	3q29	0 (0.00%)	3 (3.41%)	<-10	0.768	0.917	(B) PRKCA-
ATP2B3	Xq28	0 (0.00%)	3 (3.41%)	<-10	0.768	0.917	(B) PRKCA-
ATP4A	19q13.12	0 (0.00%)	3 (3.41%)	<-10	0.768	0.917	(B) PRKCA-
ATP8A1	4p13	0 (0.00%)	3 (3.41%)	<-10	0.768	0.917	(B) PRKCA-
ATP8A2	13q12.13	0 (0.00%)	3 (3.41%)	<-10	0.768	0.917	(B) PRKCA-
ATRN	20p13	0 (0.00%)	3 (3.41%)	<-10	0.768	0.917	(B) PRKCA-
ATRNL1	10q25.3	0 (0.00%)	3 (3.41%)	<-10	0.768	0.917	(B) PRKCA-
AXIN2	17q24.1	0 (0.00%)	3 (3.41%)	<-10	0.768	0.917	(B) PRKCA-
BIRC6	2p22.3	0 (0.00%)	3 (3.41%)	<-10	0.768	0.917	(B) PRKCA-
BTNL8	5q35.3	0 (0.00%)	3 (3.41%)	<-10	0.768	0.917	(B) PRKCA-
CACHD1	1p31.3	0 (0.00%)	3 (3.41%)	<-10	0.768	0.917	(B) PRKCA-
CACNA1G	17q21.33	0 (0.00%)	3 (3.41%)	<-10	0.768	0.917	(B) PRKCA-
CACNA1H	16p13.3	0 (0.00%)	3 (3.41%)	<-10	0.768	0.917	(B) PRKCA-
CACNG8	19q13.42	0 (0.00%)	3 (3.41%)	<-10	0.768	0.917	(B) PRKCA-
CCDC88A	2p16.1	0 (0.00%)	3 (3.41%)	<-10	0.768	0.917	(B) PRKCA-
CCNB1IP1	14q11.2	0 (0.00%)	3 (3.41%)	<-10	0.768	0.917	(B) PRKCA-
CCNB3	Xp11.22	0 (0.00%)	3 (3.41%)	<-10	0.768	0.917	(B) PRKCA-
CD163L1	12p13.31	0 (0.00%)	3 (3.41%)	<-10	0.768	0.917	(B) PRKCA-
CD2AP	6p12.3	0 (0.00%)	3 (3.41%)	<-10	0.768	0.917	(B) PRKCA-
CDH19	18q22.1	0 (0.00%)	3 (3.41%)	<-10	0.768	0.917	(B) PRKCA-
CDH3	16q22.1	0 (0.00%)	3 (3.41%)	<-10	0.768	0.917	(B) PRKCA-
CDH7	18q22.1	0 (0.00%)	3 (3.41%)	<-10	0.768	0.917	(B) PRKCA-
CDK12	17q12	0 (0.00%)	3 (3.41%)	<-10	0.768	0.917	(B) PRKCA-
CDK5RAP1	20q11.21	0 (0.00%)	3 (3.41%)	<-10	0.768	0.917	(B) PRKCA-
CEACAM18	19q13.41	0 (0.00%)	3 (3.41%)	<-10	0.768	0.917	(B) PRKCA-
CEP192	18p11.21	0 (0.00%)	3 (3.41%)	<-10	0.768	0.917	(B) PRKCA-
CEP85L	6q22.31	0 (0.00%)	3 (3.41%)	<-10	0.768	0.917	(B) PRKCA-
CHD8	14q11.2	0 (0.00%)	3 (3.41%)	<-10	0.768	0.917	(B) PRKCA-
CMTR2	16q22.2	0 (0.00%)	3 (3.41%)	<-10	0.768	0.917	(B) PRKCA-
CMYA5	5q14.1	0 (0.00%)	3 (3.41%)	<-10	0.768	0.917	(B) PRKCA-
CNGB1	16q21	0 (0.00%)	3 (3.41%)	<-10	0.768	0.917	(B) PRKCA-
CNTN6	3p26.3	0 (0.00%)	3 (3.41%)	<-10	0.768	0.917	(B) PRKCA-
CNTNAP4	16q23.1	0 (0.00%)	3 (3.41%)	<-10	0.768	0.917	(B) PRKCA-
CNTROB	17p13.1	0 (0.00%)	3 (3.41%)	<-10	0.768	0.917	(B) PRKCA-
CPAMD8	19p13.11	0 (0.00%)	3 (3.41%)	<-10	0.768	0.917	(B) PRKCA-
CPS1	2q34	0 (0.00%)	3 (3.41%)	<-10	0.768	0.917	(B) PRKCA-
CRB1	1q31.3	0 (0.00%)	3 (3.41%)	<-10	0.768	0.917	(B) PRKCA-
CTTN	11q13.3	0 (0.00%)	3 (3.41%)	<-10	0.768	0.917	(B) PRKCA-
CYP4A11	1p33	0 (0.00%)	3 (3.41%)	<-10	0.768	0.917	(B) PRKCA-
DCAF12L1	Xq25	0 (0.00%)	3 (3.41%)	<-10	0.768	0.917	(B) PRKCA-
DLL1	6q27	0 (0.00%)	3 (3.41%)	<-10	0.768	0.917	(B) PRKCA-
DPP10	2q14.1	0 (0.00%)	3 (3.41%)	<-10	0.768	0.917	(B) PRKCA-
DRAXIN	1p36.22	0 (0.00%)	3 (3.41%)	<-10	0.768	0.917	(B) PRKCA-
DRD5	4p16.1	0 (0.00%)	3 (3.41%)	<-10	0.768	0.917	(B) PRKCA-
EFCAB6	22q13.2-q13.31	0 (0.00%)	3 (3.41%)	<-10	0.768	0.917	(B) PRKCA-
EGFR	7p11.2	0 (0.00%)	3 (3.41%)	<-10	0.768	0.917	(B) PRKCA-
EIF3L	22q13.1	0 (0.00%)	3 (3.41%)	<-10	0.768	0.917	(B) PRKCA-
EIF4G1	3q27.1	0 (0.00%)	3 (3.41%)	<-10	0.768	0.917	(B) PRKCA-
ELMO1	7p14.2-p14.1	0 (0.00%)	3 (3.41%)	<-10	0.768	0.917	(B) PRKCA-
ELMO3	16q22.1	0 (0.00%)	3 (3.41%)	<-10	0.768	0.917	(B) PRKCA-
EPHA6	3q11.2	0 (0.00%)	3 (3.41%)	<-10	0.768	0.917	(B) PRKCA-
EYS	6q12	0 (0.00%)	3 (3.41%)	<-10	0.768	0.917	(B) PRKCA-
FGFR3	4p16.3	0 (0.00%)	3 (3.41%)	<-10	0.768	0.917	(B) PRKCA-
FLNA	Xq28	0 (0.00%)	3 (3.41%)	<-10	0.768	0.917	(B) PRKCA-
GALNT5	2q24.1	0 (0.00%)	3 (3.41%)	<-10	0.768	0.917	(B) PRKCA-
GAN	16q23.2	0 (0.00%)	3 (3.41%)	<-10	0.768	0.917	(B) PRKCA-
GBA2	9p13.3	0 (0.00%)	3 (3.41%)	<-10	0.768	0.917	(B) PRKCA-
GLCCI1	7p21.3	0 (0.00%)	3 (3.41%)	<-10	0.768	0.917	(B) PRKCA-
GLI1	12q13.3	0 (0.00%)	3 (3.41%)	<-10	0.768	0.917	(B) PRKCA-
GLI2	2q14.2	0 (0.00%)	3 (3.41%)	<-10	0.768	0.917	(B) PRKCA-
GPR179	17q12	0 (0.00%)	3 (3.41%)	<-10	0.768	0.917	(B) PRKCA-
GRIN2B	12p13.1	0 (0.00%)	3 (3.41%)	<-10	0.768	0.917	(B) PRKCA-
GRM8	7q31.33	0 (0.00%)	3 (3.41%)	<-10	0.768	0.917	(B) PRKCA-
HECW1	7p14.1-p13	0 (0.00%)	3 (3.41%)	<-10	0.768	0.917	(B) PRKCA-
HIVEP1	6p24.1	0 (0.00%)	3 (3.41%)	<-10	0.768	0.917	(B) PRKCA-
IGF2R	6q25.3	0 (0.00%)	3 (3.41%)	<-10	0.768	0.917	(B) PRKCA-
IKBKE	1q32.1	0 (0.00%)	3 (3.41%)	<-10	0.768	0.917	(B) PRKCA-
INPP5D	2q37.1	0 (0.00%)	3 (3.41%)	<-10	0.768	0.917	(B) PRKCA-
INPPL1	11q13.4	0 (0.00%)	3 (3.41%)	<-10	0.768	0.917	(B) PRKCA-
INVS	9q31.1	0 (0.00%)	3 (3.41%)	<-10	0.768	0.917	(B) PRKCA-
ITPR2	12p11.23	0 (0.00%)	3 (3.41%)	<-10	0.768	0.917	(B) PRKCA-
ITPR3	6p21.31	0 (0.00%)	3 (3.41%)	<-10	0.768	0.917	(B) PRKCA-
KALRN	3q21.1-q21.2	0 (0.00%)	3 (3.41%)	<-10	0.768	0.917	(B) PRKCA-
KCNH7	2q24.2	0 (0.00%)	3 (3.41%)	<-10	0.768	0.917	(B) PRKCA-
KCNT2	1q31.3	0 (0.00%)	3 (3.41%)	<-10	0.768	0.917	(B) PRKCA-
KDM6B	17p13.1	0 (0.00%)	3 (3.41%)	<-10	0.768	0.917	(B) PRKCA-
KIAA0232	4p16.1	0 (0.00%)	3 (3.41%)	<-10	0.768	0.917	(B) PRKCA-
KIF2B	17q22	0 (0.00%)	3 (3.41%)	<-10	0.768	0.917	(B) PRKCA-
KIF3B	20q11.21	0 (0.00%)	3 (3.41%)	<-10	0.768	0.917	(B) PRKCA-
KIF4B	5q33.2	0 (0.00%)	3 (3.41%)	<-10	0.768	0.917	(B) PRKCA-
KMT2E	7q22.3	0 (0.00%)	3 (3.41%)	<-10	0.768	0.917	(B) PRKCA-
KRT5	12q13.13	0 (0.00%)	3 (3.41%)	<-10	0.768	0.917	(B) PRKCA-
LAMA4	6q21	0 (0.00%)	3 (3.41%)	<-10	0.768	0.917	(B) PRKCA-
LAMA5	20q13.33	0 (0.00%)	3 (3.41%)	<-10	0.768	0.917	(B) PRKCA-
LCP1	13q14.13	0 (0.00%)	3 (3.41%)	<-10	0.768	0.917	(B) PRKCA-
LMO7	13q22.2	0 (0.00%)	3 (3.41%)	<-10	0.768	0.917	(B) PRKCA-
LRRC37B	17q11.2	0 (0.00%)	3 (3.41%)	<-10	0.768	0.917	(B) PRKCA-
LRRC66	4q12	0 (0.00%)	3 (3.41%)	<-10	0.768	0.917	(B) PRKCA-
LRRIQ1	12q21.31	0 (0.00%)	3 (3.41%)	<-10	0.768	0.917	(B) PRKCA-
LYN	8q12.1	0 (0.00%)	3 (3.41%)	<-10	0.768	0.917	(B) PRKCA-
MACF1	1p34.3	0 (0.00%)	3 (3.41%)	<-10	0.768	0.917	(B) PRKCA-
MAGEC3	Xq27.2	0 (0.00%)	3 (3.41%)	<-10	0.768	0.917	(B) PRKCA-
MAN2A2	15q26.1	0 (0.00%)	3 (3.41%)	<-10	0.768	0.917	(B) PRKCA-
MAP3K6	1p36.11	0 (0.00%)	3 (3.41%)	<-10	0.768	0.917	(B) PRKCA-
MAPK8IP3	16p13.3	0 (0.00%)	3 (3.41%)	<-10	0.768	0.917	(B) PRKCA-
MCF2L2	3q27.1	0 (0.00%)	3 (3.41%)	<-10	0.768	0.917	(B) PRKCA-
MGAM	7q34	0 (0.00%)	3 (3.41%)	<-10	0.768	0.917	(B) PRKCA-
MLLT10	10p12.31	0 (0.00%)	3 (3.41%)	<-10	0.768	0.917	(B) PRKCA-
MTOR	1p36.22	0 (0.00%)	3 (3.41%)	<-10	0.768	0.917	(B) PRKCA-
MYCBP2	13q22.3	0 (0.00%)	3 (3.41%)	<-10	0.768	0.917	(B) PRKCA-
MYH3	17p13.1	0 (0.00%)	3 (3.41%)	<-10	0.768	0.917	(B) PRKCA-
MYH9	22q12.3	0 (0.00%)	3 (3.41%)	<-10	0.768	0.917	(B) PRKCA-
MYO15A	17p11.2	0 (0.00%)	3 (3.41%)	<-10	0.768	0.917	(B) PRKCA-
MYO16	13q33.3	0 (0.00%)	3 (3.41%)	<-10	0.768	0.917	(B) PRKCA-
MYO1D	17q11.2	0 (0.00%)	3 (3.41%)	<-10	0.768	0.917	(B) PRKCA-
MYO3B	2q31.1	0 (0.00%)	3 (3.41%)	<-10	0.768	0.917	(B) PRKCA-
NAV2	11p15.1	0 (0.00%)	3 (3.41%)	<-10	0.768	0.917	(B) PRKCA-
NBPF10	1q21.1	0 (0.00%)	3 (3.41%)	<-10	0.768	0.917	(B) PRKCA-
NCBP2	3q29	0 (0.00%)	3 (3.41%)	<-10	0.768	0.917	(B) PRKCA-
NCOR2	12q24.31	0 (0.00%)	3 (3.41%)	<-10	0.768	0.917	(B) PRKCA-
NF1	17q11.2	0 (0.00%)	3 (3.41%)	<-10	0.768	0.917	(B) PRKCA-
NFXL1	4p12	0 (0.00%)	3 (3.41%)	<-10	0.768	0.917	(B) PRKCA-
NIN	14q22.1	0 (0.00%)	3 (3.41%)	<-10	0.768	0.917	(B) PRKCA-
NKD1	16q12.1	0 (0.00%)	3 (3.41%)	<-10	0.768	0.917	(B) PRKCA-
NKTR	3p22.1	0 (0.00%)	3 (3.41%)	<-10	0.768	0.917	(B) PRKCA-
NLGN4X	Xp22.32-p22.31	0 (0.00%)	3 (3.41%)	<-10	0.768	0.917	(B) PRKCA-
NLRP2	19q13.42	0 (0.00%)	3 (3.41%)	<-10	0.768	0.917	(B) PRKCA-
NOTCH3	19p13.12	0 (0.00%)	3 (3.41%)	<-10	0.768	0.917	(B) PRKCA-
NPAP1	15q11.2	0 (0.00%)	3 (3.41%)	<-10	0.768	0.917	(B) PRKCA-
NR3C1	5q31.3	0 (0.00%)	3 (3.41%)	<-10	0.768	0.917	(B) PRKCA-
NUP205	7q33	0 (0.00%)	3 (3.41%)	<-10	0.768	0.917	(B) PRKCA-
OR4C11	11q11	0 (0.00%)	3 (3.41%)	<-10	0.768	0.917	(B) PRKCA-
OR5H15	3q11.2	0 (0.00%)	3 (3.41%)	<-10	0.768	0.917	(B) PRKCA-
OSBPL9	1p32.3	0 (0.00%)	3 (3.41%)	<-10	0.768	0.917	(B) PRKCA-
PARP8	5q11.1	0 (0.00%)	3 (3.41%)	<-10	0.768	0.917	(B) PRKCA-
PCDH17	13q21.1	0 (0.00%)	3 (3.41%)	<-10	0.768	0.917	(B) PRKCA-
PCDHA9	5q31.3	0 (0.00%)	3 (3.41%)	<-10	0.768	0.917	(B) PRKCA-
PCDHAC1	5q31.3	0 (0.00%)	3 (3.41%)	<-10	0.768	0.917	(B) PRKCA-
PCDHB10	5q31.3	0 (0.00%)	3 (3.41%)	<-10	0.768	0.917	(B) PRKCA-
PCDHB6	5q31.3	0 (0.00%)	3 (3.41%)	<-10	0.768	0.917	(B) PRKCA-
PCDHGB4	5q31.3	0 (0.00%)	3 (3.41%)	<-10	0.768	0.917	(B) PRKCA-
PDE3A	12p12.2	0 (0.00%)	3 (3.41%)	<-10	0.768	0.917	(B) PRKCA-
PDGFRB	5q32	0 (0.00%)	3 (3.41%)	<-10	0.768	0.917	(B) PRKCA-
PEX1	7q21.2	0 (0.00%)	3 (3.41%)	<-10	0.768	0.917	(B) PRKCA-
PKD1	16p13.3	0 (0.00%)	3 (3.41%)	<-10	0.768	0.917	(B) PRKCA-
PKD1L2	16q23.2	0 (0.00%)	3 (3.41%)	<-10	0.768	0.917	(B) PRKCA-
PLBD1	12p13.1	0 (0.00%)	3 (3.41%)	<-10	0.768	0.917	(B) PRKCA-
POTEG	14q11.2	0 (0.00%)	3 (3.41%)	<-10	0.768	0.917	(B) PRKCA-
PPP1R3A	7q31.1	0 (0.00%)	3 (3.41%)	<-10	0.768	0.917	(B) PRKCA-
PRUNE2	9q21.2	0 (0.00%)	3 (3.41%)	<-10	0.768	0.917	(B) PRKCA-
PTCH1	9q22.32	0 (0.00%)	3 (3.41%)	<-10	0.768	0.917	(B) PRKCA-
PTPRD	9p24.1-p23	0 (0.00%)	3 (3.41%)	<-10	0.768	0.917	(B) PRKCA-
PTPRT	20q12-q13.11	0 (0.00%)	3 (3.41%)	<-10	0.768	0.917	(B) PRKCA-
RACGAP1	12q13.12	0 (0.00%)	3 (3.41%)	<-10	0.768	0.917	(B) PRKCA-
RASGRF1	15q25.1	0 (0.00%)	3 (3.41%)	<-10	0.768	0.917	(B) PRKCA-
RESF1	12p11.21	0 (0.00%)	3 (3.41%)	<-10	0.768	0.917	(B) PRKCA-
RFX6	6q22.1	0 (0.00%)	3 (3.41%)	<-10	0.768	0.917	(B) PRKCA-
RIN2	20p11.23	0 (0.00%)	3 (3.41%)	<-10	0.768	0.917	(B) PRKCA-
RNF130	5q35.3	0 (0.00%)	3 (3.41%)	<-10	0.768	0.917	(B) PRKCA-
RP1	8q11.23-q12.1	0 (0.00%)	3 (3.41%)	<-10	0.768	0.917	(B) PRKCA-
RPGRIP1L	16q12.2	0 (0.00%)	3 (3.41%)	<-10	0.768	0.917	(B) PRKCA-
RYR1	19q13.2	0 (0.00%)	3 (3.41%)	<-10	0.768	0.917	(B) PRKCA-
SAMD9	7q21.2	0 (0.00%)	3 (3.41%)	<-10	0.768	0.917	(B) PRKCA-
SCAP	3p21.31	0 (0.00%)	3 (3.41%)	<-10	0.768	0.917	(B) PRKCA-
SCUBE2	11p15.4	0 (0.00%)	3 (3.41%)	<-10	0.768	0.917	(B) PRKCA-
SFMBT2	10p14	0 (0.00%)	3 (3.41%)	<-10	0.768	0.917	(B) PRKCA-
SIDT2	11q23.3	0 (0.00%)	3 (3.41%)	<-10	0.768	0.917	(B) PRKCA-
SIN3B	19p13.11	0 (0.00%)	3 (3.41%)	<-10	0.768	0.917	(B) PRKCA-
SIRPB1	20p13	0 (0.00%)	3 (3.41%)	<-10	0.768	0.917	(B) PRKCA-
SKIDA1	10p12.31	0 (0.00%)	3 (3.41%)	<-10	0.768	0.917	(B) PRKCA-
SLC9A6	Xq26.3	0 (0.00%)	3 (3.41%)	<-10	0.768	0.917	(B) PRKCA-
SLCO5A1	8q13.3	0 (0.00%)	3 (3.41%)	<-10	0.768	0.917	(B) PRKCA-
SLCO6A1	5q21.1	0 (0.00%)	3 (3.41%)	<-10	0.768	0.917	(B) PRKCA-
SLIT2	4p15.31	0 (0.00%)	3 (3.41%)	<-10	0.768	0.917	(B) PRKCA-
SORL1	11q24.1	0 (0.00%)	3 (3.41%)	<-10	0.768	0.917	(B) PRKCA-
SPAG17	1p12	0 (0.00%)	3 (3.41%)	<-10	0.768	0.917	(B) PRKCA-
SPATA31D1	9q21.32	0 (0.00%)	3 (3.41%)	<-10	0.768	0.917	(B) PRKCA-
SPATC1	8q24.3	0 (0.00%)	3 (3.41%)	<-10	0.768	0.917	(B) PRKCA-
SPECC1	17p11.2	0 (0.00%)	3 (3.41%)	<-10	0.768	0.917	(B) PRKCA-
SPG11	15q21.1	0 (0.00%)	3 (3.41%)	<-10	0.768	0.917	(B) PRKCA-
SPTBN2	11q13.2	0 (0.00%)	3 (3.41%)	<-10	0.768	0.917	(B) PRKCA-
ST6GALNAC6	9q34.11	0 (0.00%)	3 (3.41%)	<-10	0.768	0.917	(B) PRKCA-
STAG1	3q22.3	0 (0.00%)	3 (3.41%)	<-10	0.768	0.917	(B) PRKCA-
STEAP4	7q21.12	0 (0.00%)	3 (3.41%)	<-10	0.768	0.917	(B) PRKCA-
STK10	5q35.1	0 (0.00%)	3 (3.41%)	<-10	0.768	0.917	(B) PRKCA-
STK32B	4p16.2	0 (0.00%)	3 (3.41%)	<-10	0.768	0.917	(B) PRKCA-
SYTL5	Xp11.4	0 (0.00%)	3 (3.41%)	<-10	0.768	0.917	(B) PRKCA-
TACC2	10q26.13	0 (0.00%)	3 (3.41%)	<-10	0.768	0.917	(B) PRKCA-
TAF1	Xq13.1	0 (0.00%)	3 (3.41%)	<-10	0.768	0.917	(B) PRKCA-
TANC1	2q24.2	0 (0.00%)	3 (3.41%)	<-10	0.768	0.917	(B) PRKCA-
TANGO6	16q22.1	0 (0.00%)	3 (3.41%)	<-10	0.768	0.917	(B) PRKCA-
TAS1R1	1p36.31	0 (0.00%)	3 (3.41%)	<-10	0.768	0.917	(B) PRKCA-
TBX22	Xq21.1	0 (0.00%)	3 (3.41%)	<-10	0.768	0.917	(B) PRKCA-
TG	8q24.22	0 (0.00%)	3 (3.41%)	<-10	0.768	0.917	(B) PRKCA-
TMEM132D	12q24.33	0 (0.00%)	3 (3.41%)	<-10	0.768	0.917	(B) PRKCA-
TNFAIP6	2q23.3	0 (0.00%)	3 (3.41%)	<-10	0.768	0.917	(B) PRKCA-
TNRC6A	16p12.1	0 (0.00%)	3 (3.41%)	<-10	0.768	0.917	(B) PRKCA-
TNXB	6p21.33-p21.32	0 (0.00%)	3 (3.41%)	<-10	0.768	0.917	(B) PRKCA-
TP63	3q28	0 (0.00%)	3 (3.41%)	<-10	0.768	0.917	(B) PRKCA-
TRGC2	7p14.1	0 (0.00%)	3 (3.41%)	<-10	0.768	0.917	(B) PRKCA-
TRPM2	21q22.3	0 (0.00%)	3 (3.41%)	<-10	0.768	0.917	(B) PRKCA-
TRPM3	9q21.12-q21.13	0 (0.00%)	3 (3.41%)	<-10	0.768	0.917	(B) PRKCA-
USP34	2p15	0 (0.00%)	3 (3.41%)	<-10	0.768	0.917	(B) PRKCA-
USP35	11q14.1	0 (0.00%)	3 (3.41%)	<-10	0.768	0.917	(B) PRKCA-
USP9X	Xp11.4	0 (0.00%)	3 (3.41%)	<-10	0.768	0.917	(B) PRKCA-
UTRN	6q24.2	0 (0.00%)	3 (3.41%)	<-10	0.768	0.917	(B) PRKCA-
VPS13A	9q21.2	0 (0.00%)	3 (3.41%)	<-10	0.768	0.917	(B) PRKCA-
WDR12	2q33.2	0 (0.00%)	3 (3.41%)	<-10	0.768	0.917	(B) PRKCA-
WDR49	3q26.1	0 (0.00%)	3 (3.41%)	<-10	0.768	0.917	(B) PRKCA-
WDR66	12q24.31	0 (0.00%)	3 (3.41%)	<-10	0.768	0.917	(B) PRKCA-
WNK4	17q21.2	0 (0.00%)	3 (3.41%)	<-10	0.768	0.917	(B) PRKCA-
XKR4	8q12.1	0 (0.00%)	3 (3.41%)	<-10	0.768	0.917	(B) PRKCA-
YLPM1	14q24.3	0 (0.00%)	3 (3.41%)	<-10	0.768	0.917	(B) PRKCA-
ZBTB38	3q23	0 (0.00%)	3 (3.41%)	<-10	0.768	0.917	(B) PRKCA-
ZMAT1	Xq22.1	0 (0.00%)	3 (3.41%)	<-10	0.768	0.917	(B) PRKCA-
ZMYND11	10p15.3	0 (0.00%)	3 (3.41%)	<-10	0.768	0.917	(B) PRKCA-
ZNF292	6q14.3	0 (0.00%)	3 (3.41%)	<-10	0.768	0.917	(B) PRKCA-
ZNF43	19p12	0 (0.00%)	3 (3.41%)	<-10	0.768	0.917	(B) PRKCA-
ZNF513	2p23.3	0 (0.00%)	3 (3.41%)	<-10	0.768	0.917	(B) PRKCA-
ZNF644	1p22.2	0 (0.00%)	3 (3.41%)	<-10	0.768	0.917	(B) PRKCA-
ZNF804A	2q32.1	0 (0.00%)	3 (3.41%)	<-10	0.768	0.917	(B) PRKCA-
ABCA6	17q24.2-q24.3	0 (0.00%)	2 (2.27%)	<-10	0.839	0.917	(B) PRKCA-
ABCB5	7p21.1	0 (0.00%)	2 (2.27%)	<-10	0.839	0.917	(B) PRKCA-
ABCC10	6p21.1	0 (0.00%)	2 (2.27%)	<-10	0.839	0.917	(B) PRKCA-
ABCC8	11p15.1	0 (0.00%)	2 (2.27%)	<-10	0.839	0.917	(B) PRKCA-
ABCF1	6p21.33	0 (0.00%)	2 (2.27%)	<-10	0.839	0.917	(B) PRKCA-
ABTB1	3q21.3	0 (0.00%)	2 (2.27%)	<-10	0.839	0.917	(B) PRKCA-
ACAD10	12q24.12	0 (0.00%)	2 (2.27%)	<-10	0.839	0.917	(B) PRKCA-
ACIN1	14q11.2	0 (0.00%)	2 (2.27%)	<-10	0.839	0.917	(B) PRKCA-
ACOT2	14q24.3	0 (0.00%)	2 (2.27%)	<-10	0.839	0.917	(B) PRKCA-
ACSM5	16p12.3	0 (0.00%)	2 (2.27%)	<-10	0.839	0.917	(B) PRKCA-
ACTB	7p22.1	0 (0.00%)	2 (2.27%)	<-10	0.839	0.917	(B) PRKCA-
ADAM2	8p11.22	0 (0.00%)	2 (2.27%)	<-10	0.839	0.917	(B) PRKCA-
ADAMTS13	9q34.2	0 (0.00%)	2 (2.27%)	<-10	0.839	0.917	(B) PRKCA-
ADAMTS14	10q22.1	0 (0.00%)	2 (2.27%)	<-10	0.839	0.917	(B) PRKCA-
ADAMTS17	15q26.3	0 (0.00%)	2 (2.27%)	<-10	0.839	0.917	(B) PRKCA-
ADCY8	8q24.22	0 (0.00%)	2 (2.27%)	<-10	0.839	0.917	(B) PRKCA-
ADD2	2p13.3	0 (0.00%)	2 (2.27%)	<-10	0.839	0.917	(B) PRKCA-
ADGRE1	19p13.3-p13.2	0 (0.00%)	2 (2.27%)	<-10	0.839	0.917	(B) PRKCA-
AFF2	Xq28	0 (0.00%)	2 (2.27%)	<-10	0.839	0.917	(B) PRKCA-
AFF3	2q11.2	0 (0.00%)	2 (2.27%)	<-10	0.839	0.917	(B) PRKCA-
AGL	1p21.2	0 (0.00%)	2 (2.27%)	<-10	0.839	0.917	(B) PRKCA-
AGO1	1p34.3	0 (0.00%)	2 (2.27%)	<-10	0.839	0.917	(B) PRKCA-
AGPAT4	6q26	0 (0.00%)	2 (2.27%)	<-10	0.839	0.917	(B) PRKCA-
AGTPBP1	9q21.33	0 (0.00%)	2 (2.27%)	<-10	0.839	0.917	(B) PRKCA-
AKAP12	6q25.1	0 (0.00%)	2 (2.27%)	<-10	0.839	0.917	(B) PRKCA-
AKAP5	14q23.3	0 (0.00%)	2 (2.27%)	<-10	0.839	0.917	(B) PRKCA-
AKAP9	7q21.2	0 (0.00%)	2 (2.27%)	<-10	0.839	0.917	(B) PRKCA-
AKT3	1q43-q44	0 (0.00%)	2 (2.27%)	<-10	0.839	0.917	(B) PRKCA-
ALG12	22q13.33	0 (0.00%)	2 (2.27%)	<-10	0.839	0.917	(B) PRKCA-
ALG2	9q22.33	0 (0.00%)	2 (2.27%)	<-10	0.839	0.917	(B) PRKCA-
ALOX5	10q11.21	0 (0.00%)	2 (2.27%)	<-10	0.839	0.917	(B) PRKCA-
ALPK2	18q21.31-q21.32	0 (0.00%)	2 (2.27%)	<-10	0.839	0.917	(B) PRKCA-
AMER2	13q12.13	0 (0.00%)	2 (2.27%)	<-10	0.839	0.917	(B) PRKCA-
AMY2B	1p21.1	0 (0.00%)	2 (2.27%)	<-10	0.839	0.917	(B) PRKCA-
ANK1	8p11.21	0 (0.00%)	2 (2.27%)	<-10	0.839	0.917	(B) PRKCA-
ANK3	10q21.2	0 (0.00%)	2 (2.27%)	<-10	0.839	0.917	(B) PRKCA-
ANO1	11q13.3	0 (0.00%)	2 (2.27%)	<-10	0.839	0.917	(B) PRKCA-
APAF1	12q23.1	0 (0.00%)	2 (2.27%)	<-10	0.839	0.917	(B) PRKCA-
APBA2	15q13.1	0 (0.00%)	2 (2.27%)	<-10	0.839	0.917	(B) PRKCA-
APOB	2p24.1	0 (0.00%)	2 (2.27%)	<-10	0.839	0.917	(B) PRKCA-
APOL4	22q12.3	0 (0.00%)	2 (2.27%)	<-10	0.839	0.917	(B) PRKCA-
ARFGEF1	8q13.2	0 (0.00%)	2 (2.27%)	<-10	0.839	0.917	(B) PRKCA-
ARHGAP29	1p22.1	0 (0.00%)	2 (2.27%)	<-10	0.839	0.917	(B) PRKCA-
ARHGAP30	1q23.3	0 (0.00%)	2 (2.27%)	<-10	0.839	0.917	(B) PRKCA-
ARHGAP35	19q13.32	0 (0.00%)	2 (2.27%)	<-10	0.839	0.917	(B) PRKCA-
ARHGEF12	11q23.3	0 (0.00%)	2 (2.27%)	<-10	0.839	0.917	(B) PRKCA-
ARHGEF18	19p13.2	0 (0.00%)	2 (2.27%)	<-10	0.839	0.917	(B) PRKCA-
ARID4A	14q23.1	0 (0.00%)	2 (2.27%)	<-10	0.839	0.917	(B) PRKCA-
ARMC4	10p12.1	0 (0.00%)	2 (2.27%)	<-10	0.839	0.917	(B) PRKCA-
ARMCX2	Xq22.1	0 (0.00%)	2 (2.27%)	<-10	0.839	0.917	(B) PRKCA-
ARPP21	3p22.3	0 (0.00%)	2 (2.27%)	<-10	0.839	0.917	(B) PRKCA-
ART1	11p15.4	0 (0.00%)	2 (2.27%)	<-10	0.839	0.917	(B) PRKCA-
ARVCF	22q11.21	0 (0.00%)	2 (2.27%)	<-10	0.839	0.917	(B) PRKCA-
ASB3	2p16.2	0 (0.00%)	2 (2.27%)	<-10	0.839	0.917	(B) PRKCA-
ASNSD1	2q32.2	0 (0.00%)	2 (2.27%)	<-10	0.839	0.917	(B) PRKCA-
ASPH	8q12.3	0 (0.00%)	2 (2.27%)	<-10	0.839	0.917	(B) PRKCA-
ASTN2	9q33.1	0 (0.00%)	2 (2.27%)	<-10	0.839	0.917	(B) PRKCA-
ATAD2	8q24.13	0 (0.00%)	2 (2.27%)	<-10	0.839	0.917	(B) PRKCA-
ATP11A	13q34	0 (0.00%)	2 (2.27%)	<-10	0.839	0.917	(B) PRKCA-
ATP13A3	3q29	0 (0.00%)	2 (2.27%)	<-10	0.839	0.917	(B) PRKCA-
ATP7B	13q14.3	0 (0.00%)	2 (2.27%)	<-10	0.839	0.917	(B) PRKCA-
ATR	3q23	0 (0.00%)	2 (2.27%)	<-10	0.839	0.917	(B) PRKCA-
ATXN1	6p22.3	0 (0.00%)	2 (2.27%)	<-10	0.839	0.917	(B) PRKCA-
B3GNT3	19p13.11	0 (0.00%)	2 (2.27%)	<-10	0.839	0.917	(B) PRKCA-
BAIAP2L2	22q13.1	0 (0.00%)	2 (2.27%)	<-10	0.839	0.917	(B) PRKCA-
BBS12	4q27	0 (0.00%)	2 (2.27%)	<-10	0.839	0.917	(B) PRKCA-
BCAN	1q23.1	0 (0.00%)	2 (2.27%)	<-10	0.839	0.917	(B) PRKCA-
BCKDHA	19q13.2	0 (0.00%)	2 (2.27%)	<-10	0.839	0.917	(B) PRKCA-
BCKDK	16p11.2	0 (0.00%)	2 (2.27%)	<-10	0.839	0.917	(B) PRKCA-
BEND2	Xp22.13	0 (0.00%)	2 (2.27%)	<-10	0.839	0.917	(B) PRKCA-
BEST3	12q15	0 (0.00%)	2 (2.27%)	<-10	0.839	0.917	(B) PRKCA-
BICRA	19q13.33	0 (0.00%)	2 (2.27%)	<-10	0.839	0.917	(B) PRKCA-
BMP2K	4q21.21	0 (0.00%)	2 (2.27%)	<-10	0.839	0.917	(B) PRKCA-
BMP5	6p12.1	0 (0.00%)	2 (2.27%)	<-10	0.839	0.917	(B) PRKCA-
BMPR2	2q33.1-q33.2	0 (0.00%)	2 (2.27%)	<-10	0.839	0.917	(B) PRKCA-
BMS1	10q11.21	0 (0.00%)	2 (2.27%)	<-10	0.839	0.917	(B) PRKCA-
BMT2	7q31.1	0 (0.00%)	2 (2.27%)	<-10	0.839	0.917	(B) PRKCA-
BPIFB2	20q11.21	0 (0.00%)	2 (2.27%)	<-10	0.839	0.917	(B) PRKCA-
BPTF	17q24.2	0 (0.00%)	2 (2.27%)	<-10	0.839	0.917	(B) PRKCA-
BRCA1	17q21.31	0 (0.00%)	2 (2.27%)	<-10	0.839	0.917	(B) PRKCA-
BRCA2	13q13.1	0 (0.00%)	2 (2.27%)	<-10	0.839	0.917	(B) PRKCA-
BRD4	19p13.12	0 (0.00%)	2 (2.27%)	<-10	0.839	0.917	(B) PRKCA-
BRINP1	9q33.1	0 (0.00%)	2 (2.27%)	<-10	0.839	0.917	(B) PRKCA-
BRS3	Xq26.3	0 (0.00%)	2 (2.27%)	<-10	0.839	0.917	(B) PRKCA-
BTAF1	10q23.32	0 (0.00%)	2 (2.27%)	<-10	0.839	0.917	(B) PRKCA-
BTBD6	14q32.33	0 (0.00%)	2 (2.27%)	<-10	0.839	0.917	(B) PRKCA-
BTN3A1	6p22.2	0 (0.00%)	2 (2.27%)	<-10	0.839	0.917	(B) PRKCA-
BTNL3	5q35.3	0 (0.00%)	2 (2.27%)	<-10	0.839	0.917	(B) PRKCA-
C11ORF53	11q23.1	0 (0.00%)	2 (2.27%)	<-10	0.839	0.917	(B) PRKCA-
C12ORF4	12p13.32	0 (0.00%)	2 (2.27%)	<-10	0.839	0.917	(B) PRKCA-
C20ORF194	20p13	0 (0.00%)	2 (2.27%)	<-10	0.839	0.917	(B) PRKCA-
C2CD2	21q22.3	0 (0.00%)	2 (2.27%)	<-10	0.839	0.917	(B) PRKCA-
C2ORF16	2p23.3	0 (0.00%)	2 (2.27%)	<-10	0.839	0.917	(B) PRKCA-
CABIN1	22q11.23	0 (0.00%)	2 (2.27%)	<-10	0.839	0.917	(B) PRKCA-
CACNB2	10p12.33-p12.31	0 (0.00%)	2 (2.27%)	<-10	0.839	0.917	(B) PRKCA-
CACTIN	19p13.3	0 (0.00%)	2 (2.27%)	<-10	0.839	0.917	(B) PRKCA-
CALB1	8q21.3	0 (0.00%)	2 (2.27%)	<-10	0.839	0.917	(B) PRKCA-
CATSPER2	15q15.3	0 (0.00%)	2 (2.27%)	<-10	0.839	0.917	(B) PRKCA-
CBX2	17q25.3	0 (0.00%)	2 (2.27%)	<-10	0.839	0.917	(B) PRKCA-
CC2D2A	4p15.32	0 (0.00%)	2 (2.27%)	<-10	0.839	0.917	(B) PRKCA-
CCDC13	3p22.1	0 (0.00%)	2 (2.27%)	<-10	0.839	0.917	(B) PRKCA-
CCDC141	2q31.2	0 (0.00%)	2 (2.27%)	<-10	0.839	0.917	(B) PRKCA-
CCDC38	12q23.1	0 (0.00%)	2 (2.27%)	<-10	0.839	0.917	(B) PRKCA-
CCDC40	17q25.3	0 (0.00%)	2 (2.27%)	<-10	0.839	0.917	(B) PRKCA-
CCDC51	3p21.31	0 (0.00%)	2 (2.27%)	<-10	0.839	0.917	(B) PRKCA-
CCDC85A	2p16.1	0 (0.00%)	2 (2.27%)	<-10	0.839	0.917	(B) PRKCA-
CCDC9	19q13.32	0 (0.00%)	2 (2.27%)	<-10	0.839	0.917	(B) PRKCA-
CCL2	17q12	0 (0.00%)	2 (2.27%)	<-10	0.839	0.917	(B) PRKCA-
CCNE2	8q22.1	0 (0.00%)	2 (2.27%)	<-10	0.839	0.917	(B) PRKCA-
CCNJ	10q24.1	0 (0.00%)	2 (2.27%)	<-10	0.839	0.917	(B) PRKCA-
CCNT1	12q13.11-q13.12	0 (0.00%)	2 (2.27%)	<-10	0.839	0.917	(B) PRKCA-
CD163	12p13.31	0 (0.00%)	2 (2.27%)	<-10	0.839	0.917	(B) PRKCA-
CD40	20q13.12	0 (0.00%)	2 (2.27%)	<-10	0.839	0.917	(B) PRKCA-
CDC42	1p36.12	0 (0.00%)	2 (2.27%)	<-10	0.839	0.917	(B) PRKCA-
CDC42BPG	11q13.1	0 (0.00%)	2 (2.27%)	<-10	0.839	0.917	(B) PRKCA-
CDH12	5p14.3	0 (0.00%)	2 (2.27%)	<-10	0.839	0.917	(B) PRKCA-
CDH16	16q22.1	0 (0.00%)	2 (2.27%)	<-10	0.839	0.917	(B) PRKCA-
CDH17	8q22.1	0 (0.00%)	2 (2.27%)	<-10	0.839	0.917	(B) PRKCA-
CDH9	5p14.1	0 (0.00%)	2 (2.27%)	<-10	0.839	0.917	(B) PRKCA-
CDK11B	1p36.33	0 (0.00%)	2 (2.27%)	<-10	0.839	0.917	(B) PRKCA-
CDKN2AIP	4q35.1	0 (0.00%)	2 (2.27%)	<-10	0.839	0.917	(B) PRKCA-
CELSR2	1p13.3	0 (0.00%)	2 (2.27%)	<-10	0.839	0.917	(B) PRKCA-
CEMIP	15q25.1	0 (0.00%)	2 (2.27%)	<-10	0.839	0.917	(B) PRKCA-
CEMIP2	9q21.13	0 (0.00%)	2 (2.27%)	<-10	0.839	0.917	(B) PRKCA-
CEP162	6q14.2-q14.3	0 (0.00%)	2 (2.27%)	<-10	0.839	0.917	(B) PRKCA-
CEP170	1q43	0 (0.00%)	2 (2.27%)	<-10	0.839	0.917	(B) PRKCA-
CEP250	20q11.22	0 (0.00%)	2 (2.27%)	<-10	0.839	0.917	(B) PRKCA-
CFAP47	Xp21.1	0 (0.00%)	2 (2.27%)	<-10	0.839	0.917	(B) PRKCA-
CFAP61	20p11.23	0 (0.00%)	2 (2.27%)	<-10	0.839	0.917	(B) PRKCA-
CFTR	7q31.2	0 (0.00%)	2 (2.27%)	<-10	0.839	0.917	(B) PRKCA-
CHD1L	1q21.1	0 (0.00%)	2 (2.27%)	<-10	0.839	0.917	(B) PRKCA-
CHD4	12p13.31	0 (0.00%)	2 (2.27%)	<-10	0.839	0.917	(B) PRKCA-
CHST12	7p22.3	0 (0.00%)	2 (2.27%)	<-10	0.839	0.917	(B) PRKCA-
CHST9	18q11.2	0 (0.00%)	2 (2.27%)	<-10	0.839	0.917	(B) PRKCA-
CIT	12q24.23	0 (0.00%)	2 (2.27%)	<-10	0.839	0.917	(B) PRKCA-
CLCA4	1p22.3	0 (0.00%)	2 (2.27%)	<-10	0.839	0.917	(B) PRKCA-
CLCC1	1p13.3	0 (0.00%)	2 (2.27%)	<-10	0.839	0.917	(B) PRKCA-
CLCNKA	1p36.13	0 (0.00%)	2 (2.27%)	<-10	0.839	0.917	(B) PRKCA-
CLDN18	3q22.3	0 (0.00%)	2 (2.27%)	<-10	0.839	0.917	(B) PRKCA-
CLMN	14q32.13	0 (0.00%)	2 (2.27%)	<-10	0.839	0.917	(B) PRKCA-
CLSTN2	3q23	0 (0.00%)	2 (2.27%)	<-10	0.839	0.917	(B) PRKCA-
CLTCL1	22q11.21	0 (0.00%)	2 (2.27%)	<-10	0.839	0.917	(B) PRKCA-
CNGA1	4p12	0 (0.00%)	2 (2.27%)	<-10	0.839	0.917	(B) PRKCA-
CNTN3	3p12.3	0 (0.00%)	2 (2.27%)	<-10	0.839	0.917	(B) PRKCA-
CNTNAP5	2q14.3	0 (0.00%)	2 (2.27%)	<-10	0.839	0.917	(B) PRKCA-
COBLL1	2q24.3	0 (0.00%)	2 (2.27%)	<-10	0.839	0.917	(B) PRKCA-
COL18A1	21q22.3	0 (0.00%)	2 (2.27%)	<-10	0.839	0.917	(B) PRKCA-
COL19A1	6q13	0 (0.00%)	2 (2.27%)	<-10	0.839	0.917	(B) PRKCA-
COL5A3	19p13.2	0 (0.00%)	2 (2.27%)	<-10	0.839	0.917	(B) PRKCA-
COL7A1	3p21.31	0 (0.00%)	2 (2.27%)	<-10	0.839	0.917	(B) PRKCA-
COL8A2	1p34.3	0 (0.00%)	2 (2.27%)	<-10	0.839	0.917	(B) PRKCA-
COPB1	11p15.2	0 (0.00%)	2 (2.27%)	<-10	0.839	0.917	(B) PRKCA-
COQ8A	1q42.13	0 (0.00%)	2 (2.27%)	<-10	0.839	0.917	(B) PRKCA-
CORIN	4p12	0 (0.00%)	2 (2.27%)	<-10	0.839	0.917	(B) PRKCA-
CPA1	7q32.2	0 (0.00%)	2 (2.27%)	<-10	0.839	0.917	(B) PRKCA-
CPNE5	6p21.2	0 (0.00%)	2 (2.27%)	<-10	0.839	0.917	(B) PRKCA-
CPNE8	12q12	0 (0.00%)	2 (2.27%)	<-10	0.839	0.917	(B) PRKCA-
CR1	1q32.2	0 (0.00%)	2 (2.27%)	<-10	0.839	0.917	(B) PRKCA-
CRACR2A	12p13.32	0 (0.00%)	2 (2.27%)	<-10	0.839	0.917	(B) PRKCA-
CRAT	9q34.11	0 (0.00%)	2 (2.27%)	<-10	0.839	0.917	(B) PRKCA-
CRYZL1	21q22.11	0 (0.00%)	2 (2.27%)	<-10	0.839	0.917	(B) PRKCA-
CSDE1	1p13.2	0 (0.00%)	2 (2.27%)	<-10	0.839	0.917	(B) PRKCA-
CSF2RB	22q12.3	0 (0.00%)	2 (2.27%)	<-10	0.839	0.917	(B) PRKCA-
CSPP1	8q13.1-q13.2	0 (0.00%)	2 (2.27%)	<-10	0.839	0.917	(B) PRKCA-
CTCF	16q22.1	0 (0.00%)	2 (2.27%)	<-10	0.839	0.917	(B) PRKCA-
CTNND1	11q12.1	0 (0.00%)	2 (2.27%)	<-10	0.839	0.917	(B) PRKCA-
CTNND2	5p15.2	0 (0.00%)	2 (2.27%)	<-10	0.839	0.917	(B) PRKCA-
CUX2	12q24.11-q24.12	0 (0.00%)	2 (2.27%)	<-10	0.839	0.917	(B) PRKCA-
CWF19L1	10q24.31	0 (0.00%)	2 (2.27%)	<-10	0.839	0.917	(B) PRKCA-
CXXC1	18q21.1	0 (0.00%)	2 (2.27%)	<-10	0.839	0.917	(B) PRKCA-
CYP1A2	15q24.1	0 (0.00%)	2 (2.27%)	<-10	0.839	0.917	(B) PRKCA-
DBR1	3q22.3	0 (0.00%)	2 (2.27%)	<-10	0.839	0.917	(B) PRKCA-
DCAF1	3p21.2	0 (0.00%)	2 (2.27%)	<-10	0.839	0.917	(B) PRKCA-
DCAF15	19p13.12	0 (0.00%)	2 (2.27%)	<-10	0.839	0.917	(B) PRKCA-
DCAF4L2	8q21.3	0 (0.00%)	2 (2.27%)	<-10	0.839	0.917	(B) PRKCA-
DCBLD2	3q12.1|3	0 (0.00%)	2 (2.27%)	<-10	0.839	0.917	(B) PRKCA-
DCDC1	11p13	0 (0.00%)	2 (2.27%)	<-10	0.839	0.917	(B) PRKCA-
DDX1	2p24.3	0 (0.00%)	2 (2.27%)	<-10	0.839	0.917	(B) PRKCA-
DHX36	3q25.2	0 (0.00%)	2 (2.27%)	<-10	0.839	0.917	(B) PRKCA-
DHX58	17q21.2	0 (0.00%)	2 (2.27%)	<-10	0.839	0.917	(B) PRKCA-
DIAPH1	5q31.3	0 (0.00%)	2 (2.27%)	<-10	0.839	0.917	(B) PRKCA-
DIAPH3	13q21.2	0 (0.00%)	2 (2.27%)	<-10	0.839	0.917	(B) PRKCA-
DIDO1	20q13.33	0 (0.00%)	2 (2.27%)	<-10	0.839	0.917	(B) PRKCA-
DIP2C	10p15.3	0 (0.00%)	2 (2.27%)	<-10	0.839	0.917	(B) PRKCA-
DLGAP4	20q11.23	0 (0.00%)	2 (2.27%)	<-10	0.839	0.917	(B) PRKCA-
DMBT1	10q26.13	0 (0.00%)	2 (2.27%)	<-10	0.839	0.917	(B) PRKCA-
DNAH10	12q24.31	0 (0.00%)	2 (2.27%)	<-10	0.839	0.917	(B) PRKCA-
DNAH17	17q25.3	0 (0.00%)	2 (2.27%)	<-10	0.839	0.917	(B) PRKCA-
DNAH2	17p13.1	0 (0.00%)	2 (2.27%)	<-10	0.839	0.917	(B) PRKCA-
DNAH3	16p12.3	0 (0.00%)	2 (2.27%)	<-10	0.839	0.917	(B) PRKCA-
DNAH7	2q32.3	0 (0.00%)	2 (2.27%)	<-10	0.839	0.917	(B) PRKCA-
DNAJC21	5p13.2	0 (0.00%)	2 (2.27%)	<-10	0.839	0.917	(B) PRKCA-
DNMBP	10q24.2	0 (0.00%)	2 (2.27%)	<-10	0.839	0.917	(B) PRKCA-
DOCK2	5q35.1	0 (0.00%)	2 (2.27%)	<-10	0.839	0.917	(B) PRKCA-
DPYD	1p21.3	0 (0.00%)	2 (2.27%)	<-10	0.839	0.917	(B) PRKCA-
DSCAML1	11q23.3	0 (0.00%)	2 (2.27%)	<-10	0.839	0.917	(B) PRKCA-
DUSP21	Xp11.3	0 (0.00%)	2 (2.27%)	<-10	0.839	0.917	(B) PRKCA-
DVL1	1p36.33	0 (0.00%)	2 (2.27%)	<-10	0.839	0.917	(B) PRKCA-
DYRK1B	19q13.2	0 (0.00%)	2 (2.27%)	<-10	0.839	0.917	(B) PRKCA-
EBNA1BP2	1p34.2	0 (0.00%)	2 (2.27%)	<-10	0.839	0.917	(B) PRKCA-
EFCAB14	1p33	0 (0.00%)	2 (2.27%)	<-10	0.839	0.917	(B) PRKCA-
EFNB1	Xq13.1	0 (0.00%)	2 (2.27%)	<-10	0.839	0.917	(B) PRKCA-
EGF	4q25	0 (0.00%)	2 (2.27%)	<-10	0.839	0.917	(B) PRKCA-
EHMT2	6p21.33	0 (0.00%)	2 (2.27%)	<-10	0.839	0.917	(B) PRKCA-
EIF4A3	17q25.3	0 (0.00%)	2 (2.27%)	<-10	0.839	0.917	(B) PRKCA-
EIF4G3	1p36.12	0 (0.00%)	2 (2.27%)	<-10	0.839	0.917	(B) PRKCA-
EME1	17q21.33	0 (0.00%)	2 (2.27%)	<-10	0.839	0.917	(B) PRKCA-
ENAM	4q13.3	0 (0.00%)	2 (2.27%)	<-10	0.839	0.917	(B) PRKCA-
ENPP1	6q23.2	0 (0.00%)	2 (2.27%)	<-10	0.839	0.917	(B) PRKCA-
ENPP7	17q25.3	0 (0.00%)	2 (2.27%)	<-10	0.839	0.917	(B) PRKCA-
EPB41L2	6q23.1-q23.2	0 (0.00%)	2 (2.27%)	<-10	0.839	0.917	(B) PRKCA-
EPB41L3	18p11.31	0 (0.00%)	2 (2.27%)	<-10	0.839	0.917	(B) PRKCA-
EPHA10	1p34.3	0 (0.00%)	2 (2.27%)	<-10	0.839	0.917	(B) PRKCA-
EPHA4	2q36.1	0 (0.00%)	2 (2.27%)	<-10	0.839	0.917	(B) PRKCA-
EPHB4	7q22.1	0 (0.00%)	2 (2.27%)	<-10	0.839	0.917	(B) PRKCA-
EPPK1	8q24.3	0 (0.00%)	2 (2.27%)	<-10	0.839	0.917	(B) PRKCA-
ERBB4	2q34	0 (0.00%)	2 (2.27%)	<-10	0.839	0.917	(B) PRKCA-
ERCC2	19q13.32	0 (0.00%)	2 (2.27%)	<-10	0.839	0.917	(B) PRKCA-
ERCC3	2q14.3	0 (0.00%)	2 (2.27%)	<-10	0.839	0.917	(B) PRKCA-
ERV3-1	7q11.21	0 (0.00%)	2 (2.27%)	<-10	0.839	0.917	(B) PRKCA-
ESRP1	8q22.1	0 (0.00%)	2 (2.27%)	<-10	0.839	0.917	(B) PRKCA-
ETV1	7p21.2	0 (0.00%)	2 (2.27%)	<-10	0.839	0.917	(B) PRKCA-
EVC2	4p16.2	0 (0.00%)	2 (2.27%)	<-10	0.839	0.917	(B) PRKCA-
EVX2	2q31.1	0 (0.00%)	2 (2.27%)	<-10	0.839	0.917	(B) PRKCA-
EXOC3L2	19q13.32	0 (0.00%)	2 (2.27%)	<-10	0.839	0.917	(B) PRKCA-
EYA1	8q13.3	0 (0.00%)	2 (2.27%)	<-10	0.839	0.917	(B) PRKCA-
EYA4	6q23.2	0 (0.00%)	2 (2.27%)	<-10	0.839	0.917	(B) PRKCA-
FAM111A	11q12.1	0 (0.00%)	2 (2.27%)	<-10	0.839	0.917	(B) PRKCA-
FAM184A	6q22.31	0 (0.00%)	2 (2.27%)	<-10	0.839	0.917	(B) PRKCA-
FAM3B	21q22.3	0 (0.00%)	2 (2.27%)	<-10	0.839	0.917	(B) PRKCA-
FAM83H	8q24.3	0 (0.00%)	2 (2.27%)	<-10	0.839	0.917	(B) PRKCA-
FARP1	13q32.2	0 (0.00%)	2 (2.27%)	<-10	0.839	0.917	(B) PRKCA-
FBLN2	3p25.1	0 (0.00%)	2 (2.27%)	<-10	0.839	0.917	(B) PRKCA-
FBN1	15q21.1	0 (0.00%)	2 (2.27%)	<-10	0.839	0.917	(B) PRKCA-
FBXL7	5p15.1	0 (0.00%)	2 (2.27%)	<-10	0.839	0.917	(B) PRKCA-
FCAR	19q13.42	0 (0.00%)	2 (2.27%)	<-10	0.839	0.917	(B) PRKCA-
FERMT3	11q13.1	0 (0.00%)	2 (2.27%)	<-10	0.839	0.917	(B) PRKCA-
FGD5	3p25.1	0 (0.00%)	2 (2.27%)	<-10	0.839	0.917	(B) PRKCA-
FGFR2	10q26.13	0 (0.00%)	2 (2.27%)	<-10	0.839	0.917	(B) PRKCA-
FIGN	2q24.3	0 (0.00%)	2 (2.27%)	<-10	0.839	0.917	(B) PRKCA-
FILIP1	6q14.1	0 (0.00%)	2 (2.27%)	<-10	0.839	0.917	(B) PRKCA-
FKBP4	12p13.33	0 (0.00%)	2 (2.27%)	<-10	0.839	0.917	(B) PRKCA-
FLG2	1q21.3	0 (0.00%)	2 (2.27%)	<-10	0.839	0.917	(B) PRKCA-
FMN2	1q43	0 (0.00%)	2 (2.27%)	<-10	0.839	0.917	(B) PRKCA-
FN1	2q35	0 (0.00%)	2 (2.27%)	<-10	0.839	0.917	(B) PRKCA-
FOCAD	9p21.3	0 (0.00%)	2 (2.27%)	<-10	0.839	0.917	(B) PRKCA-
FOS	14q24.3	0 (0.00%)	2 (2.27%)	<-10	0.839	0.917	(B) PRKCA-
FOSL1	11q13.1	0 (0.00%)	2 (2.27%)	<-10	0.839	0.917	(B) PRKCA-
FOSL2	2p23.2	0 (0.00%)	2 (2.27%)	<-10	0.839	0.917	(B) PRKCA-
FPGS	9q34.11	0 (0.00%)	2 (2.27%)	<-10	0.839	0.917	(B) PRKCA-
FPR1	19q13.41	0 (0.00%)	2 (2.27%)	<-10	0.839	0.917	(B) PRKCA-
FRMD3	9q21.32	0 (0.00%)	2 (2.27%)	<-10	0.839	0.917	(B) PRKCA-
FRMD4A	10p13	0 (0.00%)	2 (2.27%)	<-10	0.839	0.917	(B) PRKCA-
FRY	13q13.1	0 (0.00%)	2 (2.27%)	<-10	0.839	0.917	(B) PRKCA-
FRYL	4p11	0 (0.00%)	2 (2.27%)	<-10	0.839	0.917	(B) PRKCA-
FSTL5	4q32.2	0 (0.00%)	2 (2.27%)	<-10	0.839	0.917	(B) PRKCA-
FXR1	3q26.33	0 (0.00%)	2 (2.27%)	<-10	0.839	0.917	(B) PRKCA-
FYB1	5p13.1	0 (0.00%)	2 (2.27%)	<-10	0.839	0.917	(B) PRKCA-
G6PC3	17q21.31	0 (0.00%)	2 (2.27%)	<-10	0.839	0.917	(B) PRKCA-
G6PD	Xq28	0 (0.00%)	2 (2.27%)	<-10	0.839	0.917	(B) PRKCA-
GAB2	11q14.1	0 (0.00%)	2 (2.27%)	<-10	0.839	0.917	(B) PRKCA-
GABRA3	Xq28	0 (0.00%)	2 (2.27%)	<-10	0.839	0.917	(B) PRKCA-
GABRA5	15q12	0 (0.00%)	2 (2.27%)	<-10	0.839	0.917	(B) PRKCA-
GABRG1	4p12	0 (0.00%)	2 (2.27%)	<-10	0.839	0.917	(B) PRKCA-
GALNT15	3p25.1	0 (0.00%)	2 (2.27%)	<-10	0.839	0.917	(B) PRKCA-
GALNT16	14q24.1	0 (0.00%)	2 (2.27%)	<-10	0.839	0.917	(B) PRKCA-
GAPVD1	9q33.3	0 (0.00%)	2 (2.27%)	<-10	0.839	0.917	(B) PRKCA-
GATAD2B	1q21.3	0 (0.00%)	2 (2.27%)	<-10	0.839	0.917	(B) PRKCA-
GBP7	1p22.2	0 (0.00%)	2 (2.27%)	<-10	0.839	0.917	(B) PRKCA-
GCM2	6p24.2	0 (0.00%)	2 (2.27%)	<-10	0.839	0.917	(B) PRKCA-
GCN1	12q24.23	0 (0.00%)	2 (2.27%)	<-10	0.839	0.917	(B) PRKCA-
GFM1	3q25.32	0 (0.00%)	2 (2.27%)	<-10	0.839	0.917	(B) PRKCA-
GGNBP2	17q12	0 (0.00%)	2 (2.27%)	<-10	0.839	0.917	(B) PRKCA-
GHR	5p13.1-p12	0 (0.00%)	2 (2.27%)	<-10	0.839	0.917	(B) PRKCA-
GIGYF2	2q37.1	0 (0.00%)	2 (2.27%)	<-10	0.839	0.917	(B) PRKCA-
GJA8	1q21.2	0 (0.00%)	2 (2.27%)	<-10	0.839	0.917	(B) PRKCA-
GK2	4q21.21	0 (0.00%)	2 (2.27%)	<-10	0.839	0.917	(B) PRKCA-
GLDN	15q21.2	0 (0.00%)	2 (2.27%)	<-10	0.839	0.917	(B) PRKCA-
GON4L	1q22	0 (0.00%)	2 (2.27%)	<-10	0.839	0.917	(B) PRKCA-
GPR137	11q13.1	0 (0.00%)	2 (2.27%)	<-10	0.839	0.917	(B) PRKCA-
GPR174	Xq21.1	0 (0.00%)	2 (2.27%)	<-10	0.839	0.917	(B) PRKCA-
GREB1	2p25.1	0 (0.00%)	2 (2.27%)	<-10	0.839	0.917	(B) PRKCA-
GRHL3	1p36.11	0 (0.00%)	2 (2.27%)	<-10	0.839	0.917	(B) PRKCA-
GRID2	4q22.1-q22.2	0 (0.00%)	2 (2.27%)	<-10	0.839	0.917	(B) PRKCA-
GRIK3	1p34.3	0 (0.00%)	2 (2.27%)	<-10	0.839	0.917	(B) PRKCA-
GRIN2D	19q13.33	0 (0.00%)	2 (2.27%)	<-10	0.839	0.917	(B) PRKCA-
GRIN3A	9q31.1	0 (0.00%)	2 (2.27%)	<-10	0.839	0.917	(B) PRKCA-
GRM1	6q24.3	0 (0.00%)	2 (2.27%)	<-10	0.839	0.917	(B) PRKCA-
GRXCR1	4p13	0 (0.00%)	2 (2.27%)	<-10	0.839	0.917	(B) PRKCA-
GSE1	16q24.1	0 (0.00%)	2 (2.27%)	<-10	0.839	0.917	(B) PRKCA-
GSPT2	Xp11.22	0 (0.00%)	2 (2.27%)	<-10	0.839	0.917	(B) PRKCA-
GTF2E1	3q13.33	0 (0.00%)	2 (2.27%)	<-10	0.839	0.917	(B) PRKCA-
GTF3C4	9q34.13	0 (0.00%)	2 (2.27%)	<-10	0.839	0.917	(B) PRKCA-
GTSE1	22q13.31	0 (0.00%)	2 (2.27%)	<-10	0.839	0.917	(B) PRKCA-
HCFC1	Xq28	0 (0.00%)	2 (2.27%)	<-10	0.839	0.917	(B) PRKCA-
HCN1	5p12	0 (0.00%)	2 (2.27%)	<-10	0.839	0.917	(B) PRKCA-
HCN4	15q24.1	0 (0.00%)	2 (2.27%)	<-10	0.839	0.917	(B) PRKCA-
HDAC6	Xp11.23	0 (0.00%)	2 (2.27%)	<-10	0.839	0.917	(B) PRKCA-
HDAC9	7p21.1	0 (0.00%)	2 (2.27%)	<-10	0.839	0.917	(B) PRKCA-
HDX	Xq21.1	0 (0.00%)	2 (2.27%)	<-10	0.839	0.917	(B) PRKCA-
HEATR5A	14q12	0 (0.00%)	2 (2.27%)	<-10	0.839	0.917	(B) PRKCA-
HEATR5B	2p22.2	0 (0.00%)	2 (2.27%)	<-10	0.839	0.917	(B) PRKCA-
HECTD4	12q24.13	0 (0.00%)	2 (2.27%)	<-10	0.839	0.917	(B) PRKCA-
HECW2	2q32.3	0 (0.00%)	2 (2.27%)	<-10	0.839	0.917	(B) PRKCA-
HERC3	4q22.1	0 (0.00%)	2 (2.27%)	<-10	0.839	0.917	(B) PRKCA-
HEXA	15q23	0 (0.00%)	2 (2.27%)	<-10	0.839	0.917	(B) PRKCA-
HINFP	11q23.3	0 (0.00%)	2 (2.27%)	<-10	0.839	0.917	(B) PRKCA-
HIST1H2BK	6p22.1	0 (0.00%)	2 (2.27%)	<-10	0.839	0.917	(B) PRKCA-
HIST1H3E	6p22.2	0 (0.00%)	2 (2.27%)	<-10	0.839	0.917	(B) PRKCA-
HIST1H4G	6p22.2	0 (0.00%)	2 (2.27%)	<-10	0.839	0.917	(B) PRKCA-
HLA-B	6p21.33	0 (0.00%)	2 (2.27%)	<-10	0.839	0.917	(B) PRKCA-
HMCN1	1q25.3-q31.1	0 (0.00%)	2 (2.27%)	<-10	0.839	0.917	(B) PRKCA-
HMGXB4	22q12.3	0 (0.00%)	2 (2.27%)	<-10	0.839	0.917	(B) PRKCA-
HRNR	1q21.3	0 (0.00%)	2 (2.27%)	<-10	0.839	0.917	(B) PRKCA-
HSD17B4	5q23.1	0 (0.00%)	2 (2.27%)	<-10	0.839	0.917	(B) PRKCA-
HTR1E	6q14.3	0 (0.00%)	2 (2.27%)	<-10	0.839	0.917	(B) PRKCA-
HTR3C	3q27.1	0 (0.00%)	2 (2.27%)	<-10	0.839	0.917	(B) PRKCA-
HTR6	1p36.13	0 (0.00%)	2 (2.27%)	<-10	0.839	0.917	(B) PRKCA-
HTR7	10q23.31	0 (0.00%)	2 (2.27%)	<-10	0.839	0.917	(B) PRKCA-
HTT	4p16.3	0 (0.00%)	2 (2.27%)	<-10	0.839	0.917	(B) PRKCA-
HYAL2	3p21.31	0 (0.00%)	2 (2.27%)	<-10	0.839	0.917	(B) PRKCA-
IARS	9q22.31	0 (0.00%)	2 (2.27%)	<-10	0.839	0.917	(B) PRKCA-
IBTK	6q14.1	0 (0.00%)	2 (2.27%)	<-10	0.839	0.917	(B) PRKCA-
IFFO1	12p13.31	0 (0.00%)	2 (2.27%)	<-10	0.839	0.917	(B) PRKCA-
IFT122	3q21.3-q22.1	0 (0.00%)	2 (2.27%)	<-10	0.839	0.917	(B) PRKCA-
IFT43	14q24.3	0 (0.00%)	2 (2.27%)	<-10	0.839	0.917	(B) PRKCA-
IGHV4OR15-8	15q11.2	0 (0.00%)	2 (2.27%)	<-10	0.839	0.917	(B) PRKCA-
IL10RA	11q23.3	0 (0.00%)	2 (2.27%)	<-10	0.839	0.917	(B) PRKCA-
IMMT	2p11.2|2	0 (0.00%)	2 (2.27%)	<-10	0.839	0.917	(B) PRKCA-
INPP4A	2q11.2	0 (0.00%)	2 (2.27%)	<-10	0.839	0.917	(B) PRKCA-
INPP5J	22q12.2	0 (0.00%)	2 (2.27%)	<-10	0.839	0.917	(B) PRKCA-
IP6K3	6p21.31	0 (0.00%)	2 (2.27%)	<-10	0.839	0.917	(B) PRKCA-
IPO7	11p15.4	0 (0.00%)	2 (2.27%)	<-10	0.839	0.917	(B) PRKCA-
IQGAP1	15q26.1	0 (0.00%)	2 (2.27%)	<-10	0.839	0.917	(B) PRKCA-
IRF9	14q12	0 (0.00%)	2 (2.27%)	<-10	0.839	0.917	(B) PRKCA-
IRX6	16q12.2	0 (0.00%)	2 (2.27%)	<-10	0.839	0.917	(B) PRKCA-
ITGAV	2q32.1	0 (0.00%)	2 (2.27%)	<-10	0.839	0.917	(B) PRKCA-
ITSN2	2p23.3	0 (0.00%)	2 (2.27%)	<-10	0.839	0.917	(B) PRKCA-
IVNS1ABP	1q25.3	0 (0.00%)	2 (2.27%)	<-10	0.839	0.917	(B) PRKCA-
IWS1	2q14.3	0 (0.00%)	2 (2.27%)	<-10	0.839	0.917	(B) PRKCA-
JADE3	Xp11.3	0 (0.00%)	2 (2.27%)	<-10	0.839	0.917	(B) PRKCA-
JAG2	14q32.33	0 (0.00%)	2 (2.27%)	<-10	0.839	0.917	(B) PRKCA-
JAKMIP1	4p16.1	0 (0.00%)	2 (2.27%)	<-10	0.839	0.917	(B) PRKCA-
JAKMIP3	10q26.3	0 (0.00%)	2 (2.27%)	<-10	0.839	0.917	(B) PRKCA-
KAAG1	6p22.3	0 (0.00%)	2 (2.27%)	<-10	0.839	0.917	(B) PRKCA-
KANK2	19p13.2	0 (0.00%)	2 (2.27%)	<-10	0.839	0.917	(B) PRKCA-
KCNF1	2p25.1	0 (0.00%)	2 (2.27%)	<-10	0.839	0.917	(B) PRKCA-
KCNH6	17q23.3	0 (0.00%)	2 (2.27%)	<-10	0.839	0.917	(B) PRKCA-
KCNH8	3p24.3	0 (0.00%)	2 (2.27%)	<-10	0.839	0.917	(B) PRKCA-
KCNJ15	21q22.13-q22.2	0 (0.00%)	2 (2.27%)	<-10	0.839	0.917	(B) PRKCA-
KCNJ3	2q24.1	0 (0.00%)	2 (2.27%)	<-10	0.839	0.917	(B) PRKCA-
KCNK4	11q13.1	0 (0.00%)	2 (2.27%)	<-10	0.839	0.917	(B) PRKCA-
KCNMB2	3q26.32	0 (0.00%)	2 (2.27%)	<-10	0.839	0.917	(B) PRKCA-
KCNQ2	20q13.33	0 (0.00%)	2 (2.27%)	<-10	0.839	0.917	(B) PRKCA-
KDM3B	5q31.2	0 (0.00%)	2 (2.27%)	<-10	0.839	0.917	(B) PRKCA-
KIAA1109	4q27	0 (0.00%)	2 (2.27%)	<-10	0.839	0.917	(B) PRKCA-
KIAA1549	7q34	0 (0.00%)	2 (2.27%)	<-10	0.839	0.917	(B) PRKCA-
KIF15	3p21.31	0 (0.00%)	2 (2.27%)	<-10	0.839	0.917	(B) PRKCA-
KIF18A	11p14.1	0 (0.00%)	2 (2.27%)	<-10	0.839	0.917	(B) PRKCA-
KIF18B	17q21.31	0 (0.00%)	2 (2.27%)	<-10	0.839	0.917	(B) PRKCA-
KIF4A	Xq13.1	0 (0.00%)	2 (2.27%)	<-10	0.839	0.917	(B) PRKCA-
KIF9	3p21.31	0 (0.00%)	2 (2.27%)	<-10	0.839	0.917	(B) PRKCA-
KIFC2	8q24.3	0 (0.00%)	2 (2.27%)	<-10	0.839	0.917	(B) PRKCA-
KLHDC8A	1q32.1	0 (0.00%)	2 (2.27%)	<-10	0.839	0.917	(B) PRKCA-
KLHL1	13q21.33	0 (0.00%)	2 (2.27%)	<-10	0.839	0.917	(B) PRKCA-
KLHL17	1p36.33	0 (0.00%)	2 (2.27%)	<-10	0.839	0.917	(B) PRKCA-
KLHL25	15q25.3	0 (0.00%)	2 (2.27%)	<-10	0.839	0.917	(B) PRKCA-
KNL1	15q15.1	0 (0.00%)	2 (2.27%)	<-10	0.839	0.917	(B) PRKCA-
KRT78	12q13.13	0 (0.00%)	2 (2.27%)	<-10	0.839	0.917	(B) PRKCA-
KRT83	12q13.13	0 (0.00%)	2 (2.27%)	<-10	0.839	0.917	(B) PRKCA-
KRTAP10-4	21q22.3	0 (0.00%)	2 (2.27%)	<-10	0.839	0.917	(B) PRKCA-
KRTAP13-2	21q22.11	0 (0.00%)	2 (2.27%)	<-10	0.839	0.917	(B) PRKCA-
KSR2	12q24.22-q24.23	0 (0.00%)	2 (2.27%)	<-10	0.839	0.917	(B) PRKCA-
KYNU	2q22.2	0 (0.00%)	2 (2.27%)	<-10	0.839	0.917	(B) PRKCA-
LAMB4	7q31.1	0 (0.00%)	2 (2.27%)	<-10	0.839	0.917	(B) PRKCA-
LCT	2q21.3	0 (0.00%)	2 (2.27%)	<-10	0.839	0.917	(B) PRKCA-
LEPR	1p31.3	0 (0.00%)	2 (2.27%)	<-10	0.839	0.917	(B) PRKCA-
LFNG	7p22.3	0 (0.00%)	2 (2.27%)	<-10	0.839	0.917	(B) PRKCA-
LHFPL1	Xq23	0 (0.00%)	2 (2.27%)	<-10	0.839	0.917	(B) PRKCA-
LIMK1	7q11.23	0 (0.00%)	2 (2.27%)	<-10	0.839	0.917	(B) PRKCA-
LIN54	4q21.22	0 (0.00%)	2 (2.27%)	<-10	0.839	0.917	(B) PRKCA-
LPL	8p21.3	0 (0.00%)	2 (2.27%)	<-10	0.839	0.917	(B) PRKCA-
LRFN1	19q13.2	0 (0.00%)	2 (2.27%)	<-10	0.839	0.917	(B) PRKCA-
LRIF1	1p13.3	0 (0.00%)	2 (2.27%)	<-10	0.839	0.917	(B) PRKCA-
LRIG2	1p13.2	0 (0.00%)	2 (2.27%)	<-10	0.839	0.917	(B) PRKCA-
LRP4	11p11.2	0 (0.00%)	2 (2.27%)	<-10	0.839	0.917	(B) PRKCA-
LRRTM3	10q21.3	0 (0.00%)	2 (2.27%)	<-10	0.839	0.917	(B) PRKCA-
LTBP4	19q13.2	0 (0.00%)	2 (2.27%)	<-10	0.839	0.917	(B) PRKCA-
LYSMD3	5q14.3	0 (0.00%)	2 (2.27%)	<-10	0.839	0.917	(B) PRKCA-
LYST	1q42.3	0 (0.00%)	2 (2.27%)	<-10	0.839	0.917	(B) PRKCA-
MAGEA10	Xq28	0 (0.00%)	2 (2.27%)	<-10	0.839	0.917	(B) PRKCA-
MAGEL2	15q11.2	0 (0.00%)	2 (2.27%)	<-10	0.839	0.917	(B) PRKCA-
MAP1B	5q13.2	0 (0.00%)	2 (2.27%)	<-10	0.839	0.917	(B) PRKCA-
MAP2	2q34	0 (0.00%)	2 (2.27%)	<-10	0.839	0.917	(B) PRKCA-
MAP4K1	19q13.2	0 (0.00%)	2 (2.27%)	<-10	0.839	0.917	(B) PRKCA-
MAP6	11q13.5	0 (0.00%)	2 (2.27%)	<-10	0.839	0.917	(B) PRKCA-
MAPK1	22q11.22	0 (0.00%)	2 (2.27%)	<-10	0.839	0.917	(B) PRKCA-
MARCH10	17q23.2	0 (0.00%)	2 (2.27%)	<-10	0.839	0.917	(B) PRKCA-
MARCO	2q14.2	0 (0.00%)	2 (2.27%)	<-10	0.839	0.917	(B) PRKCA-
MARK4	19q13.32	0 (0.00%)	2 (2.27%)	<-10	0.839	0.917	(B) PRKCA-
MCM8	20p12.3	0 (0.00%)	2 (2.27%)	<-10	0.839	0.917	(B) PRKCA-
MDC1	6p21.33	0 (0.00%)	2 (2.27%)	<-10	0.839	0.917	(B) PRKCA-
MED1	17q12	0 (0.00%)	2 (2.27%)	<-10	0.839	0.917	(B) PRKCA-
MED12	Xq13.1	0 (0.00%)	2 (2.27%)	<-10	0.839	0.917	(B) PRKCA-
MED12L	3q25.1	0 (0.00%)	2 (2.27%)	<-10	0.839	0.917	(B) PRKCA-
MEF2B	19p13.11	0 (0.00%)	2 (2.27%)	<-10	0.839	0.917	(B) PRKCA-
MEGF6	1p36.32	0 (0.00%)	2 (2.27%)	<-10	0.839	0.917	(B) PRKCA-
MEGF9	9q33.2	0 (0.00%)	2 (2.27%)	<-10	0.839	0.917	(B) PRKCA-
MELTF	3q29	0 (0.00%)	2 (2.27%)	<-10	0.839	0.917	(B) PRKCA-
MEN1	11q13.1	0 (0.00%)	2 (2.27%)	<-10	0.839	0.917	(B) PRKCA-
MEPE	4q22.1	0 (0.00%)	2 (2.27%)	<-10	0.839	0.917	(B) PRKCA-
METTL14	4q26	0 (0.00%)	2 (2.27%)	<-10	0.839	0.917	(B) PRKCA-
MGA	15q15.1	0 (0.00%)	2 (2.27%)	<-10	0.839	0.917	(B) PRKCA-
MGMT	10q26.3	0 (0.00%)	2 (2.27%)	<-10	0.839	0.917	(B) PRKCA-
MICAL2	11p15.3	0 (0.00%)	2 (2.27%)	<-10	0.839	0.917	(B) PRKCA-
MICALCL	11p15.3	0 (0.00%)	2 (2.27%)	<-10	0.839	0.917	(B) PRKCA-
MINDY4	7p14.3	0 (0.00%)	2 (2.27%)	<-10	0.839	0.917	(B) PRKCA-
MISP	19p13.3	0 (0.00%)	2 (2.27%)	<-10	0.839	0.917	(B) PRKCA-
MMP15	16q21	0 (0.00%)	2 (2.27%)	<-10	0.839	0.917	(B) PRKCA-
MON2	12q14.1	0 (0.00%)	2 (2.27%)	<-10	0.839	0.917	(B) PRKCA-
MORC2	22q12.2	0 (0.00%)	2 (2.27%)	<-10	0.839	0.917	(B) PRKCA-
MPP2	17q21.31	0 (0.00%)	2 (2.27%)	<-10	0.839	0.917	(B) PRKCA-
MPP7	10p12.1	0 (0.00%)	2 (2.27%)	<-10	0.839	0.917	(B) PRKCA-
MSH4	1p31.1	0 (0.00%)	2 (2.27%)	<-10	0.839	0.917	(B) PRKCA-
MTCL1	18p11.22	0 (0.00%)	2 (2.27%)	<-10	0.839	0.917	(B) PRKCA-
MTG2	20q13.33	0 (0.00%)	2 (2.27%)	<-10	0.839	0.917	(B) PRKCA-
MTHFD1L	6q25.1	0 (0.00%)	2 (2.27%)	<-10	0.839	0.917	(B) PRKCA-
MYBPC1	12q23.2	0 (0.00%)	2 (2.27%)	<-10	0.839	0.917	(B) PRKCA-
MYH11	16p13.11	0 (0.00%)	2 (2.27%)	<-10	0.839	0.917	(B) PRKCA-
MYH2	17p13.1	0 (0.00%)	2 (2.27%)	<-10	0.839	0.917	(B) PRKCA-
MYH4	17p13.1	0 (0.00%)	2 (2.27%)	<-10	0.839	0.917	(B) PRKCA-
MYH7B	20q11.22	0 (0.00%)	2 (2.27%)	<-10	0.839	0.917	(B) PRKCA-
MYO5A	15q21.2	0 (0.00%)	2 (2.27%)	<-10	0.839	0.917	(B) PRKCA-
MYSM1	1p32.1	0 (0.00%)	2 (2.27%)	<-10	0.839	0.917	(B) PRKCA-
NAALADL1	11q13.1	0 (0.00%)	2 (2.27%)	<-10	0.839	0.917	(B) PRKCA-
NAV3	12q21.2	0 (0.00%)	2 (2.27%)	<-10	0.839	0.917	(B) PRKCA-
NBAS	2p24.3	0 (0.00%)	2 (2.27%)	<-10	0.839	0.917	(B) PRKCA-
NBEAL1	2q33.2	0 (0.00%)	2 (2.27%)	<-10	0.839	0.917	(B) PRKCA-
NBPF1	1p36.13	0 (0.00%)	2 (2.27%)	<-10	0.839	0.917	(B) PRKCA-
NCAPG	4p15.31	0 (0.00%)	2 (2.27%)	<-10	0.839	0.917	(B) PRKCA-
NCAPH	2q11.2	0 (0.00%)	2 (2.27%)	<-10	0.839	0.917	(B) PRKCA-
NCBP1	9q22.33	0 (0.00%)	2 (2.27%)	<-10	0.839	0.917	(B) PRKCA-
NCKAP1L	12q13.13-q13.2	0 (0.00%)	2 (2.27%)	<-10	0.839	0.917	(B) PRKCA-
NCOA3	20q13.12	0 (0.00%)	2 (2.27%)	<-10	0.839	0.917	(B) PRKCA-
NCOA6	20q11.22	0 (0.00%)	2 (2.27%)	<-10	0.839	0.917	(B) PRKCA-
NDN	15q11.2	0 (0.00%)	2 (2.27%)	<-10	0.839	0.917	(B) PRKCA-
NDNF	4q27	0 (0.00%)	2 (2.27%)	<-10	0.839	0.917	(B) PRKCA-
NEIL3	4q34.3	0 (0.00%)	2 (2.27%)	<-10	0.839	0.917	(B) PRKCA-
NEK1	4q33	0 (0.00%)	2 (2.27%)	<-10	0.839	0.917	(B) PRKCA-
NEK5	13q14.3	0 (0.00%)	2 (2.27%)	<-10	0.839	0.917	(B) PRKCA-
NEMF	14q21.3	0 (0.00%)	2 (2.27%)	<-10	0.839	0.917	(B) PRKCA-
NETO1	18q22.3	0 (0.00%)	2 (2.27%)	<-10	0.839	0.917	(B) PRKCA-
NFATC2	20q13.2	0 (0.00%)	2 (2.27%)	<-10	0.839	0.917	(B) PRKCA-
NFATC3	16q22.1	0 (0.00%)	2 (2.27%)	<-10	0.839	0.917	(B) PRKCA-
NID2	14q22.1	0 (0.00%)	2 (2.27%)	<-10	0.839	0.917	(B) PRKCA-
NINL	20p11.21	0 (0.00%)	2 (2.27%)	<-10	0.839	0.917	(B) PRKCA-
NLRP11	19q13.42-q13.43	0 (0.00%)	2 (2.27%)	<-10	0.839	0.917	(B) PRKCA-
NLRP14	11p15.4	0 (0.00%)	2 (2.27%)	<-10	0.839	0.917	(B) PRKCA-
NLRP5	19q13.43	0 (0.00%)	2 (2.27%)	<-10	0.839	0.917	(B) PRKCA-
NMT1	17q21.31	0 (0.00%)	2 (2.27%)	<-10	0.839	0.917	(B) PRKCA-
NNT	5p12	0 (0.00%)	2 (2.27%)	<-10	0.839	0.917	(B) PRKCA-
NOCT	4q31.1	0 (0.00%)	2 (2.27%)	<-10	0.839	0.917	(B) PRKCA-
NOL4	18q12.1	0 (0.00%)	2 (2.27%)	<-10	0.839	0.917	(B) PRKCA-
NOTCH2	1p12	0 (0.00%)	2 (2.27%)	<-10	0.839	0.917	(B) PRKCA-
NPLOC4	17q25.3	0 (0.00%)	2 (2.27%)	<-10	0.839	0.917	(B) PRKCA-
NRCAM	7q31.1	0 (0.00%)	2 (2.27%)	<-10	0.839	0.917	(B) PRKCA-
NRG3	10q23.1	0 (0.00%)	2 (2.27%)	<-10	0.839	0.917	(B) PRKCA-
NSUN7	4p14	0 (0.00%)	2 (2.27%)	<-10	0.839	0.917	(B) PRKCA-
NTRK3	15q25.3	0 (0.00%)	2 (2.27%)	<-10	0.839	0.917	(B) PRKCA-
NUAK2	1q32.1	0 (0.00%)	2 (2.27%)	<-10	0.839	0.917	(B) PRKCA-
NUP133	1q42.13	0 (0.00%)	2 (2.27%)	<-10	0.839	0.917	(B) PRKCA-
NUP210L	1q21.3	0 (0.00%)	2 (2.27%)	<-10	0.839	0.917	(B) PRKCA-
NUP214	9q34.13	0 (0.00%)	2 (2.27%)	<-10	0.839	0.917	(B) PRKCA-
NUTM1	15q14	0 (0.00%)	2 (2.27%)	<-10	0.839	0.917	(B) PRKCA-
NXF1	11q12.3	0 (0.00%)	2 (2.27%)	<-10	0.839	0.917	(B) PRKCA-
NYAP2	2q36.3	0 (0.00%)	2 (2.27%)	<-10	0.839	0.917	(B) PRKCA-
OAS1	12q24.13	0 (0.00%)	2 (2.27%)	<-10	0.839	0.917	(B) PRKCA-
OBSL1	2q35	0 (0.00%)	2 (2.27%)	<-10	0.839	0.917	(B) PRKCA-
OGDH	7p13	0 (0.00%)	2 (2.27%)	<-10	0.839	0.917	(B) PRKCA-
OPA3	19q13.32	0 (0.00%)	2 (2.27%)	<-10	0.839	0.917	(B) PRKCA-
OPN1LW	Xq28	0 (0.00%)	2 (2.27%)	<-10	0.839	0.917	(B) PRKCA-
OR10G2	14q11.2	0 (0.00%)	2 (2.27%)	<-10	0.839	0.917	(B) PRKCA-
OR1A2	17p13.3	0 (0.00%)	2 (2.27%)	<-10	0.839	0.917	(B) PRKCA-
OR2AT4	11q13.4	0 (0.00%)	2 (2.27%)	<-10	0.839	0.917	(B) PRKCA-
OR2L2	1q44	0 (0.00%)	2 (2.27%)	<-10	0.839	0.917	(B) PRKCA-
OR2M5	1q44	0 (0.00%)	2 (2.27%)	<-10	0.839	0.917	(B) PRKCA-
OR2T11	1q44	0 (0.00%)	2 (2.27%)	<-10	0.839	0.917	(B) PRKCA-
OR2T12	1q44	0 (0.00%)	2 (2.27%)	<-10	0.839	0.917	(B) PRKCA-
OR2T2	1q44	0 (0.00%)	2 (2.27%)	<-10	0.839	0.917	(B) PRKCA-
OR4A15	11q11	0 (0.00%)	2 (2.27%)	<-10	0.839	0.917	(B) PRKCA-
OR4M2	15q11.2	0 (0.00%)	2 (2.27%)	<-10	0.839	0.917	(B) PRKCA-
OR4N4	15q11.2	0 (0.00%)	2 (2.27%)	<-10	0.839	0.917	(B) PRKCA-
OR51I2	11p15.4	0 (0.00%)	2 (2.27%)	<-10	0.839	0.917	(B) PRKCA-
OR5AR1	11q12.1	0 (0.00%)	2 (2.27%)	<-10	0.839	0.917	(B) PRKCA-
OR5AS1	11q12.1	0 (0.00%)	2 (2.27%)	<-10	0.839	0.917	(B) PRKCA-
OR6K2	1q23.1	0 (0.00%)	2 (2.27%)	<-10	0.839	0.917	(B) PRKCA-
OR6N1	1q23.1	0 (0.00%)	2 (2.27%)	<-10	0.839	0.917	(B) PRKCA-
OR8B12	11q24.2	0 (0.00%)	2 (2.27%)	<-10	0.839	0.917	(B) PRKCA-
ORC3	6q15	0 (0.00%)	2 (2.27%)	<-10	0.839	0.917	(B) PRKCA-
OSBPL1A	18q11.2	0 (0.00%)	2 (2.27%)	<-10	0.839	0.917	(B) PRKCA-
OSCP1	1p34.3	0 (0.00%)	2 (2.27%)	<-10	0.839	0.917	(B) PRKCA-
OTOGL	12q21.31	0 (0.00%)	2 (2.27%)	<-10	0.839	0.917	(B) PRKCA-
P2RX1	17p13.2	0 (0.00%)	2 (2.27%)	<-10	0.839	0.917	(B) PRKCA-
PACSIN2	22q13.2	0 (0.00%)	2 (2.27%)	<-10	0.839	0.917	(B) PRKCA-
PAK1IP1	6p24.2	0 (0.00%)	2 (2.27%)	<-10	0.839	0.917	(B) PRKCA-
PAK5	20p12.2	0 (0.00%)	2 (2.27%)	<-10	0.839	0.917	(B) PRKCA-
PALLD	4q32.3	0 (0.00%)	2 (2.27%)	<-10	0.839	0.917	(B) PRKCA-
PAPPA	9q33.1	0 (0.00%)	2 (2.27%)	<-10	0.839	0.917	(B) PRKCA-
PARP14	3q21.1	0 (0.00%)	2 (2.27%)	<-10	0.839	0.917	(B) PRKCA-
PAX1	20p11.22	0 (0.00%)	2 (2.27%)	<-10	0.839	0.917	(B) PRKCA-
PCDH15	10q21.1	0 (0.00%)	2 (2.27%)	<-10	0.839	0.917	(B) PRKCA-
PCDH9	13q21.32	0 (0.00%)	2 (2.27%)	<-10	0.839	0.917	(B) PRKCA-
PCDHA8	5q31.3	0 (0.00%)	2 (2.27%)	<-10	0.839	0.917	(B) PRKCA-
PCDHB14	5q31.3	0 (0.00%)	2 (2.27%)	<-10	0.839	0.917	(B) PRKCA-
PCDHB2	5q31.3	0 (0.00%)	2 (2.27%)	<-10	0.839	0.917	(B) PRKCA-
PCDHB8	5q31.3	0 (0.00%)	2 (2.27%)	<-10	0.839	0.917	(B) PRKCA-
PCDHGA4	5q31.3	0 (0.00%)	2 (2.27%)	<-10	0.839	0.917	(B) PRKCA-
PCDHGB1	5q31.3	0 (0.00%)	2 (2.27%)	<-10	0.839	0.917	(B) PRKCA-
PCDHGC4	5q31.3	0 (0.00%)	2 (2.27%)	<-10	0.839	0.917	(B) PRKCA-
PDE10A	6q27	0 (0.00%)	2 (2.27%)	<-10	0.839	0.917	(B) PRKCA-
PDE4DIP	1q21.2	0 (0.00%)	2 (2.27%)	<-10	0.839	0.917	(B) PRKCA-
PDE8B	5q13.3	0 (0.00%)	2 (2.27%)	<-10	0.839	0.917	(B) PRKCA-
PDGFRL	8p22	0 (0.00%)	2 (2.27%)	<-10	0.839	0.917	(B) PRKCA-
PENK	8q12.1	0 (0.00%)	2 (2.27%)	<-10	0.839	0.917	(B) PRKCA-
PES1	22q12.2	0 (0.00%)	2 (2.27%)	<-10	0.839	0.917	(B) PRKCA-
PFKFB2	1q32.1	0 (0.00%)	2 (2.27%)	<-10	0.839	0.917	(B) PRKCA-
PHF12	17q11.2	0 (0.00%)	2 (2.27%)	<-10	0.839	0.917	(B) PRKCA-
PHF2	9q22.31	0 (0.00%)	2 (2.27%)	<-10	0.839	0.917	(B) PRKCA-
PHF21A	11p11.2	0 (0.00%)	2 (2.27%)	<-10	0.839	0.917	(B) PRKCA-
PHF21B	22q13.31	0 (0.00%)	2 (2.27%)	<-10	0.839	0.917	(B) PRKCA-
PHF23	17p13.1	0 (0.00%)	2 (2.27%)	<-10	0.839	0.917	(B) PRKCA-
PHKA2	Xp22.13	0 (0.00%)	2 (2.27%)	<-10	0.839	0.917	(B) PRKCA-
PHLDB3	19q13.31	0 (0.00%)	2 (2.27%)	<-10	0.839	0.917	(B) PRKCA-
PHOX2B	4p13	0 (0.00%)	2 (2.27%)	<-10	0.839	0.917	(B) PRKCA-
PIK3CG	7q22.3	0 (0.00%)	2 (2.27%)	<-10	0.839	0.917	(B) PRKCA-
PINK1	1p36.12	0 (0.00%)	2 (2.27%)	<-10	0.839	0.917	(B) PRKCA-
PKM	15q23	0 (0.00%)	2 (2.27%)	<-10	0.839	0.917	(B) PRKCA-
PKP4	2q24.1	0 (0.00%)	2 (2.27%)	<-10	0.839	0.917	(B) PRKCA-
PLA2G15	16q22.1	0 (0.00%)	2 (2.27%)	<-10	0.839	0.917	(B) PRKCA-
PLCB4	20p12.3-p12.2	0 (0.00%)	2 (2.27%)	<-10	0.839	0.917	(B) PRKCA-
PLD3	19q13.2	0 (0.00%)	2 (2.27%)	<-10	0.839	0.917	(B) PRKCA-
PLEKHG7	12q22	0 (0.00%)	2 (2.27%)	<-10	0.839	0.917	(B) PRKCA-
PLG	6q26	0 (0.00%)	2 (2.27%)	<-10	0.839	0.917	(B) PRKCA-
PLPPR4	1p21.3-p21.2	0 (0.00%)	2 (2.27%)	<-10	0.839	0.917	(B) PRKCA-
PLS3	Xq23	0 (0.00%)	2 (2.27%)	<-10	0.839	0.917	(B) PRKCA-
PLSCR4	3q24	0 (0.00%)	2 (2.27%)	<-10	0.839	0.917	(B) PRKCA-
PMPCA	9q34.3	0 (0.00%)	2 (2.27%)	<-10	0.839	0.917	(B) PRKCA-
PNPT1	2p16.1	0 (0.00%)	2 (2.27%)	<-10	0.839	0.917	(B) PRKCA-
POLE	12q24.33	0 (0.00%)	2 (2.27%)	<-10	0.839	0.917	(B) PRKCA-
POM121L12	7p12.1	0 (0.00%)	2 (2.27%)	<-10	0.839	0.917	(B) PRKCA-
PPFIA3	19q13.33	0 (0.00%)	2 (2.27%)	<-10	0.839	0.917	(B) PRKCA-
PPFIA4	1q32.1	0 (0.00%)	2 (2.27%)	<-10	0.839	0.917	(B) PRKCA-
PPFIBP2	11p15.4	0 (0.00%)	2 (2.27%)	<-10	0.839	0.917	(B) PRKCA-
PPP1R26	9q34.3	0 (0.00%)	2 (2.27%)	<-10	0.839	0.917	(B) PRKCA-
PPP2R5C	14q32.31	0 (0.00%)	2 (2.27%)	<-10	0.839	0.917	(B) PRKCA-
PPP4R3B	2p16.1	0 (0.00%)	2 (2.27%)	<-10	0.839	0.917	(B) PRKCA-
PPP6R3	11q13.2	0 (0.00%)	2 (2.27%)	<-10	0.839	0.917	(B) PRKCA-
PRDM11	11p11.2	0 (0.00%)	2 (2.27%)	<-10	0.839	0.917	(B) PRKCA-
PRDM9	5p14.2	0 (0.00%)	2 (2.27%)	<-10	0.839	0.917	(B) PRKCA-
PRICKLE1	12q12	0 (0.00%)	2 (2.27%)	<-10	0.839	0.917	(B) PRKCA-
PRICKLE2	3p14.1	0 (0.00%)	2 (2.27%)	<-10	0.839	0.917	(B) PRKCA-
PRKAG3	2q35	0 (0.00%)	2 (2.27%)	<-10	0.839	0.917	(B) PRKCA-
PRKCH	14q23.1	0 (0.00%)	2 (2.27%)	<-10	0.839	0.917	(B) PRKCA-
PRKD3	2p22.2	0 (0.00%)	2 (2.27%)	<-10	0.839	0.917	(B) PRKCA-
PRKG1	10q11.23-q21.1	0 (0.00%)	2 (2.27%)	<-10	0.839	0.917	(B) PRKCA-
PRR23B	3q23	0 (0.00%)	2 (2.27%)	<-10	0.839	0.917	(B) PRKCA-
PRRC2A	6p21.33	0 (0.00%)	2 (2.27%)	<-10	0.839	0.917	(B) PRKCA-
PRRC2B	9q34.13	0 (0.00%)	2 (2.27%)	<-10	0.839	0.917	(B) PRKCA-
PRSS54	16q21	0 (0.00%)	2 (2.27%)	<-10	0.839	0.917	(B) PRKCA-
PRTG	15q21.3	0 (0.00%)	2 (2.27%)	<-10	0.839	0.917	(B) PRKCA-
PSD2	5q31.2	0 (0.00%)	2 (2.27%)	<-10	0.839	0.917	(B) PRKCA-
PSG8	19q13.2	0 (0.00%)	2 (2.27%)	<-10	0.839	0.917	(B) PRKCA-
PSMD1	2q37.1	0 (0.00%)	2 (2.27%)	<-10	0.839	0.917	(B) PRKCA-
PTCH2	1p34.1	0 (0.00%)	2 (2.27%)	<-10	0.839	0.917	(B) PRKCA-
PTCHD1	Xp22.11	0 (0.00%)	2 (2.27%)	<-10	0.839	0.917	(B) PRKCA-
PTEN	10q23.31	0 (0.00%)	2 (2.27%)	<-10	0.839	0.917	(B) PRKCA-
PTPN12	7q11.23	0 (0.00%)	2 (2.27%)	<-10	0.839	0.917	(B) PRKCA-
PTPRC	1q31.3-q32.1	0 (0.00%)	2 (2.27%)	<-10	0.839	0.917	(B) PRKCA-
PTPRM	18p11.23	0 (0.00%)	2 (2.27%)	<-10	0.839	0.917	(B) PRKCA-
PTPRO	12p12.3|12p13-p12	0 (0.00%)	2 (2.27%)	<-10	0.839	0.917	(B) PRKCA-
PUM2	2p24.1	0 (0.00%)	2 (2.27%)	<-10	0.839	0.917	(B) PRKCA-
PXDNL	8q11.22-q11.23	0 (0.00%)	2 (2.27%)	<-10	0.839	0.917	(B) PRKCA-
PYGB	20p11.21	0 (0.00%)	2 (2.27%)	<-10	0.839	0.917	(B) PRKCA-
PYGM	11q13.1	0 (0.00%)	2 (2.27%)	<-10	0.839	0.917	(B) PRKCA-
PZP	12p13.31	0 (0.00%)	2 (2.27%)	<-10	0.839	0.917	(B) PRKCA-
RAB3GAP1	2q21.3	0 (0.00%)	2 (2.27%)	<-10	0.839	0.917	(B) PRKCA-
RABL3	3q13.33	0 (0.00%)	2 (2.27%)	<-10	0.839	0.917	(B) PRKCA-
RAI1	17p11.2	0 (0.00%)	2 (2.27%)	<-10	0.839	0.917	(B) PRKCA-
RANBP2	2q13	0 (0.00%)	2 (2.27%)	<-10	0.839	0.917	(B) PRKCA-
RAPGEF1	9q34.13	0 (0.00%)	2 (2.27%)	<-10	0.839	0.917	(B) PRKCA-
RAPGEF6	5q31.1	0 (0.00%)	2 (2.27%)	<-10	0.839	0.917	(B) PRKCA-
RARG	12q13.13	0 (0.00%)	2 (2.27%)	<-10	0.839	0.917	(B) PRKCA-
RASGEF1A	10q11.21	0 (0.00%)	2 (2.27%)	<-10	0.839	0.917	(B) PRKCA-
RBM34	1q42.3	0 (0.00%)	2 (2.27%)	<-10	0.839	0.917	(B) PRKCA-
RBM5	3p21.31	0 (0.00%)	2 (2.27%)	<-10	0.839	0.917	(B) PRKCA-
RBP3	10q11.22	0 (0.00%)	2 (2.27%)	<-10	0.839	0.917	(B) PRKCA-
RCC2	1p36.13	0 (0.00%)	2 (2.27%)	<-10	0.839	0.917	(B) PRKCA-
REV3L	6q21	0 (0.00%)	2 (2.27%)	<-10	0.839	0.917	(B) PRKCA-
RFX7	15q21.3	0 (0.00%)	2 (2.27%)	<-10	0.839	0.917	(B) PRKCA-
RIMS1	6q13	0 (0.00%)	2 (2.27%)	<-10	0.839	0.917	(B) PRKCA-
RIMS2	8q22.3	0 (0.00%)	2 (2.27%)	<-10	0.839	0.917	(B) PRKCA-
RIN3	14q32.12	0 (0.00%)	2 (2.27%)	<-10	0.839	0.917	(B) PRKCA-
RIPOR3	20q13.13	0 (0.00%)	2 (2.27%)	<-10	0.839	0.917	(B) PRKCA-
RNF216	7p22.1	0 (0.00%)	2 (2.27%)	<-10	0.839	0.917	(B) PRKCA-
RNMT	18p11.21	0 (0.00%)	2 (2.27%)	<-10	0.839	0.917	(B) PRKCA-
ROR1	1p31.3	0 (0.00%)	2 (2.27%)	<-10	0.839	0.917	(B) PRKCA-
ROS1	6q22.1	0 (0.00%)	2 (2.27%)	<-10	0.839	0.917	(B) PRKCA-
RPAP1	15q15.1	0 (0.00%)	2 (2.27%)	<-10	0.839	0.917	(B) PRKCA-
RPL36	19p13.3	0 (0.00%)	2 (2.27%)	<-10	0.839	0.917	(B) PRKCA-
RSAD2	2p25.2	0 (0.00%)	2 (2.27%)	<-10	0.839	0.917	(B) PRKCA-
RSPH10B	7p22.1	0 (0.00%)	2 (2.27%)	<-10	0.839	0.917	(B) PRKCA-
SACS	13q12.12	0 (0.00%)	2 (2.27%)	<-10	0.839	0.917	(B) PRKCA-
SALL3	18q23	0 (0.00%)	2 (2.27%)	<-10	0.839	0.917	(B) PRKCA-
SAMD9L	7q21.2	0 (0.00%)	2 (2.27%)	<-10	0.839	0.917	(B) PRKCA-
SAMHD1	20q11.23	0 (0.00%)	2 (2.27%)	<-10	0.839	0.917	(B) PRKCA-
SATB2	2q33.1	0 (0.00%)	2 (2.27%)	<-10	0.839	0.917	(B) PRKCA-
SCFD1	14q12	0 (0.00%)	2 (2.27%)	<-10	0.839	0.917	(B) PRKCA-
SCML2	Xp22.13	0 (0.00%)	2 (2.27%)	<-10	0.839	0.917	(B) PRKCA-
SCN10A	3p22.2	0 (0.00%)	2 (2.27%)	<-10	0.839	0.917	(B) PRKCA-
SCN2A	2q24.3	0 (0.00%)	2 (2.27%)	<-10	0.839	0.917	(B) PRKCA-
SCN8A	12q13.13	0 (0.00%)	2 (2.27%)	<-10	0.839	0.917	(B) PRKCA-
SCNN1G	16p12.2	0 (0.00%)	2 (2.27%)	<-10	0.839	0.917	(B) PRKCA-
SCRIB	8q24.3	0 (0.00%)	2 (2.27%)	<-10	0.839	0.917	(B) PRKCA-
SCUBE3	6p21.31	0 (0.00%)	2 (2.27%)	<-10	0.839	0.917	(B) PRKCA-
SCYL1	11q13.1	0 (0.00%)	2 (2.27%)	<-10	0.839	0.917	(B) PRKCA-
SEMG1	20q13.12	0 (0.00%)	2 (2.27%)	<-10	0.839	0.917	(B) PRKCA-
SERPINF1	17p13.3	0 (0.00%)	2 (2.27%)	<-10	0.839	0.917	(B) PRKCA-
SESTD1	2q31.2	0 (0.00%)	2 (2.27%)	<-10	0.839	0.917	(B) PRKCA-
SETD5	3p25.3	0 (0.00%)	2 (2.27%)	<-10	0.839	0.917	(B) PRKCA-
SETD6	16q21	0 (0.00%)	2 (2.27%)	<-10	0.839	0.917	(B) PRKCA-
SETDB1	1q21.3	0 (0.00%)	2 (2.27%)	<-10	0.839	0.917	(B) PRKCA-
SEZ6	17q11.2	0 (0.00%)	2 (2.27%)	<-10	0.839	0.917	(B) PRKCA-
SFI1	22q12.2	0 (0.00%)	2 (2.27%)	<-10	0.839	0.917	(B) PRKCA-
SGIP1	1p31.3	0 (0.00%)	2 (2.27%)	<-10	0.839	0.917	(B) PRKCA-
SGSM1	22q11.23	0 (0.00%)	2 (2.27%)	<-10	0.839	0.917	(B) PRKCA-
SH2D3C	9q34.11	0 (0.00%)	2 (2.27%)	<-10	0.839	0.917	(B) PRKCA-
SH3RF3	2q13	0 (0.00%)	2 (2.27%)	<-10	0.839	0.917	(B) PRKCA-
SHANK2	11q13.3-q13.4	0 (0.00%)	2 (2.27%)	<-10	0.839	0.917	(B) PRKCA-
SHROOM4	Xp11.22	0 (0.00%)	2 (2.27%)	<-10	0.839	0.917	(B) PRKCA-
SIPA1L2	1q42.2	0 (0.00%)	2 (2.27%)	<-10	0.839	0.917	(B) PRKCA-
SIPA1L3	19q13.13-q13.2	0 (0.00%)	2 (2.27%)	<-10	0.839	0.917	(B) PRKCA-
SLC12A5	20q13.12	0 (0.00%)	2 (2.27%)	<-10	0.839	0.917	(B) PRKCA-
SLC16A14	2q36.3	0 (0.00%)	2 (2.27%)	<-10	0.839	0.917	(B) PRKCA-
SLC17A7	19q13.33	0 (0.00%)	2 (2.27%)	<-10	0.839	0.917	(B) PRKCA-
SLC26A2	5q32	0 (0.00%)	2 (2.27%)	<-10	0.839	0.917	(B) PRKCA-
SLC26A5	7q22.1	0 (0.00%)	2 (2.27%)	<-10	0.839	0.917	(B) PRKCA-
SLC26A9	1q32.1	0 (0.00%)	2 (2.27%)	<-10	0.839	0.917	(B) PRKCA-
SLC2A1	1p34.2	0 (0.00%)	2 (2.27%)	<-10	0.839	0.917	(B) PRKCA-
SLC34A1	5q35.3	0 (0.00%)	2 (2.27%)	<-10	0.839	0.917	(B) PRKCA-
SLC39A7	6p21.32	0 (0.00%)	2 (2.27%)	<-10	0.839	0.917	(B) PRKCA-
SLC44A3	1p21.3	0 (0.00%)	2 (2.27%)	<-10	0.839	0.917	(B) PRKCA-
SLC4A10	2q24.2	0 (0.00%)	2 (2.27%)	<-10	0.839	0.917	(B) PRKCA-
SLC4A9	5q31.3	0 (0.00%)	2 (2.27%)	<-10	0.839	0.917	(B) PRKCA-
SLC7A11	4q28.3	0 (0.00%)	2 (2.27%)	<-10	0.839	0.917	(B) PRKCA-
SLC7A14	3q26.2	0 (0.00%)	2 (2.27%)	<-10	0.839	0.917	(B) PRKCA-
SLCO2B1	11q13.4	0 (0.00%)	2 (2.27%)	<-10	0.839	0.917	(B) PRKCA-
SLIT3	5q34-q35.1	0 (0.00%)	2 (2.27%)	<-10	0.839	0.917	(B) PRKCA-
SLITRK1	13q31.1	0 (0.00%)	2 (2.27%)	<-10	0.839	0.917	(B) PRKCA-
SLITRK5	13q31.2	0 (0.00%)	2 (2.27%)	<-10	0.839	0.917	(B) PRKCA-
SLITRK6	13q31.1	0 (0.00%)	2 (2.27%)	<-10	0.839	0.917	(B) PRKCA-
SMARCA1	Xq25-q26.1	0 (0.00%)	2 (2.27%)	<-10	0.839	0.917	(B) PRKCA-
SMC2	9q31.1	0 (0.00%)	2 (2.27%)	<-10	0.839	0.917	(B) PRKCA-
SMG5	1q22	0 (0.00%)	2 (2.27%)	<-10	0.839	0.917	(B) PRKCA-
SMTN	22q12.2	0 (0.00%)	2 (2.27%)	<-10	0.839	0.917	(B) PRKCA-
SNRNP200	2q11.2	0 (0.00%)	2 (2.27%)	<-10	0.839	0.917	(B) PRKCA-
SNRNP40	1p35.2	0 (0.00%)	2 (2.27%)	<-10	0.839	0.917	(B) PRKCA-
SNTG1	8q11.21	0 (0.00%)	2 (2.27%)	<-10	0.839	0.917	(B) PRKCA-
SOBP	6q21	0 (0.00%)	2 (2.27%)	<-10	0.839	0.917	(B) PRKCA-
SOX13	1q32.1	0 (0.00%)	2 (2.27%)	<-10	0.839	0.917	(B) PRKCA-
SOX2	3q26.33	0 (0.00%)	2 (2.27%)	<-10	0.839	0.917	(B) PRKCA-
SOX9	17q24.3	0 (0.00%)	2 (2.27%)	<-10	0.839	0.917	(B) PRKCA-
SPAG4	20q11.22	0 (0.00%)	2 (2.27%)	<-10	0.839	0.917	(B) PRKCA-
SPATA9	5q15	0 (0.00%)	2 (2.27%)	<-10	0.839	0.917	(B) PRKCA-
SPEG	2q35	0 (0.00%)	2 (2.27%)	<-10	0.839	0.917	(B) PRKCA-
SPEN	1p36.21-p36.13	0 (0.00%)	2 (2.27%)	<-10	0.839	0.917	(B) PRKCA-
SPIDR	8q11.21	0 (0.00%)	2 (2.27%)	<-10	0.839	0.917	(B) PRKCA-
SPOP	17q21.33	0 (0.00%)	2 (2.27%)	<-10	0.839	0.917	(B) PRKCA-
SPOPL	2q22.1	0 (0.00%)	2 (2.27%)	<-10	0.839	0.917	(B) PRKCA-
SPTA1	1q23.1	0 (0.00%)	2 (2.27%)	<-10	0.839	0.917	(B) PRKCA-
SRMS	20q13.33	0 (0.00%)	2 (2.27%)	<-10	0.839	0.917	(B) PRKCA-
ST18	8q11.23	0 (0.00%)	2 (2.27%)	<-10	0.839	0.917	(B) PRKCA-
ST3GAL2	16q22.1	0 (0.00%)	2 (2.27%)	<-10	0.839	0.917	(B) PRKCA-
ST8SIA5	18q21.1	0 (0.00%)	2 (2.27%)	<-10	0.839	0.917	(B) PRKCA-
STIL	1p33	0 (0.00%)	2 (2.27%)	<-10	0.839	0.917	(B) PRKCA-
STK11	19p13.3	0 (0.00%)	2 (2.27%)	<-10	0.839	0.917	(B) PRKCA-
STK25	2q37.3	0 (0.00%)	2 (2.27%)	<-10	0.839	0.917	(B) PRKCA-
STPG2	4q22.3-q23	0 (0.00%)	2 (2.27%)	<-10	0.839	0.917	(B) PRKCA-
STRN4	19q13.32	0 (0.00%)	2 (2.27%)	<-10	0.839	0.917	(B) PRKCA-
STX1A	7q11.23	0 (0.00%)	2 (2.27%)	<-10	0.839	0.917	(B) PRKCA-
STXBP4	17q22	0 (0.00%)	2 (2.27%)	<-10	0.839	0.917	(B) PRKCA-
STYXL1	7q11.23	0 (0.00%)	2 (2.27%)	<-10	0.839	0.917	(B) PRKCA-
SUGP2	19p13.11	0 (0.00%)	2 (2.27%)	<-10	0.839	0.917	(B) PRKCA-
SULF1	8q13.2-q13.3	0 (0.00%)	2 (2.27%)	<-10	0.839	0.917	(B) PRKCA-
SUPT16H	14q11.2	0 (0.00%)	2 (2.27%)	<-10	0.839	0.917	(B) PRKCA-
SUPT3H	6p21.1	0 (0.00%)	2 (2.27%)	<-10	0.839	0.917	(B) PRKCA-
SUPT6H	17q11.2	0 (0.00%)	2 (2.27%)	<-10	0.839	0.917	(B) PRKCA-
SUPV3L1	10q22.1	0 (0.00%)	2 (2.27%)	<-10	0.839	0.917	(B) PRKCA-
SVEP1	9q31.3	0 (0.00%)	2 (2.27%)	<-10	0.839	0.917	(B) PRKCA-
SVIL	10p11.23	0 (0.00%)	2 (2.27%)	<-10	0.839	0.917	(B) PRKCA-
SYCP1	1p13.2	0 (0.00%)	2 (2.27%)	<-10	0.839	0.917	(B) PRKCA-
SYDE1	19p13.12	0 (0.00%)	2 (2.27%)	<-10	0.839	0.917	(B) PRKCA-
SYNCRIP	6q14.3	0 (0.00%)	2 (2.27%)	<-10	0.839	0.917	(B) PRKCA-
SYNE3	14q32.13	0 (0.00%)	2 (2.27%)	<-10	0.839	0.917	(B) PRKCA-
SYTL1	1p36.11	0 (0.00%)	2 (2.27%)	<-10	0.839	0.917	(B) PRKCA-
TAL1	1p33	0 (0.00%)	2 (2.27%)	<-10	0.839	0.917	(B) PRKCA-
TAP1	6p21.32	0 (0.00%)	2 (2.27%)	<-10	0.839	0.917	(B) PRKCA-
TARBP1	1q42.2	0 (0.00%)	2 (2.27%)	<-10	0.839	0.917	(B) PRKCA-
TASOR2	10p15.1	0 (0.00%)	2 (2.27%)	<-10	0.839	0.917	(B) PRKCA-
TBC1D10A	22q12.2	0 (0.00%)	2 (2.27%)	<-10	0.839	0.917	(B) PRKCA-
TC2N	14q32.12	0 (0.00%)	2 (2.27%)	<-10	0.839	0.917	(B) PRKCA-
TCF20	22q13.2|22q13.3	0 (0.00%)	2 (2.27%)	<-10	0.839	0.917	(B) PRKCA-
TCHH	1q21.3	0 (0.00%)	2 (2.27%)	<-10	0.839	0.917	(B) PRKCA-
TCP10L2	6q27	0 (0.00%)	2 (2.27%)	<-10	0.839	0.917	(B) PRKCA-
TEAD1	11p15.3	0 (0.00%)	2 (2.27%)	<-10	0.839	0.917	(B) PRKCA-
TECTA	11q23.3	0 (0.00%)	2 (2.27%)	<-10	0.839	0.917	(B) PRKCA-
TENM2	5q34	0 (0.00%)	2 (2.27%)	<-10	0.839	0.917	(B) PRKCA-
TET1	10q21.3	0 (0.00%)	2 (2.27%)	<-10	0.839	0.917	(B) PRKCA-
TEX10	9q31.1	0 (0.00%)	2 (2.27%)	<-10	0.839	0.917	(B) PRKCA-
TEX11	Xq13.1	0 (0.00%)	2 (2.27%)	<-10	0.839	0.917	(B) PRKCA-
TEX14	17q22	0 (0.00%)	2 (2.27%)	<-10	0.839	0.917	(B) PRKCA-
TGFBI	5q31.1	0 (0.00%)	2 (2.27%)	<-10	0.839	0.917	(B) PRKCA-
THAP12	11q13.5	0 (0.00%)	2 (2.27%)	<-10	0.839	0.917	(B) PRKCA-
THSD7A	7p21.3	0 (0.00%)	2 (2.27%)	<-10	0.839	0.917	(B) PRKCA-
THSD7B	2q22.1	0 (0.00%)	2 (2.27%)	<-10	0.839	0.917	(B) PRKCA-
TICRR	15q26.1	0 (0.00%)	2 (2.27%)	<-10	0.839	0.917	(B) PRKCA-
TIGD5	8q24.3	0 (0.00%)	2 (2.27%)	<-10	0.839	0.917	(B) PRKCA-
TKFC	11q12.2	0 (0.00%)	2 (2.27%)	<-10	0.839	0.917	(B) PRKCA-
TKTL1	Xq28	0 (0.00%)	2 (2.27%)	<-10	0.839	0.917	(B) PRKCA-
TLE2	19p13.3	0 (0.00%)	2 (2.27%)	<-10	0.839	0.917	(B) PRKCA-
TLL1	4q32.3	0 (0.00%)	2 (2.27%)	<-10	0.839	0.917	(B) PRKCA-
TLR10	4p14	0 (0.00%)	2 (2.27%)	<-10	0.839	0.917	(B) PRKCA-
TMEM108	3q22.1	0 (0.00%)	2 (2.27%)	<-10	0.839	0.917	(B) PRKCA-
TMEM131L	4q31.3	0 (0.00%)	2 (2.27%)	<-10	0.839	0.917	(B) PRKCA-
TMEM176A	7q36.1	0 (0.00%)	2 (2.27%)	<-10	0.839	0.917	(B) PRKCA-
TMEM183A	1q32.1	0 (0.00%)	2 (2.27%)	<-10	0.839	0.917	(B) PRKCA-
TMEM252	9q21.11	0 (0.00%)	2 (2.27%)	<-10	0.839	0.917	(B) PRKCA-
TMPRSS11D	4q13.2	0 (0.00%)	2 (2.27%)	<-10	0.839	0.917	(B) PRKCA-
TMPRSS13	11q23.3	0 (0.00%)	2 (2.27%)	<-10	0.839	0.917	(B) PRKCA-
TMTC3	12q21.32	0 (0.00%)	2 (2.27%)	<-10	0.839	0.917	(B) PRKCA-
TNC	9q33.1	0 (0.00%)	2 (2.27%)	<-10	0.839	0.917	(B) PRKCA-
TNFRSF6B	20q13.33	0 (0.00%)	2 (2.27%)	<-10	0.839	0.917	(B) PRKCA-
TNKS2	10q23.32	0 (0.00%)	2 (2.27%)	<-10	0.839	0.917	(B) PRKCA-
TNRC18	7p22.1	0 (0.00%)	2 (2.27%)	<-10	0.839	0.917	(B) PRKCA-
TOP2B	3p24.2	0 (0.00%)	2 (2.27%)	<-10	0.839	0.917	(B) PRKCA-
TOPORS	9p21.1	0 (0.00%)	2 (2.27%)	<-10	0.839	0.917	(B) PRKCA-
TPST2	22q12.1	0 (0.00%)	2 (2.27%)	<-10	0.839	0.917	(B) PRKCA-
TRGV5	7p14.1	0 (0.00%)	2 (2.27%)	<-10	0.839	0.917	(B) PRKCA-
TRHDE	12q21.1	0 (0.00%)	2 (2.27%)	<-10	0.839	0.917	(B) PRKCA-
TRIM48	11q11	0 (0.00%)	2 (2.27%)	<-10	0.839	0.917	(B) PRKCA-
TRIP12	2q36.3	0 (0.00%)	2 (2.27%)	<-10	0.839	0.917	(B) PRKCA-
TRPA1	8q21.11	0 (0.00%)	2 (2.27%)	<-10	0.839	0.917	(B) PRKCA-
TRPM1	15q13.3	0 (0.00%)	2 (2.27%)	<-10	0.839	0.917	(B) PRKCA-
TRPV4	12q24.11	0 (0.00%)	2 (2.27%)	<-10	0.839	0.917	(B) PRKCA-
TSGA10	2q11.2	0 (0.00%)	2 (2.27%)	<-10	0.839	0.917	(B) PRKCA-
TSNARE1	8q24.3	0 (0.00%)	2 (2.27%)	<-10	0.839	0.917	(B) PRKCA-
TSPYL5	8q22.1	0 (0.00%)	2 (2.27%)	<-10	0.839	0.917	(B) PRKCA-
TTBK1	6p21.1	0 (0.00%)	2 (2.27%)	<-10	0.839	0.917	(B) PRKCA-
TTC3	21q22.13	0 (0.00%)	2 (2.27%)	<-10	0.839	0.917	(B) PRKCA-
TTF1	9q34.13	0 (0.00%)	2 (2.27%)	<-10	0.839	0.917	(B) PRKCA-
TTLL3	3p25.3	0 (0.00%)	2 (2.27%)	<-10	0.839	0.917	(B) PRKCA-
TTYH2	17q25.1	0 (0.00%)	2 (2.27%)	<-10	0.839	0.917	(B) PRKCA-
TUBGCP6	22q13.33	0 (0.00%)	2 (2.27%)	<-10	0.839	0.917	(B) PRKCA-
TWF2	3p21.2	0 (0.00%)	2 (2.27%)	<-10	0.839	0.917	(B) PRKCA-
U2SURP	3q23	0 (0.00%)	2 (2.27%)	<-10	0.839	0.917	(B) PRKCA-
UACA	15q23	0 (0.00%)	2 (2.27%)	<-10	0.839	0.917	(B) PRKCA-
UBE3B	12q24.11	0 (0.00%)	2 (2.27%)	<-10	0.839	0.917	(B) PRKCA-
UBE4A	11q23.3	0 (0.00%)	2 (2.27%)	<-10	0.839	0.917	(B) PRKCA-
UGT2B11	4q13.2	0 (0.00%)	2 (2.27%)	<-10	0.839	0.917	(B) PRKCA-
UGT2B4	4q13.3	0 (0.00%)	2 (2.27%)	<-10	0.839	0.917	(B) PRKCA-
UNC13B	9p13.3	0 (0.00%)	2 (2.27%)	<-10	0.839	0.917	(B) PRKCA-
UNC13C	15q21.3	0 (0.00%)	2 (2.27%)	<-10	0.839	0.917	(B) PRKCA-
UNC79	14q32.12	0 (0.00%)	2 (2.27%)	<-10	0.839	0.917	(B) PRKCA-
UNC93A	6q27	0 (0.00%)	2 (2.27%)	<-10	0.839	0.917	(B) PRKCA-
USP19	3p21.31	0 (0.00%)	2 (2.27%)	<-10	0.839	0.917	(B) PRKCA-
USP26	Xq26.2	0 (0.00%)	2 (2.27%)	<-10	0.839	0.917	(B) PRKCA-
USP28	11q23.2	0 (0.00%)	2 (2.27%)	<-10	0.839	0.917	(B) PRKCA-
USP4	3p21.31	0 (0.00%)	2 (2.27%)	<-10	0.839	0.917	(B) PRKCA-
USP40	2q37.1	0 (0.00%)	2 (2.27%)	<-10	0.839	0.917	(B) PRKCA-
USP8	15q21.2	0 (0.00%)	2 (2.27%)	<-10	0.839	0.917	(B) PRKCA-
VEZT	12q22	0 (0.00%)	2 (2.27%)	<-10	0.839	0.917	(B) PRKCA-
VPS13C	15q22.2	0 (0.00%)	2 (2.27%)	<-10	0.839	0.917	(B) PRKCA-
VPS16	20p13	0 (0.00%)	2 (2.27%)	<-10	0.839	0.917	(B) PRKCA-
VPS50	7q21.2-q21.3	0 (0.00%)	2 (2.27%)	<-10	0.839	0.917	(B) PRKCA-
VPS52	6p21.32	0 (0.00%)	2 (2.27%)	<-10	0.839	0.917	(B) PRKCA-
VTA1	6q24.1-q24.2	0 (0.00%)	2 (2.27%)	<-10	0.839	0.917	(B) PRKCA-
VWF	12p13.31	0 (0.00%)	2 (2.27%)	<-10	0.839	0.917	(B) PRKCA-
WASF2	1p36.11	0 (0.00%)	2 (2.27%)	<-10	0.839	0.917	(B) PRKCA-
WASHC5	8q24.13	0 (0.00%)	2 (2.27%)	<-10	0.839	0.917	(B) PRKCA-
WDR17	4q34.2	0 (0.00%)	2 (2.27%)	<-10	0.839	0.917	(B) PRKCA-
WDR3	1p12	0 (0.00%)	2 (2.27%)	<-10	0.839	0.917	(B) PRKCA-
WDR64	1q43	0 (0.00%)	2 (2.27%)	<-10	0.839	0.917	(B) PRKCA-
WFDC1	16q24.1	0 (0.00%)	2 (2.27%)	<-10	0.839	0.917	(B) PRKCA-
WNK2	9q22.31	0 (0.00%)	2 (2.27%)	<-10	0.839	0.917	(B) PRKCA-
WWP2	16q22.1	0 (0.00%)	2 (2.27%)	<-10	0.839	0.917	(B) PRKCA-
XPO1	2p15	0 (0.00%)	2 (2.27%)	<-10	0.839	0.917	(B) PRKCA-
XPO4	13q12.11	0 (0.00%)	2 (2.27%)	<-10	0.839	0.917	(B) PRKCA-
XYLT1	16p12.3	0 (0.00%)	2 (2.27%)	<-10	0.839	0.917	(B) PRKCA-
YTHDC2	5q22.2	0 (0.00%)	2 (2.27%)	<-10	0.839	0.917	(B) PRKCA-
ZBTB11	3q12.3	0 (0.00%)	2 (2.27%)	<-10	0.839	0.917	(B) PRKCA-
ZC3H7B	22q13.2	0 (0.00%)	2 (2.27%)	<-10	0.839	0.917	(B) PRKCA-
ZFP2	5q35.3	0 (0.00%)	2 (2.27%)	<-10	0.839	0.917	(B) PRKCA-
ZFYVE26	14q24.1	0 (0.00%)	2 (2.27%)	<-10	0.839	0.917	(B) PRKCA-
ZGRF1	4q25	0 (0.00%)	2 (2.27%)	<-10	0.839	0.917	(B) PRKCA-
ZIC4	3q24	0 (0.00%)	2 (2.27%)	<-10	0.839	0.917	(B) PRKCA-
ZKSCAN2	16p12.1	0 (0.00%)	2 (2.27%)	<-10	0.839	0.917	(B) PRKCA-
ZMYM2	13q12.11	0 (0.00%)	2 (2.27%)	<-10	0.839	0.917	(B) PRKCA-
ZNF10	12q24.33	0 (0.00%)	2 (2.27%)	<-10	0.839	0.917	(B) PRKCA-
ZNF154	19q13.43	0 (0.00%)	2 (2.27%)	<-10	0.839	0.917	(B) PRKCA-
ZNF180	19q13.31	0 (0.00%)	2 (2.27%)	<-10	0.839	0.917	(B) PRKCA-
ZNF236	18q23	0 (0.00%)	2 (2.27%)	<-10	0.839	0.917	(B) PRKCA-
ZNF30	19q13.11	0 (0.00%)	2 (2.27%)	<-10	0.839	0.917	(B) PRKCA-
ZNF304	19q13.43	0 (0.00%)	2 (2.27%)	<-10	0.839	0.917	(B) PRKCA-
ZNF326	1p22.2	0 (0.00%)	2 (2.27%)	<-10	0.839	0.917	(B) PRKCA-
ZNF347	19q13.42	0 (0.00%)	2 (2.27%)	<-10	0.839	0.917	(B) PRKCA-
ZNF365	10q21.2	0 (0.00%)	2 (2.27%)	<-10	0.839	0.917	(B) PRKCA-
ZNF383	19q13.12	0 (0.00%)	2 (2.27%)	<-10	0.839	0.917	(B) PRKCA-
ZNF449	Xq26.3	0 (0.00%)	2 (2.27%)	<-10	0.839	0.917	(B) PRKCA-
ZNF488	10q11.22	0 (0.00%)	2 (2.27%)	<-10	0.839	0.917	(B) PRKCA-
ZNF507	19q13.11	0 (0.00%)	2 (2.27%)	<-10	0.839	0.917	(B) PRKCA-
ZNF546	19q13.2	0 (0.00%)	2 (2.27%)	<-10	0.839	0.917	(B) PRKCA-
ZNF560	19p13.2	0 (0.00%)	2 (2.27%)	<-10	0.839	0.917	(B) PRKCA-
ZNF594	17p13.2	0 (0.00%)	2 (2.27%)	<-10	0.839	0.917	(B) PRKCA-
ZNF596	8p23.3	0 (0.00%)	2 (2.27%)	<-10	0.839	0.917	(B) PRKCA-
ZNF638	2p13.3-p13.2	0 (0.00%)	2 (2.27%)	<-10	0.839	0.917	(B) PRKCA-
ZNF646	16p11.2	0 (0.00%)	2 (2.27%)	<-10	0.839	0.917	(B) PRKCA-
ZNF648	1q25.3	0 (0.00%)	2 (2.27%)	<-10	0.839	0.917	(B) PRKCA-
ZNF654	3p11.1	0 (0.00%)	2 (2.27%)	<-10	0.839	0.917	(B) PRKCA-
ZNF671	19q13.43	0 (0.00%)	2 (2.27%)	<-10	0.839	0.917	(B) PRKCA-
ZNF676	19p12	0 (0.00%)	2 (2.27%)	<-10	0.839	0.917	(B) PRKCA-
ZNF679	7q11.21	0 (0.00%)	2 (2.27%)	<-10	0.839	0.917	(B) PRKCA-
ZNF700	19p13.2	0 (0.00%)	2 (2.27%)	<-10	0.839	0.917	(B) PRKCA-
ZNF71	19q13.43	0 (0.00%)	2 (2.27%)	<-10	0.839	0.917	(B) PRKCA-
ZNF737	19p12	0 (0.00%)	2 (2.27%)	<-10	0.839	0.917	(B) PRKCA-
ZNF790	19q13.12	0 (0.00%)	2 (2.27%)	<-10	0.839	0.917	(B) PRKCA-
ZNF804B	7q21.13	0 (0.00%)	2 (2.27%)	<-10	0.839	0.917	(B) PRKCA-
ZNF814	19q13.43	0 (0.00%)	2 (2.27%)	<-10	0.839	0.917	(B) PRKCA-
ZNF816	19q13.41	0 (0.00%)	2 (2.27%)	<-10	0.839	0.917	(B) PRKCA-
ZNF831	20q13.32	0 (0.00%)	2 (2.27%)	<-10	0.839	0.917	(B) PRKCA-
ZNF99	19p12	0 (0.00%)	2 (2.27%)	<-10	0.839	0.917	(B) PRKCA-
ZNFX1	20q13.13	0 (0.00%)	2 (2.27%)	<-10	0.839	0.917	(B) PRKCA-
ZNHIT6	1p22.3	0 (0.00%)	2 (2.27%)	<-10	0.839	0.917	(B) PRKCA-
ZPLD1	3q12.3	0 (0.00%)	2 (2.27%)	<-10	0.839	0.917	(B) PRKCA-
ZSCAN29	15q15.3	0 (0.00%)	2 (2.27%)	<-10	0.839	0.917	(B) PRKCA-
ZSWIM4	19p13.13-p13.12	0 (0.00%)	2 (2.27%)	<-10	0.839	0.917	(B) PRKCA-
ZXDA	Xp11.21	0 (0.00%)	2 (2.27%)	<-10	0.839	0.917	(B) PRKCA-
AADAC	3q25.1	0 (0.00%)	1 (1.14%)	<-10	0.917	0.917	(B) PRKCA-
AAK1	2p13.3	0 (0.00%)	1 (1.14%)	<-10	0.917	0.917	(B) PRKCA-
AAR2	20q11.23	0 (0.00%)	1 (1.14%)	<-10	0.917	0.917	(B) PRKCA-
ABAT	16p13.2	0 (0.00%)	1 (1.14%)	<-10	0.917	0.917	(B) PRKCA-
ABCA1	9q31.1	0 (0.00%)	1 (1.14%)	<-10	0.917	0.917	(B) PRKCA-
ABCA10	17q24.3	0 (0.00%)	1 (1.14%)	<-10	0.917	0.917	(B) PRKCA-
ABCA12	2q35	0 (0.00%)	1 (1.14%)	<-10	0.917	0.917	(B) PRKCA-
ABCA2	9q34.3	0 (0.00%)	1 (1.14%)	<-10	0.917	0.917	(B) PRKCA-
ABCA5	17q24.3	0 (0.00%)	1 (1.14%)	<-10	0.917	0.917	(B) PRKCA-
ABCA7	19p13.3	0 (0.00%)	1 (1.14%)	<-10	0.917	0.917	(B) PRKCA-
ABCB11	2q31.1	0 (0.00%)	1 (1.14%)	<-10	0.917	0.917	(B) PRKCA-
ABCB7	Xq13.3	0 (0.00%)	1 (1.14%)	<-10	0.917	0.917	(B) PRKCA-
ABCC1	16p13.11	0 (0.00%)	1 (1.14%)	<-10	0.917	0.917	(B) PRKCA-
ABCC11	16q12.1	0 (0.00%)	1 (1.14%)	<-10	0.917	0.917	(B) PRKCA-
ABCC2	10q24.2	0 (0.00%)	1 (1.14%)	<-10	0.917	0.917	(B) PRKCA-
ABCC6	16p13.11	0 (0.00%)	1 (1.14%)	<-10	0.917	0.917	(B) PRKCA-
ABCD1	Xq28	0 (0.00%)	1 (1.14%)	<-10	0.917	0.917	(B) PRKCA-
ABCD3	1p21.3	0 (0.00%)	1 (1.14%)	<-10	0.917	0.917	(B) PRKCA-
ABCF3	3q27.1	0 (0.00%)	1 (1.14%)	<-10	0.917	0.917	(B) PRKCA-
ABCG2	4q22.1	0 (0.00%)	1 (1.14%)	<-10	0.917	0.917	(B) PRKCA-
ABHD10	3q13.2	0 (0.00%)	1 (1.14%)	<-10	0.917	0.917	(B) PRKCA-
ABHD11	7q11.23	0 (0.00%)	1 (1.14%)	<-10	0.917	0.917	(B) PRKCA-
ABHD14A	3p21.2	0 (0.00%)	1 (1.14%)	<-10	0.917	0.917	(B) PRKCA-
ABL1	9q34.12	0 (0.00%)	1 (1.14%)	<-10	0.917	0.917	(B) PRKCA-
ABLIM2	4p16.1	0 (0.00%)	1 (1.14%)	<-10	0.917	0.917	(B) PRKCA-
ABLIM3	5q32	0 (0.00%)	1 (1.14%)	<-10	0.917	0.917	(B) PRKCA-
ABR	17p13.3	0 (0.00%)	1 (1.14%)	<-10	0.917	0.917	(B) PRKCA-
ACAD9	3q21.3	0 (0.00%)	1 (1.14%)	<-10	0.917	0.917	(B) PRKCA-
ACADS	12q24.31	0 (0.00%)	1 (1.14%)	<-10	0.917	0.917	(B) PRKCA-
ACAP2	3q29	0 (0.00%)	1 (1.14%)	<-10	0.917	0.917	(B) PRKCA-
ACBD3	1q42.12	0 (0.00%)	1 (1.14%)	<-10	0.917	0.917	(B) PRKCA-
ACKR1	1q23.2	0 (0.00%)	1 (1.14%)	<-10	0.917	0.917	(B) PRKCA-
ACKR2	3p22.1	0 (0.00%)	1 (1.14%)	<-10	0.917	0.917	(B) PRKCA-
ACMSD	2q21.3	0 (0.00%)	1 (1.14%)	<-10	0.917	0.917	(B) PRKCA-
ACO1	9p21.1	0 (0.00%)	1 (1.14%)	<-10	0.917	0.917	(B) PRKCA-
ACOT12	5q14.1	0 (0.00%)	1 (1.14%)	<-10	0.917	0.917	(B) PRKCA-
ACOXL	2q13	0 (0.00%)	1 (1.14%)	<-10	0.917	0.917	(B) PRKCA-
ACP7	19q13.2	0 (0.00%)	1 (1.14%)	<-10	0.917	0.917	(B) PRKCA-
ACRBP	12p13.31	0 (0.00%)	1 (1.14%)	<-10	0.917	0.917	(B) PRKCA-
ACSBG2	19p13.3	0 (0.00%)	1 (1.14%)	<-10	0.917	0.917	(B) PRKCA-
ACSF2	17q21.33	0 (0.00%)	1 (1.14%)	<-10	0.917	0.917	(B) PRKCA-
ACSL4	Xq23	0 (0.00%)	1 (1.14%)	<-10	0.917	0.917	(B) PRKCA-
ACSL5	10q25.2	0 (0.00%)	1 (1.14%)	<-10	0.917	0.917	(B) PRKCA-
ACSM3	16p12.3	0 (0.00%)	1 (1.14%)	<-10	0.917	0.917	(B) PRKCA-
ACSS1	20p11.21	0 (0.00%)	1 (1.14%)	<-10	0.917	0.917	(B) PRKCA-
ACSS2	20q11.22	0 (0.00%)	1 (1.14%)	<-10	0.917	0.917	(B) PRKCA-
ACTA1	1q42.13	0 (0.00%)	1 (1.14%)	<-10	0.917	0.917	(B) PRKCA-
ACTC1	15q14	0 (0.00%)	1 (1.14%)	<-10	0.917	0.917	(B) PRKCA-
ACTL6A	3q26.33	0 (0.00%)	1 (1.14%)	<-10	0.917	0.917	(B) PRKCA-
ACTL7B	9q31.3	0 (0.00%)	1 (1.14%)	<-10	0.917	0.917	(B) PRKCA-
ACTL8	1p36.13	0 (0.00%)	1 (1.14%)	<-10	0.917	0.917	(B) PRKCA-
ACTL9	19p13.2	0 (0.00%)	1 (1.14%)	<-10	0.917	0.917	(B) PRKCA-
ACTN1	14q24.1|14q22-q24	0 (0.00%)	1 (1.14%)	<-10	0.917	0.917	(B) PRKCA-
ACTN4	19q13.2	0 (0.00%)	1 (1.14%)	<-10	0.917	0.917	(B) PRKCA-
ACTR6	12q23.1	0 (0.00%)	1 (1.14%)	<-10	0.917	0.917	(B) PRKCA-
ACTRT2	1p36.32	0 (0.00%)	1 (1.14%)	<-10	0.917	0.917	(B) PRKCA-
ACVR1B	12q13.13	0 (0.00%)	1 (1.14%)	<-10	0.917	0.917	(B) PRKCA-
ACVR1C	2q24.1	0 (0.00%)	1 (1.14%)	<-10	0.917	0.917	(B) PRKCA-
ADAM11	17q21.31	0 (0.00%)	1 (1.14%)	<-10	0.917	0.917	(B) PRKCA-
ADAM12	10q26.2	0 (0.00%)	1 (1.14%)	<-10	0.917	0.917	(B) PRKCA-
ADAM20	14q24.2	0 (0.00%)	1 (1.14%)	<-10	0.917	0.917	(B) PRKCA-
ADAM21	14q24.2	0 (0.00%)	1 (1.14%)	<-10	0.917	0.917	(B) PRKCA-
ADAM22	7q21.12	0 (0.00%)	1 (1.14%)	<-10	0.917	0.917	(B) PRKCA-
ADAMDEC1	8p21.2	0 (0.00%)	1 (1.14%)	<-10	0.917	0.917	(B) PRKCA-
ADAMTS10	19p13.2	0 (0.00%)	1 (1.14%)	<-10	0.917	0.917	(B) PRKCA-
ADAMTS12	5p13.3-p13.2	0 (0.00%)	1 (1.14%)	<-10	0.917	0.917	(B) PRKCA-
ADAMTS16	5p15.32	0 (0.00%)	1 (1.14%)	<-10	0.917	0.917	(B) PRKCA-
ADAMTS19	5q23.3	0 (0.00%)	1 (1.14%)	<-10	0.917	0.917	(B) PRKCA-
ADAMTS2	5q35.3	0 (0.00%)	1 (1.14%)	<-10	0.917	0.917	(B) PRKCA-
ADAMTS4	1q23.3	0 (0.00%)	1 (1.14%)	<-10	0.917	0.917	(B) PRKCA-
ADAMTSL1	9p22.2-p22.1	0 (0.00%)	1 (1.14%)	<-10	0.917	0.917	(B) PRKCA-
ADAMTSL3	15q25.2	0 (0.00%)	1 (1.14%)	<-10	0.917	0.917	(B) PRKCA-
ADAP1	7p22.3	0 (0.00%)	1 (1.14%)	<-10	0.917	0.917	(B) PRKCA-
ADARB1	21q22.3	0 (0.00%)	1 (1.14%)	<-10	0.917	0.917	(B) PRKCA-
ADARB2	10p15.3	0 (0.00%)	1 (1.14%)	<-10	0.917	0.917	(B) PRKCA-
ADCK1	14q24.3	0 (0.00%)	1 (1.14%)	<-10	0.917	0.917	(B) PRKCA-
ADCY10	1q24.2	0 (0.00%)	1 (1.14%)	<-10	0.917	0.917	(B) PRKCA-
ADCY2	5p15.31	0 (0.00%)	1 (1.14%)	<-10	0.917	0.917	(B) PRKCA-
ADCY3	2p23.3	0 (0.00%)	1 (1.14%)	<-10	0.917	0.917	(B) PRKCA-
ADCY4	14q12	0 (0.00%)	1 (1.14%)	<-10	0.917	0.917	(B) PRKCA-
ADCY9	16p13.3	0 (0.00%)	1 (1.14%)	<-10	0.917	0.917	(B) PRKCA-
ADD1	4p16.3	0 (0.00%)	1 (1.14%)	<-10	0.917	0.917	(B) PRKCA-
ADGRA3	4p15.2	0 (0.00%)	1 (1.14%)	<-10	0.917	0.917	(B) PRKCA-
ADGRB3	6q12-q13	0 (0.00%)	1 (1.14%)	<-10	0.917	0.917	(B) PRKCA-
ADGRD1	12q24.33	0 (0.00%)	1 (1.14%)	<-10	0.917	0.917	(B) PRKCA-
ADGRE3	19p13.12	0 (0.00%)	1 (1.14%)	<-10	0.917	0.917	(B) PRKCA-
ADGRE5	19p13.12	0 (0.00%)	1 (1.14%)	<-10	0.917	0.917	(B) PRKCA-
ADGRF4	6p12.3	0 (0.00%)	1 (1.14%)	<-10	0.917	0.917	(B) PRKCA-
ADGRG3	16q21	0 (0.00%)	1 (1.14%)	<-10	0.917	0.917	(B) PRKCA-
ADGRG6	6q24.2	0 (0.00%)	1 (1.14%)	<-10	0.917	0.917	(B) PRKCA-
ADGRG7	3q12.2	0 (0.00%)	1 (1.14%)	<-10	0.917	0.917	(B) PRKCA-
ADGRL1	19p13.12	0 (0.00%)	1 (1.14%)	<-10	0.917	0.917	(B) PRKCA-
ADGRL2	1p31.1	0 (0.00%)	1 (1.14%)	<-10	0.917	0.917	(B) PRKCA-
ADGRL3	4q13.1	0 (0.00%)	1 (1.14%)	<-10	0.917	0.917	(B) PRKCA-
ADIPOR2	12p13.33	0 (0.00%)	1 (1.14%)	<-10	0.917	0.917	(B) PRKCA-
ADORA3	1p13.2	0 (0.00%)	1 (1.14%)	<-10	0.917	0.917	(B) PRKCA-
ADPGK	15q24.1	0 (0.00%)	1 (1.14%)	<-10	0.917	0.917	(B) PRKCA-
ADSL	22q13.1	0 (0.00%)	1 (1.14%)	<-10	0.917	0.917	(B) PRKCA-
ADSSL1	14q32.33	0 (0.00%)	1 (1.14%)	<-10	0.917	0.917	(B) PRKCA-
AEBP1	7p13	0 (0.00%)	1 (1.14%)	<-10	0.917	0.917	(B) PRKCA-
AFAP1	4p16.1	0 (0.00%)	1 (1.14%)	<-10	0.917	0.917	(B) PRKCA-
AFDN	6q27	0 (0.00%)	1 (1.14%)	<-10	0.917	0.917	(B) PRKCA-
AFF4	5q31.1	0 (0.00%)	1 (1.14%)	<-10	0.917	0.917	(B) PRKCA-
AFM	4q13.3	0 (0.00%)	1 (1.14%)	<-10	0.917	0.917	(B) PRKCA-
AFMID	17q25.3	0 (0.00%)	1 (1.14%)	<-10	0.917	0.917	(B) PRKCA-
AFTPH	2p14	0 (0.00%)	1 (1.14%)	<-10	0.917	0.917	(B) PRKCA-
AGAP2	12q14.1	0 (0.00%)	1 (1.14%)	<-10	0.917	0.917	(B) PRKCA-
AGAP5	10q22.2	0 (0.00%)	1 (1.14%)	<-10	0.917	0.917	(B) PRKCA-
AGBL2	11p11.2	0 (0.00%)	1 (1.14%)	<-10	0.917	0.917	(B) PRKCA-
AGBL5	2p23.3	0 (0.00%)	1 (1.14%)	<-10	0.917	0.917	(B) PRKCA-
AGER	6p21.32	0 (0.00%)	1 (1.14%)	<-10	0.917	0.917	(B) PRKCA-
AGGF1	5q13.3	0 (0.00%)	1 (1.14%)	<-10	0.917	0.917	(B) PRKCA-
AGK	7q34	0 (0.00%)	1 (1.14%)	<-10	0.917	0.917	(B) PRKCA-
AGMO	7p21.2	0 (0.00%)	1 (1.14%)	<-10	0.917	0.917	(B) PRKCA-
AGO4	1p34.3	0 (0.00%)	1 (1.14%)	<-10	0.917	0.917	(B) PRKCA-
AGPAT1	6p21.32	0 (0.00%)	1 (1.14%)	<-10	0.917	0.917	(B) PRKCA-
AGPS	2q31.2	0 (0.00%)	1 (1.14%)	<-10	0.917	0.917	(B) PRKCA-
AGRN	1p36.33	0 (0.00%)	1 (1.14%)	<-10	0.917	0.917	(B) PRKCA-
AGTR1	3q24	0 (0.00%)	1 (1.14%)	<-10	0.917	0.917	(B) PRKCA-
AGXT2	5p13.2	0 (0.00%)	1 (1.14%)	<-10	0.917	0.917	(B) PRKCA-
AHRR	5p15.33	0 (0.00%)	1 (1.14%)	<-10	0.917	0.917	(B) PRKCA-
AHSG	3q27.3	0 (0.00%)	1 (1.14%)	<-10	0.917	0.917	(B) PRKCA-
AIDA	1q41	0 (0.00%)	1 (1.14%)	<-10	0.917	0.917	(B) PRKCA-
AIP	11q13.2	0 (0.00%)	1 (1.14%)	<-10	0.917	0.917	(B) PRKCA-
AIPL1	17p13.2	0 (0.00%)	1 (1.14%)	<-10	0.917	0.917	(B) PRKCA-
AK9	6q21	0 (0.00%)	1 (1.14%)	<-10	0.917	0.917	(B) PRKCA-
AKAP10	17p11.2	0 (0.00%)	1 (1.14%)	<-10	0.917	0.917	(B) PRKCA-
AKAP13	15q25.3	0 (0.00%)	1 (1.14%)	<-10	0.917	0.917	(B) PRKCA-
AKAP3	12p13.32	0 (0.00%)	1 (1.14%)	<-10	0.917	0.917	(B) PRKCA-
AKAP6	14q12	0 (0.00%)	1 (1.14%)	<-10	0.917	0.917	(B) PRKCA-
AKIP1	11p15.4	0 (0.00%)	1 (1.14%)	<-10	0.917	0.917	(B) PRKCA-
AKR1D1	7q33	0 (0.00%)	1 (1.14%)	<-10	0.917	0.917	(B) PRKCA-
AKT2	19q13.2	0 (0.00%)	1 (1.14%)	<-10	0.917	0.917	(B) PRKCA-
ALCAM	3q13.11	0 (0.00%)	1 (1.14%)	<-10	0.917	0.917	(B) PRKCA-
ALDH16A1	19q13.33	0 (0.00%)	1 (1.14%)	<-10	0.917	0.917	(B) PRKCA-
ALDH1L2	12q23.3	0 (0.00%)	1 (1.14%)	<-10	0.917	0.917	(B) PRKCA-
ALDH9A1	1q24.1	0 (0.00%)	1 (1.14%)	<-10	0.917	0.917	(B) PRKCA-
ALG1	16p13.3	0 (0.00%)	1 (1.14%)	<-10	0.917	0.917	(B) PRKCA-
ALG3	3q27.1	0 (0.00%)	1 (1.14%)	<-10	0.917	0.917	(B) PRKCA-
ALG6	1p31.3	0 (0.00%)	1 (1.14%)	<-10	0.917	0.917	(B) PRKCA-
ALKBH2	12q24.11	0 (0.00%)	1 (1.14%)	<-10	0.917	0.917	(B) PRKCA-
ALKBH3	11p11.2	0 (0.00%)	1 (1.14%)	<-10	0.917	0.917	(B) PRKCA-
ALKBH8	11q22.3	0 (0.00%)	1 (1.14%)	<-10	0.917	0.917	(B) PRKCA-
ALOX15B	17p13.1	0 (0.00%)	1 (1.14%)	<-10	0.917	0.917	(B) PRKCA-
ALPI	2q37.1	0 (0.00%)	1 (1.14%)	<-10	0.917	0.917	(B) PRKCA-
ALS2CL	3p21.31	0 (0.00%)	1 (1.14%)	<-10	0.917	0.917	(B) PRKCA-
AMBN	4q13.3	0 (0.00%)	1 (1.14%)	<-10	0.917	0.917	(B) PRKCA-
AMBP	9q32	0 (0.00%)	1 (1.14%)	<-10	0.917	0.917	(B) PRKCA-
AMDHD2	16p13.3	0 (0.00%)	1 (1.14%)	<-10	0.917	0.917	(B) PRKCA-
AMHR2	12q13.13	0 (0.00%)	1 (1.14%)	<-10	0.917	0.917	(B) PRKCA-
AMIGO3	3p21.31	0 (0.00%)	1 (1.14%)	<-10	0.917	0.917	(B) PRKCA-
AMOT	Xq23	0 (0.00%)	1 (1.14%)	<-10	0.917	0.917	(B) PRKCA-
AMPD3	11p15.4	0 (0.00%)	1 (1.14%)	<-10	0.917	0.917	(B) PRKCA-
AMY1C	1p21.1	0 (0.00%)	1 (1.14%)	<-10	0.917	0.917	(B) PRKCA-
AMZ1	7p22.3	0 (0.00%)	1 (1.14%)	<-10	0.917	0.917	(B) PRKCA-
ANGPT2	8p23.1	0 (0.00%)	1 (1.14%)	<-10	0.917	0.917	(B) PRKCA-
ANK2	4q25-q26	0 (0.00%)	1 (1.14%)	<-10	0.917	0.917	(B) PRKCA-
ANKAR	2q32.2	0 (0.00%)	1 (1.14%)	<-10	0.917	0.917	(B) PRKCA-
ANKHD1	5q31.3	0 (0.00%)	1 (1.14%)	<-10	0.917	0.917	(B) PRKCA-
ANKIB1	7q21.2	0 (0.00%)	1 (1.14%)	<-10	0.917	0.917	(B) PRKCA-
ANKK1	11q23.2	0 (0.00%)	1 (1.14%)	<-10	0.917	0.917	(B) PRKCA-
ANKRD10	13q34	0 (0.00%)	1 (1.14%)	<-10	0.917	0.917	(B) PRKCA-
ANKRD24	19p13.3	0 (0.00%)	1 (1.14%)	<-10	0.917	0.917	(B) PRKCA-
ANKRD29	18q11.2	0 (0.00%)	1 (1.14%)	<-10	0.917	0.917	(B) PRKCA-
ANKRD30A	10p11.21	0 (0.00%)	1 (1.14%)	<-10	0.917	0.917	(B) PRKCA-
ANKRD30B	18p11.21	0 (0.00%)	1 (1.14%)	<-10	0.917	0.917	(B) PRKCA-
ANKRD30BL	2q21.2	0 (0.00%)	1 (1.14%)	<-10	0.917	0.917	(B) PRKCA-
ANKRD34A	1q21.1	0 (0.00%)	1 (1.14%)	<-10	0.917	0.917	(B) PRKCA-
ANKRD35	1q21.1	0 (0.00%)	1 (1.14%)	<-10	0.917	0.917	(B) PRKCA-
ANKRD36C	2q11.1	0 (0.00%)	1 (1.14%)	<-10	0.917	0.917	(B) PRKCA-
ANKRD42	11q14.1	0 (0.00%)	1 (1.14%)	<-10	0.917	0.917	(B) PRKCA-
ANKRD45	1q25.1	0 (0.00%)	1 (1.14%)	<-10	0.917	0.917	(B) PRKCA-
ANKRD50	4q28.1	0 (0.00%)	1 (1.14%)	<-10	0.917	0.917	(B) PRKCA-
ANKRD52	12q13.3	0 (0.00%)	1 (1.14%)	<-10	0.917	0.917	(B) PRKCA-
ANKRD53	2p13.3	0 (0.00%)	1 (1.14%)	<-10	0.917	0.917	(B) PRKCA-
ANKS1B	12q23.1	0 (0.00%)	1 (1.14%)	<-10	0.917	0.917	(B) PRKCA-
ANKS3	16p13.3	0 (0.00%)	1 (1.14%)	<-10	0.917	0.917	(B) PRKCA-
ANO2	12p13.31	0 (0.00%)	1 (1.14%)	<-10	0.917	0.917	(B) PRKCA-
ANO4	12q23.1	0 (0.00%)	1 (1.14%)	<-10	0.917	0.917	(B) PRKCA-
ANO6	12q12	0 (0.00%)	1 (1.14%)	<-10	0.917	0.917	(B) PRKCA-
ANO8	19p13.11	0 (0.00%)	1 (1.14%)	<-10	0.917	0.917	(B) PRKCA-
ANO9	11p15.5	0 (0.00%)	1 (1.14%)	<-10	0.917	0.917	(B) PRKCA-
ANP32E	1q21.2	0 (0.00%)	1 (1.14%)	<-10	0.917	0.917	(B) PRKCA-
ANXA1	9q21.13	0 (0.00%)	1 (1.14%)	<-10	0.917	0.917	(B) PRKCA-
ANXA2R	5p12	0 (0.00%)	1 (1.14%)	<-10	0.917	0.917	(B) PRKCA-
AP1B1	22q12.2	0 (0.00%)	1 (1.14%)	<-10	0.917	0.917	(B) PRKCA-
AP1G1	16q22.2	0 (0.00%)	1 (1.14%)	<-10	0.917	0.917	(B) PRKCA-
AP3B2	15q25.2	0 (0.00%)	1 (1.14%)	<-10	0.917	0.917	(B) PRKCA-
AP3D1	19p13.3	0 (0.00%)	1 (1.14%)	<-10	0.917	0.917	(B) PRKCA-
AP4B1	1p13.2	0 (0.00%)	1 (1.14%)	<-10	0.917	0.917	(B) PRKCA-
AP5Z1	7p22.1	0 (0.00%)	1 (1.14%)	<-10	0.917	0.917	(B) PRKCA-
APBB2	4p14-p13	0 (0.00%)	1 (1.14%)	<-10	0.917	0.917	(B) PRKCA-
APC2	19p13.3	0 (0.00%)	1 (1.14%)	<-10	0.917	0.917	(B) PRKCA-
APCDD1L	20q13.32	0 (0.00%)	1 (1.14%)	<-10	0.917	0.917	(B) PRKCA-
APLF	2p13.3	0 (0.00%)	1 (1.14%)	<-10	0.917	0.917	(B) PRKCA-
APLP1	19q13.12	0 (0.00%)	1 (1.14%)	<-10	0.917	0.917	(B) PRKCA-
APLP2	11q24.3	0 (0.00%)	1 (1.14%)	<-10	0.917	0.917	(B) PRKCA-
APOA5	11q23.3	0 (0.00%)	1 (1.14%)	<-10	0.917	0.917	(B) PRKCA-
AQP6	12q13.12	0 (0.00%)	1 (1.14%)	<-10	0.917	0.917	(B) PRKCA-
ARAP1	11q13.4	0 (0.00%)	1 (1.14%)	<-10	0.917	0.917	(B) PRKCA-
ARAP2	4p14	0 (0.00%)	1 (1.14%)	<-10	0.917	0.917	(B) PRKCA-
ARCN1	11q23.3	0 (0.00%)	1 (1.14%)	<-10	0.917	0.917	(B) PRKCA-
ARF4	3p14.3	0 (0.00%)	1 (1.14%)	<-10	0.917	0.917	(B) PRKCA-
ARF6	14q21.3	0 (0.00%)	1 (1.14%)	<-10	0.917	0.917	(B) PRKCA-
ARGFX	3q13.33	0 (0.00%)	1 (1.14%)	<-10	0.917	0.917	(B) PRKCA-
ARHGAP10	4q31.23	0 (0.00%)	1 (1.14%)	<-10	0.917	0.917	(B) PRKCA-
ARHGAP17	16p12.1	0 (0.00%)	1 (1.14%)	<-10	0.917	0.917	(B) PRKCA-
ARHGAP24	4q21.23-q21.3	0 (0.00%)	1 (1.14%)	<-10	0.917	0.917	(B) PRKCA-
ARHGAP26	5q31.3	0 (0.00%)	1 (1.14%)	<-10	0.917	0.917	(B) PRKCA-
ARHGAP45	19p13.3	0 (0.00%)	1 (1.14%)	<-10	0.917	0.917	(B) PRKCA-
ARHGAP5	14q12	0 (0.00%)	1 (1.14%)	<-10	0.917	0.917	(B) PRKCA-
ARHGAP6	Xp22.2	0 (0.00%)	1 (1.14%)	<-10	0.917	0.917	(B) PRKCA-
ARHGAP9	12q13.3	0 (0.00%)	1 (1.14%)	<-10	0.917	0.917	(B) PRKCA-
ARHGDIA	17q25.3	0 (0.00%)	1 (1.14%)	<-10	0.917	0.917	(B) PRKCA-
ARHGEF1	19q13.2	0 (0.00%)	1 (1.14%)	<-10	0.917	0.917	(B) PRKCA-
ARHGEF17	11q13.4	0 (0.00%)	1 (1.14%)	<-10	0.917	0.917	(B) PRKCA-
ARHGEF40	14q11.2	0 (0.00%)	1 (1.14%)	<-10	0.917	0.917	(B) PRKCA-
ARHGEF5	7q35	0 (0.00%)	1 (1.14%)	<-10	0.917	0.917	(B) PRKCA-
ARHGEF6	Xq26.3	0 (0.00%)	1 (1.14%)	<-10	0.917	0.917	(B) PRKCA-
ARID4B	1q42.3	0 (0.00%)	1 (1.14%)	<-10	0.917	0.917	(B) PRKCA-
ARL3	10q24.32	0 (0.00%)	1 (1.14%)	<-10	0.917	0.917	(B) PRKCA-
ARMC1	8q13.1	0 (0.00%)	1 (1.14%)	<-10	0.917	0.917	(B) PRKCA-
ARMC5	16p11.2	0 (0.00%)	1 (1.14%)	<-10	0.917	0.917	(B) PRKCA-
ARMC8	3q22.3	0 (0.00%)	1 (1.14%)	<-10	0.917	0.917	(B) PRKCA-
ARMCX5	Xq22.1	0 (0.00%)	1 (1.14%)	<-10	0.917	0.917	(B) PRKCA-
ARNT2	15q25.1	0 (0.00%)	1 (1.14%)	<-10	0.917	0.917	(B) PRKCA-
ARPC1B	7q22.1	0 (0.00%)	1 (1.14%)	<-10	0.917	0.917	(B) PRKCA-
ARRB1	11q13.4	0 (0.00%)	1 (1.14%)	<-10	0.917	0.917	(B) PRKCA-
ARRDC2	19p13.11	0 (0.00%)	1 (1.14%)	<-10	0.917	0.917	(B) PRKCA-
ARRDC3	5q14.3	0 (0.00%)	1 (1.14%)	<-10	0.917	0.917	(B) PRKCA-
ARSI	5q32	0 (0.00%)	1 (1.14%)	<-10	0.917	0.917	(B) PRKCA-
ARSK	5q15	0 (0.00%)	1 (1.14%)	<-10	0.917	0.917	(B) PRKCA-
ART3	4q21.1|4p15.1-p14	0 (0.00%)	1 (1.14%)	<-10	0.917	0.917	(B) PRKCA-
ASAP1	8q24.21-q24.22	0 (0.00%)	1 (1.14%)	<-10	0.917	0.917	(B) PRKCA-
ASB1	2q37.3	0 (0.00%)	1 (1.14%)	<-10	0.917	0.917	(B) PRKCA-
ASB12	Xq11.2	0 (0.00%)	1 (1.14%)	<-10	0.917	0.917	(B) PRKCA-
ASB15	7q31.32	0 (0.00%)	1 (1.14%)	<-10	0.917	0.917	(B) PRKCA-
ASB2	14q32.12	0 (0.00%)	1 (1.14%)	<-10	0.917	0.917	(B) PRKCA-
ASB4	7q21.3	0 (0.00%)	1 (1.14%)	<-10	0.917	0.917	(B) PRKCA-
ASB5	4q34.2	0 (0.00%)	1 (1.14%)	<-10	0.917	0.917	(B) PRKCA-
ASH2L	8p11.23	0 (0.00%)	1 (1.14%)	<-10	0.917	0.917	(B) PRKCA-
ASIC1	12q13.12	0 (0.00%)	1 (1.14%)	<-10	0.917	0.917	(B) PRKCA-
ASIC3	7q36.1	0 (0.00%)	1 (1.14%)	<-10	0.917	0.917	(B) PRKCA-
ASMT	Xp22.33 and Yp11.2	0 (0.00%)	1 (1.14%)	<-10	0.917	0.917	(B) PRKCA-
ASMTL	Xp22.33 and Yp11.2	0 (0.00%)	1 (1.14%)	<-10	0.917	0.917	(B) PRKCA-
ASNS	7q21.3	0 (0.00%)	1 (1.14%)	<-10	0.917	0.917	(B) PRKCA-
ASPA	17p13.2	0 (0.00%)	1 (1.14%)	<-10	0.917	0.917	(B) PRKCA-
ASPRV1	2p13.3	0 (0.00%)	1 (1.14%)	<-10	0.917	0.917	(B) PRKCA-
ASTE1	3q22.1	0 (0.00%)	1 (1.14%)	<-10	0.917	0.917	(B) PRKCA-
ASTN1	1q25.2	0 (0.00%)	1 (1.14%)	<-10	0.917	0.917	(B) PRKCA-
ASXL3	18q12.1	0 (0.00%)	1 (1.14%)	<-10	0.917	0.917	(B) PRKCA-
ASZ1	7q31.2	0 (0.00%)	1 (1.14%)	<-10	0.917	0.917	(B) PRKCA-
ATAD2B	2p24.1-p23.3	0 (0.00%)	1 (1.14%)	<-10	0.917	0.917	(B) PRKCA-
ATAD3B	1p36.33	0 (0.00%)	1 (1.14%)	<-10	0.917	0.917	(B) PRKCA-
ATCAY	19p13.3	0 (0.00%)	1 (1.14%)	<-10	0.917	0.917	(B) PRKCA-
ATF4	22q13.1	0 (0.00%)	1 (1.14%)	<-10	0.917	0.917	(B) PRKCA-
ATF6	1q23.3	0 (0.00%)	1 (1.14%)	<-10	0.917	0.917	(B) PRKCA-
ATG13	11p11.2	0 (0.00%)	1 (1.14%)	<-10	0.917	0.917	(B) PRKCA-
ATG14	14q22.3	0 (0.00%)	1 (1.14%)	<-10	0.917	0.917	(B) PRKCA-
ATG2A	11q13.1	0 (0.00%)	1 (1.14%)	<-10	0.917	0.917	(B) PRKCA-
ATG4A	Xq22.3	0 (0.00%)	1 (1.14%)	<-10	0.917	0.917	(B) PRKCA-
ATG4D	19p13.2	0 (0.00%)	1 (1.14%)	<-10	0.917	0.917	(B) PRKCA-
ATIC	2q35	0 (0.00%)	1 (1.14%)	<-10	0.917	0.917	(B) PRKCA-
ATL3	11q13.1	0 (0.00%)	1 (1.14%)	<-10	0.917	0.917	(B) PRKCA-
ATM	11q22.3	0 (0.00%)	1 (1.14%)	<-10	0.917	0.917	(B) PRKCA-
ATMIN	16q23.2	0 (0.00%)	1 (1.14%)	<-10	0.917	0.917	(B) PRKCA-
ATN1	12p13.31	0 (0.00%)	1 (1.14%)	<-10	0.917	0.917	(B) PRKCA-
ATP10A	15q12	0 (0.00%)	1 (1.14%)	<-10	0.917	0.917	(B) PRKCA-
ATP10D	4p12	0 (0.00%)	1 (1.14%)	<-10	0.917	0.917	(B) PRKCA-
ATP11C	Xq27.1	0 (0.00%)	1 (1.14%)	<-10	0.917	0.917	(B) PRKCA-
ATP13A1	19p13.11	0 (0.00%)	1 (1.14%)	<-10	0.917	0.917	(B) PRKCA-
ATP1A2	1q23.2	0 (0.00%)	1 (1.14%)	<-10	0.917	0.917	(B) PRKCA-
ATP2A1	16p11.2	0 (0.00%)	1 (1.14%)	<-10	0.917	0.917	(B) PRKCA-
ATP2A3	17p13.2	0 (0.00%)	1 (1.14%)	<-10	0.917	0.917	(B) PRKCA-
ATP2C2	16q24.1	0 (0.00%)	1 (1.14%)	<-10	0.917	0.917	(B) PRKCA-
ATP6V0A1	17q21.2	0 (0.00%)	1 (1.14%)	<-10	0.917	0.917	(B) PRKCA-
ATP6V0D2	8q21.3	0 (0.00%)	1 (1.14%)	<-10	0.917	0.917	(B) PRKCA-
ATP6V1C2	-	0 (0.00%)	1 (1.14%)	<-10	0.917	0.917	(B) PRKCA-
ATP6V1E2	2p21|2p16-p12	0 (0.00%)	1 (1.14%)	<-10	0.917	0.917	(B) PRKCA-
ATP7A	Xq21.1	0 (0.00%)	1 (1.14%)	<-10	0.917	0.917	(B) PRKCA-
ATP8B4	15q21.2	0 (0.00%)	1 (1.14%)	<-10	0.917	0.917	(B) PRKCA-
ATP9B	18q23	0 (0.00%)	1 (1.14%)	<-10	0.917	0.917	(B) PRKCA-
ATXN2L	16p11.2	0 (0.00%)	1 (1.14%)	<-10	0.917	0.917	(B) PRKCA-
AVL9	7p14.3	0 (0.00%)	1 (1.14%)	<-10	0.917	0.917	(B) PRKCA-
AVPR1A	12q14.2	0 (0.00%)	1 (1.14%)	<-10	0.917	0.917	(B) PRKCA-
AVPR1B	1q32.1	0 (0.00%)	1 (1.14%)	<-10	0.917	0.917	(B) PRKCA-
AVPR2	Xq28	0 (0.00%)	1 (1.14%)	<-10	0.917	0.917	(B) PRKCA-
B3GAT3	11q12.3	0 (0.00%)	1 (1.14%)	<-10	0.917	0.917	(B) PRKCA-
B3GNT8	19q13.2	0 (0.00%)	1 (1.14%)	<-10	0.917	0.917	(B) PRKCA-
B4GALNT1	12q13.3	0 (0.00%)	1 (1.14%)	<-10	0.917	0.917	(B) PRKCA-
B4GALNT3	12p13.33	0 (0.00%)	1 (1.14%)	<-10	0.917	0.917	(B) PRKCA-
B4GALT2	1p34.1	0 (0.00%)	1 (1.14%)	<-10	0.917	0.917	(B) PRKCA-
BAAT	9q31.1	0 (0.00%)	1 (1.14%)	<-10	0.917	0.917	(B) PRKCA-
BACH2	6q15	0 (0.00%)	1 (1.14%)	<-10	0.917	0.917	(B) PRKCA-
BAG3	10q26.11	0 (0.00%)	1 (1.14%)	<-10	0.917	0.917	(B) PRKCA-
BAG4	8p11.23	0 (0.00%)	1 (1.14%)	<-10	0.917	0.917	(B) PRKCA-
BAIAP2L1	7q21.3-q22.1	0 (0.00%)	1 (1.14%)	<-10	0.917	0.917	(B) PRKCA-
BANK1	4q24	0 (0.00%)	1 (1.14%)	<-10	0.917	0.917	(B) PRKCA-
BARHL2	1p22.2	0 (0.00%)	1 (1.14%)	<-10	0.917	0.917	(B) PRKCA-
BAZ1B	7q11.23	0 (0.00%)	1 (1.14%)	<-10	0.917	0.917	(B) PRKCA-
BBS4	15q24.1	0 (0.00%)	1 (1.14%)	<-10	0.917	0.917	(B) PRKCA-
BBX	3q13.12	0 (0.00%)	1 (1.14%)	<-10	0.917	0.917	(B) PRKCA-
BCAP31	Xq28	0 (0.00%)	1 (1.14%)	<-10	0.917	0.917	(B) PRKCA-
BCL11B	14q32.2	0 (0.00%)	1 (1.14%)	<-10	0.917	0.917	(B) PRKCA-
BCL2L14	12p13.2	0 (0.00%)	1 (1.14%)	<-10	0.917	0.917	(B) PRKCA-
BCL6	3q27.3	0 (0.00%)	1 (1.14%)	<-10	0.917	0.917	(B) PRKCA-
BCOR	Xp11.4	0 (0.00%)	1 (1.14%)	<-10	0.917	0.917	(B) PRKCA-
BCORL1	Xq26.1	0 (0.00%)	1 (1.14%)	<-10	0.917	0.917	(B) PRKCA-
BDH2	4q24	0 (0.00%)	1 (1.14%)	<-10	0.917	0.917	(B) PRKCA-
BEND5	1p33	0 (0.00%)	1 (1.14%)	<-10	0.917	0.917	(B) PRKCA-
BEND7	10p13	0 (0.00%)	1 (1.14%)	<-10	0.917	0.917	(B) PRKCA-
BEX5	Xq22.1	0 (0.00%)	1 (1.14%)	<-10	0.917	0.917	(B) PRKCA-
BFSP2	3q22.1	0 (0.00%)	1 (1.14%)	<-10	0.917	0.917	(B) PRKCA-
BHLHE40	3p26.1	0 (0.00%)	1 (1.14%)	<-10	0.917	0.917	(B) PRKCA-
BICD2	9q22.31	0 (0.00%)	1 (1.14%)	<-10	0.917	0.917	(B) PRKCA-
BICDL1	12q24.23	0 (0.00%)	1 (1.14%)	<-10	0.917	0.917	(B) PRKCA-
BID	22q11.21	0 (0.00%)	1 (1.14%)	<-10	0.917	0.917	(B) PRKCA-
BIN3	8p21.3	0 (0.00%)	1 (1.14%)	<-10	0.917	0.917	(B) PRKCA-
BIVM-ERCC5	13q33.1	0 (0.00%)	1 (1.14%)	<-10	0.917	0.917	(B) PRKCA-
BLK	8p23.1	0 (0.00%)	1 (1.14%)	<-10	0.917	0.917	(B) PRKCA-
BLM	15q26.1	0 (0.00%)	1 (1.14%)	<-10	0.917	0.917	(B) PRKCA-
BLNK	10q24.1	0 (0.00%)	1 (1.14%)	<-10	0.917	0.917	(B) PRKCA-
BLOC1S3	19q13.32	0 (0.00%)	1 (1.14%)	<-10	0.917	0.917	(B) PRKCA-
BLZF1	1q24.2	0 (0.00%)	1 (1.14%)	<-10	0.917	0.917	(B) PRKCA-
BMP3	4q21.21	0 (0.00%)	1 (1.14%)	<-10	0.917	0.917	(B) PRKCA-
BMX	Xp22.2	0 (0.00%)	1 (1.14%)	<-10	0.917	0.917	(B) PRKCA-
BOD1L1	4p15.33	0 (0.00%)	1 (1.14%)	<-10	0.917	0.917	(B) PRKCA-
BORA	13q21.33	0 (0.00%)	1 (1.14%)	<-10	0.917	0.917	(B) PRKCA-
BPIFA3	20q11.21	0 (0.00%)	1 (1.14%)	<-10	0.917	0.917	(B) PRKCA-
BPNT1	1q41	0 (0.00%)	1 (1.14%)	<-10	0.917	0.917	(B) PRKCA-
BRD1	22q13.33	0 (0.00%)	1 (1.14%)	<-10	0.917	0.917	(B) PRKCA-
BRD2	6p21.32	0 (0.00%)	1 (1.14%)	<-10	0.917	0.917	(B) PRKCA-
BRD9	5p15.33	0 (0.00%)	1 (1.14%)	<-10	0.917	0.917	(B) PRKCA-
BRDT	1p22.1	0 (0.00%)	1 (1.14%)	<-10	0.917	0.917	(B) PRKCA-
BRF1	14q32.33	0 (0.00%)	1 (1.14%)	<-10	0.917	0.917	(B) PRKCA-
BRINP2	1q25.2	0 (0.00%)	1 (1.14%)	<-10	0.917	0.917	(B) PRKCA-
BROX	1q41	0 (0.00%)	1 (1.14%)	<-10	0.917	0.917	(B) PRKCA-
BRPF1	3p25.3	0 (0.00%)	1 (1.14%)	<-10	0.917	0.917	(B) PRKCA-
BRWD3	Xq21.1	0 (0.00%)	1 (1.14%)	<-10	0.917	0.917	(B) PRKCA-
BSCL2	11q12.3	0 (0.00%)	1 (1.14%)	<-10	0.917	0.917	(B) PRKCA-
BSPRY	9q32	0 (0.00%)	1 (1.14%)	<-10	0.917	0.917	(B) PRKCA-
BTBD3	20p12.2	0 (0.00%)	1 (1.14%)	<-10	0.917	0.917	(B) PRKCA-
BTBD7	14q32.12	0 (0.00%)	1 (1.14%)	<-10	0.917	0.917	(B) PRKCA-
BTBD8	1p22.1	0 (0.00%)	1 (1.14%)	<-10	0.917	0.917	(B) PRKCA-
BTN1A1	6p22.2	0 (0.00%)	1 (1.14%)	<-10	0.917	0.917	(B) PRKCA-
BTN3A3	6p22.2	0 (0.00%)	1 (1.14%)	<-10	0.917	0.917	(B) PRKCA-
BUB1	2q13	0 (0.00%)	1 (1.14%)	<-10	0.917	0.917	(B) PRKCA-
BYSL	6p21.1	0 (0.00%)	1 (1.14%)	<-10	0.917	0.917	(B) PRKCA-
C10ORF12	10q24.1	0 (0.00%)	1 (1.14%)	<-10	0.917	0.917	(B) PRKCA-
C10ORF120	10q26.13	0 (0.00%)	1 (1.14%)	<-10	0.917	0.917	(B) PRKCA-
C10ORF71	10q11.23	0 (0.00%)	1 (1.14%)	<-10	0.917	0.917	(B) PRKCA-
C10ORF88	10q26.13	0 (0.00%)	1 (1.14%)	<-10	0.917	0.917	(B) PRKCA-
C11ORF74	11p12	0 (0.00%)	1 (1.14%)	<-10	0.917	0.917	(B) PRKCA-
C12ORF74	12q22	0 (0.00%)	1 (1.14%)	<-10	0.917	0.917	(B) PRKCA-
C14ORF93	14q11.2	0 (0.00%)	1 (1.14%)	<-10	0.917	0.917	(B) PRKCA-
C16ORF72	16p13.2	0 (0.00%)	1 (1.14%)	<-10	0.917	0.917	(B) PRKCA-
C16ORF78	16q12.1	0 (0.00%)	1 (1.14%)	<-10	0.917	0.917	(B) PRKCA-
C16ORF89	16p13.3	0 (0.00%)	1 (1.14%)	<-10	0.917	0.917	(B) PRKCA-
C17ORF53	17q21.31	0 (0.00%)	1 (1.14%)	<-10	0.917	0.917	(B) PRKCA-
C17ORF82	17q23.2	0 (0.00%)	1 (1.14%)	<-10	0.917	0.917	(B) PRKCA-
C19ORF47	19q13.2	0 (0.00%)	1 (1.14%)	<-10	0.917	0.917	(B) PRKCA-
C19ORF57	19p13.12	0 (0.00%)	1 (1.14%)	<-10	0.917	0.917	(B) PRKCA-
C1ORF159	1p36.33	0 (0.00%)	1 (1.14%)	<-10	0.917	0.917	(B) PRKCA-
C1ORF174	1p36.32	0 (0.00%)	1 (1.14%)	<-10	0.917	0.917	(B) PRKCA-
C1ORF226	1q23.3	0 (0.00%)	1 (1.14%)	<-10	0.917	0.917	(B) PRKCA-
C1ORF94	1p35.1	0 (0.00%)	1 (1.14%)	<-10	0.917	0.917	(B) PRKCA-
C1QL2	2q14.2	0 (0.00%)	1 (1.14%)	<-10	0.917	0.917	(B) PRKCA-
C20ORF144	20q11.22	0 (0.00%)	1 (1.14%)	<-10	0.917	0.917	(B) PRKCA-
C21ORF91	21q21.1	0 (0.00%)	1 (1.14%)	<-10	0.917	0.917	(B) PRKCA-
C22ORF15	22q11.23	0 (0.00%)	1 (1.14%)	<-10	0.917	0.917	(B) PRKCA-
C2CD3	11q13.4	0 (0.00%)	1 (1.14%)	<-10	0.917	0.917	(B) PRKCA-
C2ORF49	2q12.2	0 (0.00%)	1 (1.14%)	<-10	0.917	0.917	(B) PRKCA-
C2ORF83	2q36.3	0 (0.00%)	1 (1.14%)	<-10	0.917	0.917	(B) PRKCA-
C3AR1	12p13.31	0 (0.00%)	1 (1.14%)	<-10	0.917	0.917	(B) PRKCA-
C3ORF33	3q25.31	0 (0.00%)	1 (1.14%)	<-10	0.917	0.917	(B) PRKCA-
C3ORF38	3p11.1	0 (0.00%)	1 (1.14%)	<-10	0.917	0.917	(B) PRKCA-
C3ORF56	3q21.3	0 (0.00%)	1 (1.14%)	<-10	0.917	0.917	(B) PRKCA-
C4ORF33	4q28.2	0 (0.00%)	1 (1.14%)	<-10	0.917	0.917	(B) PRKCA-
C4ORF45	4q32.1	0 (0.00%)	1 (1.14%)	<-10	0.917	0.917	(B) PRKCA-
C5ORF22	5p13.3	0 (0.00%)	1 (1.14%)	<-10	0.917	0.917	(B) PRKCA-
C5ORF24	5q31.1	0 (0.00%)	1 (1.14%)	<-10	0.917	0.917	(B) PRKCA-
C5ORF38	5p15.33	0 (0.00%)	1 (1.14%)	<-10	0.917	0.917	(B) PRKCA-
C6	5p13.1	0 (0.00%)	1 (1.14%)	<-10	0.917	0.917	(B) PRKCA-
C6ORF89	6p21.2	0 (0.00%)	1 (1.14%)	<-10	0.917	0.917	(B) PRKCA-
C7ORF31	7p15.3	0 (0.00%)	1 (1.14%)	<-10	0.917	0.917	(B) PRKCA-
C8ORF37	8q22.1	0 (0.00%)	1 (1.14%)	<-10	0.917	0.917	(B) PRKCA-
C9ORF131	9p13.3	0 (0.00%)	1 (1.14%)	<-10	0.917	0.917	(B) PRKCA-
C9ORF43	9q32	0 (0.00%)	1 (1.14%)	<-10	0.917	0.917	(B) PRKCA-
CA2	8q21.2	0 (0.00%)	1 (1.14%)	<-10	0.917	0.917	(B) PRKCA-
[truncated: 3,406 more rows]
