# Supplementary material for: PRKCA Overexpression Is Frequent in Young Oral Tongue Squamous Cell Carcinoma Patients and Is Associated with Poor Prognosis
Source: Cancers (Basel). 2021 Apr 25;13(9):2082. doi: 10.3390/cancers13092082 (PMC8123332; doi:10.3390/cancers13092082)
Supplement: Supplementary file 1 [file cancers-13-02082-s001.zip › cancers-1154669-supplementary files/Suppl. Table S3.xlsx]

## Sheet: Sheet1
mRNA	Ensembl Accession	Gene description	logFC	FDR	PRKCA-high	PRKCA-low	Delta
BCAN	ENSG00000132692	brevican	5.22851	6.55994e-71	844.857	24.0899	4417.34
GFAP	ENSG00000131095	glial fibrillary acidic protein	5.0943	2.31824e-67	2089.14	61.5506	10642.7
ABCC2	ENSG00000023839	ATP-binding cassette, sub-family C (CFTR/MRP), member 2	4.235	3.57516e-42	702.857	54.3146	2976.6
SLC1A2	ENSG00000110436	solute carrier family 1 (glial high affinity glutamate transporter), member 2	4.15059	1.29021e-39	437.857	25.1798	1817.37
DYNAP	ENSG00000178690	dynactin associated protein	3.69909	1.27625e-29	442.571	51.7753	1637.11
FGF19	ENSG00000162344	fibroblast growth factor 19	3.5487	1.91658e-26	281.857	31.9888	1000.23
NELL1	ENSG00000165973	NEL-like 1 (chicken)	3.54413	3.20567e-26	215.714	27.1011	764.519
GAGE12D	ENSG00000227488	G antigen 12D	3.54314	1.49446e-26	512.429	47.427	1815.6
OSM	ENSG00000099985	oncostatin M	3.33611	2.70356e-23	3440.71	270.629	11478.6
HBA1	ENSG00000206172	hemoglobin, alpha 1	3.32062	5.43955e-23	2410.86	174.933	8005.55
MUC21	ENSG00000204544	mucin 21, cell surface associated	3.17611	1.67185e-20	2846	457.258	9039.21
DEFB4A	ENSG00000171711	defensin, beta 4A	3.14153	5.62969e-20	6690.86	733.966	21019.5
ETNPPL	ENSG00000164089	ethanolamine-phosphate phospho-lyase	3.06902	1.91895e-15	25.8571	3.5618	79.3562
PLP1	ENSG00000123560	proteolipid protein 1	3.06803	1.95722e-18	383.857	52.9551	1177.69
MMP8	ENSG00000118113	matrix metallopeptidase 8 (neutrophil collagenase)	3.05508	4.74227e-18	287	26.9663	876.809
AQP4	ENSG00000171885	aquaporin 4	2.98981	1.7368e-16	95.8571	12.3596	286.594
SOST	ENSG00000167941	sclerostin	2.93845	1.94691e-16	291.429	47.6966	856.348
AQP9	ENSG00000103569	aquaporin 9	2.92398	1.38882e-16	2449	261.236	7160.83
LCE3C	ENSG00000244057	late cornified envelope 3C	2.91274	6.39334e-16	196.714	29.4382	572.978
PPBP	ENSG00000163736	pro-platelet basic protein (chemokine (C-X-C motif) ligand 7)	2.8355	5.56635e-15	233.429	37.0225	661.886
HBB	ENSG00000244734	hemoglobin, beta	2.82483	2.70573e-15	5643.71	599.27	15942.5
CRNN	ENSG00000143536	cornulin	2.75654	2.07824e-14	20609.6	4151.51	56811.2
HRNR	ENSG00000197915	hornerin	2.71414	9.32384e-14	903.429	169.809	2452.03
SOX8	ENSG00000005513	SRY (sex determining region Y)-box 8	2.69401	3.66987e-13	228.857	37.8315	616.543
IL8	ENSG00000169429	interleukin 8	2.64123	6.26968e-13	35617.9	4719.83	94074.8
MAL	ENSG00000172005	mal, T-cell differentiation protein	2.61293	1.39929e-12	4894.43	1151.31	12788.8
GPR128	ENSG00000144820	G protein-coupled receptor 128	2.5827	7.44552e-12	211	38.9888	544.95
LRRN2	ENSG00000170382	leucine rich repeat neuronal 2	2.57388	7.13864e-12	321.571	76.7753	827.687
FPR2	ENSG00000171049	formyl peptide receptor 2	2.53856	1.44298e-11	565.286	75.3596	1435.01
SPP1	ENSG00000118785	secreted phosphoprotein 1	2.52989	1.2855e-11	54932.7	9172.72	138974
ALB	ENSG00000163631	albumin	2.51277	2.71304e-11	431.286	85.573	1083.72
PLA2G3	ENSG00000100078	phospholipase A2, group III	2.51141	2.11278e-11	2068.14	407.427	5193.96
CT45A1	ENSG00000232478	cancer/testis antigen family 45, member A1	2.50206	4.45009e-11	284.714	67.8876	712.372
HBA2	ENSG00000188536	hemoglobin, alpha 2	2.45166	9.3206e-11	4601	617.989	11280.1
TGM3	ENSG00000125780	transglutaminase 3	2.30474	3.22706e-09	30840.4	7591.24	71079.2
HMOX1	ENSG00000100292	heme oxygenase (decycling) 1	2.21332	2.53101e-08	9505.57	2373.09	21038.9
PCDHGA11	ENSG00000253873	protocadherin gamma subfamily A, 11	2.19613	5.49294e-08	316.857	50.2809	695.858
C1orf177	ENSG00000162398	chromosome 1 open reading frame 177	2.13945	1.74376e-07	211.286	52.6854	452.034
SLC5A1	ENSG00000100170	solute carrier family 5 (sodium/glucose cotransporter), member 1	2.13186	1.32575e-07	4952.43	956.966	10557.9
KRT4	ENSG00000170477	keratin 4	2.09123	2.91752e-07	25305	9397.27	52918.6
JAKMIP3	ENSG00000188385	Janus kinase and microtubule interacting protein 3	2.01042	2.45128e-06	97.8571	34.0112	196.734
SPRR2B	ENSG00000196805	small proline-rich protein 2B	2.0053	1.50393e-06	13547.3	3597.08	27166.3
CHIT1	ENSG00000133063	chitinase 1 (chitotriosidase)	1.99526	1.83915e-06	4966.29	1165.34	9909.06
BPIFC	ENSG00000184459	BPI fold containing family C	1.99518	1.95567e-06	998.286	234.101	1991.76
SPRR3	ENSG00000163209	small proline-rich protein 3	1.98719	2.07467e-06	58504.1	20227.2	116259
OTOP3	ENSG00000182938	otopetrin 3	1.9765	2.72836e-06	813.571	249.449	1608.02
KRT13	ENSG00000171401	keratin 13	1.95908	3.40436e-06	214460	78076.4	420144
TREX2	ENSG00000183479	three prime repair exonuclease 2	1.95356	4.07712e-06	830.571	236.045	1622.57
COLCA2	ENSG00000214290	colorectal cancer associated 2	1.94926	6.1179e-06	156.143	55.0562	304.364
SPRR2E	ENSG00000203785	small proline-rich protein 2E	1.93976	4.78362e-06	122709	34060	238026
SNAP25	ENSG00000132639	synaptosomal-associated protein, 25kDa	1.9304	8.9765e-06	143.429	38.6629	276.875
SPRR2F	ENSG00000244094	small proline-rich protein 2F	1.92299	6.28262e-06	6756.43	2132.17	12992.5
KRT78	ENSG00000170423	keratin 78	1.92141	6.4786e-06	3731.43	1404.69	7169.59
PAX7	ENSG00000009709	paired box 7	1.91864	9.19138e-06	169	66.3708	324.251
RNASE10	ENSG00000182545	ribonuclease, RNase A family, 10 (non-active)	1.91341	9.07329e-06	277	84.0225	530.014
SPRR2G	ENSG00000159516	small proline-rich protein 2G	1.90898	7.87321e-06	37112.3	9860.39	70846.6
CRCT1	ENSG00000169509	cysteine-rich C-terminal 1	1.84376	2.29643e-05	9069.86	2408.73	16722.6
SPRR2A	ENSG00000241794	small proline-rich protein 2A	1.83769	2.51594e-05	143930	44177.5	264499
NLRP3	ENSG00000162711	NLR family, pyrin domain containing 3	1.82824	3.13627e-05	994.143	210.966	1817.53
DEFB103B	ENSG00000177243	defensin, beta 103B	1.8229	3.20226e-05	3640.43	993.843	6636.15
TTYH1	ENSG00000167614	tweety family member 1	1.79255	7.33895e-05	113.429	34.9101	203.326
ALOX12	ENSG00000108839	arachidonate 12-lipoxygenase	1.78846	5.61851e-05	741.857	305.73	1326.78
IL36A	ENSG00000136694	interleukin 36, alpha	1.78403	7.09564e-05	233.143	89.5506	415.933
SLC35G1	ENSG00000176273	solute carrier family 35, member G1	1.76278	8.41317e-05	622.429	254.281	1097.21
GCLM	ENSG00000023909	glutamate-cysteine ligase, modifier subunit	1.75766	8.47234e-05	3789.29	1558.61	6660.28
VSIG8	ENSG00000243284	V-set and immunoglobulin domain containing 8	1.75452	8.98158e-05	2049.57	675.539	3596.02
ENDOU	ENSG00000111405	endonuclease, polyU-specific	1.74575	0.000104223	1273.57	446.022	2223.33
PLA2G4D	ENSG00000159337	phospholipase A2, group IVD (cytosolic)	1.74331	0.000107375	1281.71	429.966	2234.42
ATP1B2	ENSG00000129244	ATPase, Na+/K+ transporting, beta 2 polypeptide	1.72181	0.000200542	117	39.1236	201.451
TMPRSS11B	ENSG00000185873	transmembrane protease, serine 11B	1.70914	0.000187544	495	260.393	846.025
CCL3L1	ENSG00000205021	chemokine (C-C motif) ligand 3-like 1	1.70752	0.000204982	382.429	90.191	653.004
RAB3B	ENSG00000169213	RAB3B, member RAS oncogene family	1.69746	0.000297895	87.1429	35.8427	147.921
CES1	ENSG00000262243	carboxylesterase 1	1.69559	0.000205981	5055	2506.44	8571.22
LCE3D	ENSG00000163202	late cornified envelope 3D	1.69328	0.000211275	16376.6	5142.96	27730.1
QRFPR	ENSG00000186867	pyroglutamylated RFamide peptide receptor	1.68519	0.000328936	109.857	54.573	185.13
ALOX12B	ENSG00000179477	arachidonate 12-lipoxygenase, 12R type	1.68369	0.00024247	5571.29	1967.16	9380.33
ARG1	ENSG00000118520	arginase 1	1.67334	0.000303081	434.286	166.258	726.707
IL1B	ENSG00000125538	interleukin 1, beta	1.67023	0.000294948	7026.14	1735.06	11735.3
TMEM45B	ENSG00000151715	transmembrane protein 45B	1.64927	0.000386101	3712.43	1323.8	6122.81
MLC1	ENSG00000100427	megalencephalic leukoencephalopathy with subcortical cysts 1	1.64832	0.000532403	108	36.382	178.019
G0S2	ENSG00000123689	G0/G1switch 2	1.64668	0.000401727	2909.29	745.438	4790.66
LCE3E	ENSG00000185966	late cornified envelope 3E	1.64111	0.000428191	5443.57	1842.3	8933.47
ATP1A3	ENSG00000105409	ATPase, Na+/K+ transporting, alpha 3 polypeptide	1.63886	0.000588186	143.286	48.8876	234.825
IL1F10	ENSG00000136697	interleukin 1 family, member 10 (theta)	1.63738	0.000540116	218.571	75.7865	357.885
C9orf169	ENSG00000197191	chromosome 9 open reading frame 169	1.62118	0.000562859	4139.71	1430.15	6711.22
PMP2	ENSG00000147588	peripheral myelin protein 2	1.60749	0.000838951	111.286	44.4831	178.891
ADD2	ENSG00000075340	adducin 2 (beta)	1.60054	0.00083817	239.429	118.124	383.214
BSPRY	ENSG00000119411	B-box and SPRY domain containing	1.59739	0.000776579	1811.86	636.09	2894.25
PLEK	ENSG00000115956	pleckstrin	1.58467	0.000902519	4275.86	1139.87	6775.82
CRMP1	ENSG00000072832	collapsin response mediator protein 1	1.58448	0.000919218	1288.43	531.292	2041.49
LYNX1	ENSG00000180155	Ly6/neurotoxin 1	1.58104	0.000931876	27540	10231.9	43541.9
AIFM3	ENSG00000183773	apoptosis-inducing factor, mitochondrion-associated, 3	1.57859	0.00131583	93.4286	41.4382	147.485
RDH12	ENSG00000139988	retinol dehydrogenase 12 (all-trans/9-cis/11-cis)	1.5779	0.000982029	2108	842.517	3326.21
TCHH	ENSG00000159450	trichohyalin	1.57183	0.00107151	1574.14	633.82	2474.28
SCEL	ENSG00000136155	sciellin	1.55412	0.0013114	7925.71	2964.3	12317.5
VSIG10L	ENSG00000186806	V-set and immunoglobulin domain containing 10 like	1.54032	0.00156415	4887.57	1802.44	7528.43
SPRR1A	ENSG00000169474	small proline-rich protein 1A	1.53766	0.00160325	114257	42839.4	175688
IL36B	ENSG00000136696	interleukin 36, beta	1.53684	0.00188137	160.857	61.9326	247.212
RHCG	ENSG00000140519	Rh family, C glycoprotein	1.53626	0.00162863	33374.4	13808.8	51271.8
SDR9C7	ENSG00000170426	short chain dehydrogenase/reductase family 9C, member 7	1.5346	0.00168194	1317.14	494.899	2021.29
UGT1A7	ENSG00000244122	UDP glucuronosyltransferase 1 family, polypeptide A7	1.52863	0.00178988	1134.14	545.079	1733.68
GPR84	ENSG00000139572	G protein-coupled receptor 84	1.52626	0.0020275	301.286	80.7528	459.84
PTPRD	ENSG00000153707	protein tyrosine phosphatase, receptor type, D	1.52494	0.00187958	1047	460.225	1596.62
WFDC12	ENSG00000168703	WAP four-disulfide core domain 12	1.52219	0.00188137	2986.14	1084.2	4545.47
PLAT	ENSG00000104368	plasminogen activator, tissue	1.52133	0.00188137	8125.43	3682.01	12361.4
AIF1L	ENSG00000126878	allograft inflammatory factor 1-like	1.5157	0.0020275	3021.29	1242.97	4579.37
NPTX1	ENSG00000171246	neuronal pentraxin I	1.51324	0.00239274	203.429	88.2135	307.836
ANXA1	ENSG00000135046	annexin A1	1.51084	0.00212157	205021	78412.6	309755
BCL2L10	ENSG00000137875	BCL2-like 10 (apoptosis facilitator)	1.507	0.00261817	194.857	77.4494	293.65
SLC6A1	ENSG00000157103	solute carrier family 6 (neurotransmitter transporter), member 1	1.49562	0.00344298	81.7143	35.764	122.213
TMPRSS11D	ENSG00000153802	transmembrane protease, serine 11D	1.48991	0.00272493	9477.71	3881.93	14121
S100A12	ENSG00000163221	S100 calcium binding protein A12	1.48806	0.00275033	4569	1726.35	6798.95
CXCL5	ENSG00000163735	chemokine (C-X-C motif) ligand 5	1.46821	0.00349083	1110	325.202	1629.71
CEACAM21	ENSG00000007129	carcinoembryonic antigen-related cell adhesion molecule 21	1.46197	0.00470238	127.571	48.0112	186.506
CALB2	ENSG00000172137	calbindin 2	1.44993	0.00430397	1108.86	475.236	1607.77
CSPG5	ENSG00000114646	chondroitin sulfate proteoglycan 5 (neuroglycan C)	1.44406	0.00537055	106.429	45.8764	153.689
PRSS3	ENSG00000010438	protease, serine, 3	1.4362	0.00491926	1843	789.202	2646.92
SCN9A	ENSG00000169432	sodium channel, voltage-gated, type IX, alpha subunit	1.43479	0.0050979	592.571	308.573	850.214
CCNA1	ENSG00000133101	cyclin A1	1.43358	0.00507176	1366	709.742	1958.26
PCDHGB6	ENSG00000253305	protocadherin gamma subfamily B, 6	1.43201	0.00537551	351.714	156.18	503.658
KRT1	ENSG00000167768	keratin 1	1.42665	0.00536189	153852	69029.7	219493
SULT2B1	ENSG00000088002	sulfotransferase family, cytosolic, 2B, member 1	1.42519	0.00538539	9511.86	3711.24	13556.2
FAM25A	ENSG00000188100	family with sequence similarity 25, member A	1.42243	0.0055665	3489	1504.47	4962.87
CNFN	ENSG00000105427	cornifelin	1.41776	0.00581463	28825.1	11464.3	40867.2
KIAA0319	ENSG00000137261	KIAA0319	1.41494	0.00729573	90	45.8202	127.344
KLK6	ENSG00000167755	kallikrein-related peptidase 6	1.40476	0.00665525	13168.3	5165.62	18498.2
ALDH1A1	ENSG00000165092	aldehyde dehydrogenase 1 family, member A1	1.40448	0.0067071	2694.29	1464.07	3784.07
KLK12	ENSG00000186474	kallikrein-related peptidase 12	1.39723	0.00719778	3777.29	1432.51	5277.72
IL36RN	ENSG00000136695	interleukin 36 receptor antagonist	1.39595	0.0072215	13031.4	5473.11	18191.3
ACRC	ENSG00000147174	acidic repeat containing	1.38995	0.00960807	96.1429	34.5281	133.633
CSTA	ENSG00000121552	cystatin A (stefin A)	1.3842	0.00803849	61047.4	28099.9	84502.1
ME1	ENSG00000065833	malic enzyme 1, NADP(+)-dependent, cytosolic	1.38251	0.00816919	4057.57	1905.88	5609.64
A2ML1	ENSG00000166535	alpha-2-macroglobulin-like 1	1.38077	0.0082465	28457.3	11988	39293
SPRR2D	ENSG00000163216	small proline-rich protein 2D	1.37904	0.00833911	74665	31349.5	102966
CAPN14	ENSG00000214711	calpain 14	1.37842	0.00910485	322.286	159.64	444.245
KLK13	ENSG00000167759	kallikrein-related peptidase 13	1.37028	0.00917088	8947.14	3930.19	12260.1
SBSN	ENSG00000189001	suprabasin	1.36849	0.00931566	106427	48441.2	145645
DSG1	ENSG00000134760	desmoglein 1	1.36775	0.00937191	53586.7	20995.9	73293.4
WNK2	ENSG00000165238	WNK lysine deficient protein kinase 2	-1.9656	0.00991465	153.714	827.64	302.141
MAGEA6	ENSG00000197172	melanoma antigen family A, 6	-1.96808	0.00960519	417.286	1987.45	821.251
AMOT	ENSG00000126016	angiomotin	-1.97226	0.00984518	129.429	794.978	255.267
CX3CL1	ENSG00000006210	chemokine (C-X3-C motif) ligand 1	-1.98707	0.0087716	451.286	2668.94	896.735
NTN1	ENSG00000065320	netrin 1	-1.98946	0.00860732	428.571	1901.96	852.626
MME	ENSG00000196549	membrane metallo-endopeptidase	-1.99565	0.00826808	575.714	2163.92	1148.93
HLA-G	ENSG00000206506	major histocompatibility complex, class I, G	-2.0018	0.00803849	267	905.191	534.48
CXCL10	ENSG00000169245	chemokine (C-X-C motif) ligand 10	-2.00454	0.00802742	1667.71	9870.17	3342.99
SYNPO2	ENSG00000172403	synaptopodin 2	-2.00914	0.00784886	1339.43	9699.15	2691.1
HMGA2	ENSG00000149948	high mobility group AT-hook 2	-2.01505	0.00762423	569.429	2664.52	1147.43
SNCG	ENSG00000173267	synuclein, gamma (breast cancer-specific protein 1)	-2.01685	0.00784886	115.857	589.348	233.666
TTN	ENSG00000155657	titin	-2.02039	0.00739946	3784.86	29270.6	7646.91
CEL	ENSG00000170835	carboxyl ester lipase	-2.0205	0.0081708	46	271.753	92.9428
ALDH1L1	ENSG00000144908	aldehyde dehydrogenase 1 family, member L1	-2.02658	0.00816919	39.7143	215.225	80.4841
SPINK6	ENSG00000178172	serine peptidase inhibitor, Kazal type 6	-2.03286	0.0072215	144.857	830.921	294.474
CYP1B1	ENSG00000138061	cytochrome P450, family 1, subfamily B, polypeptide 1	-2.0403	0.00682961	214.429	1090.62	437.499
CMYA5	ENSG00000164309	cardiomyopathy associated 5	-2.04537	0.00660454	707.857	5886.63	1447.83
PLA2G2A	ENSG00000188257	phospholipase A2, group IIA (platelets, synovial fluid)	-2.04881	0.00660454	187.714	1047.87	384.591
SERPINA3	ENSG00000196136	serpin peptidase inhibitor, clade A (alpha-1 antiproteinase, antitrypsin), member 3	-2.05158	0.0063808	841.143	5111.7	1725.67
TMEM52B	ENSG00000165685	transmembrane protein 52B	-2.05769	0.0071744	24.8571	109.663	51.1482
CPS1	ENSG00000021826	carbamoyl-phosphate synthase 1, mitochondrial	-2.06514	0.00636559	64.2857	304.202	132.759
ICAM4	ENSG00000105371	intercellular adhesion molecule 4 (Landsteiner-Wiener blood group)	-2.06716	0.00683014	29.4286	136.843	60.8336
DNAH2	ENSG00000183914	dynein, axonemal, heavy chain 2	-2.06716	0.00695712	27.1429	141.798	56.1087
ABCA3	ENSG00000167972	ATP-binding cassette, sub-family A (ABC1), member 3	-2.07842	0.00565141	138.714	760.876	288.307
CPA6	ENSG00000165078	carboxypeptidase A6	-2.07918	0.00774807	14.8571	79.2135	30.8907
KLHDC7B	ENSG00000130487	kelch domain containing 7B	-2.08449	0.00537055	373	1939.29	777.516
NLRP7	ENSG00000167634	NLR family, pyrin domain containing 7	-2.11486	0.0054773	25	129.303	52.8715
ADAMTSL3	ENSG00000156218	ADAMTS-like 3	-2.12461	0.00740353	13.2857	83.7191	28.227
IFIT2	ENSG00000119922	interferon-induced protein with tetratricopeptide repeats 2	-2.12532	0.00434385	563.571	2931.09	1197.77
VSTM2L	ENSG00000132821	V-set and transmembrane domain containing 2 like	-2.12731	0.00484717	51.2857	297.157	109.101
BTNL9	ENSG00000165810	butyrophilin-like 9	-2.13157	0.00478755	39.8571	218.427	84.9583
DCHS2	ENSG00000197410	dachsous cadherin-related 2	-2.13599	0.00585983	13.2857	60.1798	28.3782
PLIN4	ENSG00000167676	perilipin 4	-2.1384	0.00470238	52	361.573	111.197
SCN4A	ENSG00000007314	sodium channel, voltage-gated, type IV, alpha subunit	-2.14076	0.004657	54.8571	443.09	117.436
SLC7A2	ENSG00000003989	solute carrier family 7 (cationic amino acid transporter, y+ system), member 2	-2.15868	0.00366747	140.714	846.236	303.757
SERPINA5	ENSG00000188488	serpin peptidase inhibitor, clade A (alpha-1 antiproteinase, antitrypsin), member 5	-2.16419	0.00654783	10.2857	63.8652	22.2602
NTRK1	ENSG00000198400	neurotrophic tyrosine kinase, receptor, type 1	-2.16627	0.00466421	17.2857	87.2921	37.4456
TSPAN1	ENSG00000117472	tetraspanin 1	-2.17486	0.0032394	402.429	2368.62	875.225
FAM178B	ENSG00000168754	family with sequence similarity 178, member B	-2.18653	0.0031331	92.7143	411.315	202.723
SLC44A4	ENSG00000204385	solute carrier family 44 member 4	-2.19285	0.00322859	36.1429	182.427	79.2558
SEMA3A	ENSG00000075213	sema domain, immunoglobulin domain (Ig), short basic domain, secreted, (semaphorin) 3A	-2.19564	0.00304975	92.8571	514.124	203.881
XIRP1	ENSG00000168334	xin actin-binding repeat containing 1	-2.19951	0.00286476	353.143	1859.16	776.743
THSD7B	ENSG00000144229	thrombospondin, type I, domain containing 7B	-2.20714	0.00499129	9.57143	54.4944	21.1255
RNF150	ENSG00000170153	ring finger protein 150	-2.24039	0.00324697	19.2857	101.157	43.2076
MFSD4	ENSG00000174514	major facilitator superfamily domain containing 4	-2.25323	0.00252018	44.4286	273.36	100.108
IL13RA2	ENSG00000123496	interleukin 13 receptor, alpha 2	-2.25761	0.00228509	49.2857	239.112	111.268
ZMYND10	ENSG00000004838	zinc finger, MYND-type containing 10	-2.27776	0.00803849	3.42857	20.5955	7.80945
C7	ENSG00000112936	complement component 7	-2.28084	0.00263271	21.1429	189.989	48.2234
SAA4	ENSG00000148965	serum amyloid A4, constitutive	-2.28512	0.00585983	5.85714	36.382	13.3843
WIF1	ENSG00000156076	WNT inhibitory factor 1	-2.29116	0.00424676	8.28571	61.9101	18.9839
CHST9	ENSG00000154080	carbohydrate (N-acetylgalactosamine 4-0) sulfotransferase 9	-2.29773	0.00275033	10.7143	57.0449	24.6185
GABRP	ENSG00000094755	gamma-aminobutyric acid (GABA) A receptor, pi	-2.30245	0.00170043	114.429	791.843	263.466
SFTPB	ENSG00000168878	surfactant protein B	-2.30414	0.00262846	8.71429	52.4831	20.0789
TRIML2	ENSG00000179046	tripartite motif family-like 2	-2.30613	0.00174801	22.2857	98.9551	51.3938
GAS2L2	ENSG00000132139	growth arrest-specific 2 like 2	-2.307	0.00350688	6	30.8427	13.842
GABRB3	ENSG00000166206	gamma-aminobutyric acid (GABA) A receptor, beta 3	-2.31832	0.00188137	20.7143	121.742	48.0223
KEL	ENSG00000260040	Kell blood group, metallo-endopeptidase	-2.32069	0.00167034	20.8571	96.573	48.403
CSAG3	ENSG00000268916	CSAG Family Member 3	-2.32121	0.00164804	55.1429	330.517	127.998
RANBP17	ENSG00000204764	RAN binding protein 17	-2.33063	0.00303976	6.42857	37.191	14.9826
NEFH	ENSG00000100285	neurofilament, heavy polypeptide	-2.33654	0.00167034	35.2857	201.472	82.4463
ERAP2	ENSG00000164308	endoplasmic reticulum aminopeptidase 2	-2.33756	0.00131653	706.143	3560.96	1650.65
PDK4	ENSG00000004799	pyruvate dehydrogenase kinase, isozyme 4	-2.35753	0.00121292	231.857	1857.26	546.61
IRX1	ENSG00000170549	iroquois homeobox 1	-2.36029	0.0017098	19	101.933	44.8455
XIRP2	ENSG00000163092	xin actin-binding repeat containing 2	-2.36054	0.00116014	829.286	7314.6	1957.56
AFF2	ENSG00000155966	AF4/FMR2 family, member 2	-2.38913	0.0013114	21.2857	142.584	50.8543
ANO4	ENSG00000262139	anoctamin 4	-2.3934	0.00170417	10.5714	72.573	25.3017
NLGN4Y	ENSG00000165246	neuroligin 4, Y-linked	-2.40373	0.000982029	43.7143	272.258	105.077
KRT81	ENSG00000205426	keratin 81	-2.40473	0.00110175	26.1429	124.843	62.8665
SCUBE3	ENSG00000146197	signal peptide, CUB domain, EGF-like 3	-2.43088	0.00113938	15.2857	109.494	37.1578
MIA	ENSG00000261857	melanoma inhibitory activity	-2.43991	0.00274429	4.85714	29.5393	11.851
SAA1	ENSG00000173432	serum amyloid A1	-2.46378	0.000626048	506.143	3378.46	1247.02
GSTM5	ENSG00000134201	glutathione S-transferase mu 5	-2.47174	0.000747062	37.7143	300.157	93.22
CALB1	ENSG00000104327	calbindin 1, 28kDa	-2.51731	0.000447244	183.857	1448.47	462.826
KRT7	ENSG00000135480	keratin 7	-2.54083	0.000386057	362.143	2037.48	920.142
FOLR1	ENSG00000110195	folate receptor 1 (adult)	-2.54735	0.000670988	9.42857	62.4607	24.0178
LCN1	ENSG00000160349	lipocalin 1	-2.54917	0.000658915	8.71429	48.8764	22.2142
NTNG1	ENSG00000162631	netrin G1	-2.55408	0.00138018	6.57143	48.7753	16.784
CFTR	ENSG00000001626	cystic fibrosis transmembrane conductance regulator (ATP-binding cassette sub-family C, member 7)	-2.56403	0.00356594	2.71429	20.5843	6.95951
MYH7	ENSG00000092054	myosin, heavy chain 7, cardiac muscle, beta	-2.56689	0.000331511	966	11232.9	2479.61
FXYD2	ENSG00000137731	FXYD domain containing ion transport regulator 2	-2.58382	0.000528451	15.8571	144.719	40.972
PTCHD2	ENSG00000204624	patched domain containing 2	-2.58825	0.000403167	11.4286	62.3034	29.58
ZNF541	ENSG00000118156	zinc finger protein 541	-2.60327	0.000800807	5.57143	43.0449	14.5039
MRGPRX3	ENSG00000179826	MAS-related GPR, member X3	-2.61355	0.000379451	14	102.337	36.5896
KRT84	ENSG00000161849	keratin 84	-2.62175	0.00029465	29.4286	186.528	77.1543
ANKRD2	ENSG00000165887	ankyrin repeat domain 2 (stretch responsive muscle)	-2.67564	0.000232618	29.7143	293.73	79.5046
GTSF1	ENSG00000170627	gametocyte specific factor 1	-2.69598	0.000173746	27.7143	166.64	74.7171
DDN	ENSG00000181418	dendrin	-2.74676	0.00010998	165.286	1730.35	454
MYL3	ENSG00000160808	myosin, light chain 3, alkali; ventricular, skeletal, slow	-2.7587	0.00013507	33.5714	468.798	92.6136
TFPI2	ENSG00000105825	tissue factor pathway inhibitor 2	-2.76703	0.000124924	37.5714	407.045	103.961
CYP2F1	ENSG00000197446	cytochrome P450, family 2, subfamily F, polypeptide 1	-2.78735	0.00284069	1.14286	10.1798	3.18555
CSAG2	ENSG00000268916	Homo sapiens CSAG family, member 2 (CSAG2), transcript variant 2, mRNA.	-2.79256	0.000112197	15.4286	113.798	43.0852
GAGE2B	ENSG00000231850	G antigen 2B	-2.82423	9.10224e-05	19	187.494	53.6604
PEG10	ENSG00000242265	paternally expressed 10	-2.84436	5.79155e-05	119.143	992.73	338.885
CXCL11	ENSG00000169248	chemokine (C-X-C motif) ligand 11	-2.85479	5.45441e-05	294.429	3126.71	840.53
PLIN1	ENSG00000166819	perilipin 1	-2.87699	0.000205981	4.42857	43.6404	12.741
LTF	ENSG00000012223	lactotransferrin	-2.87711	4.64709e-05	809.286	8709.2	2328.41
UGT1A10	ENSG00000242515	UDP glucuronosyltransferase 1 family, polypeptide A10	-2.90138	5.92955e-05	20.4286	226.978	59.2711
EPHA7	ENSG00000135333	EPH receptor A7	-2.91212	4.64709e-05	30.2857	333.101	88.1958
PTH2R	ENSG00000144407	parathyroid hormone 2 receptor	-2.9219	0.000167133	4.57143	44.3034	13.3572
BMP3	ENSG00000152785	bone morphogenetic protein 3	-2.9421	0.000383589	3.42857	40.9438	10.0872
GAL	ENSG00000069482	galanin/GMAP prepropeptide	-2.9718	3.13627e-05	37.1429	272.517	110.381
NCMAP	ENSG00000184454	noncompact myelin associated protein	-2.97376	0.000229085	3	29.1236	8.92127
MYH6	ENSG00000197616	myosin, heavy chain 6, cardiac muscle, alpha	-2.97743	3.11763e-05	45.2857	640.573	134.835
TMPRSS3	ENSG00000160183	transmembrane protease, serine 3	-2.99043	4.8147e-05	12.2857	149.865	36.7396
CLGN	ENSG00000153132	calmegin	-3.00766	5.44245e-05	7.85714	86.6292	23.6316
FAM216B	ENSG00000179813	family with sequence similarity 216, member B	-3.02292	0.00274429	0.571429	5.83146	1.72738
CDH4	ENSG00000179242	cadherin 4, type 1, R-cadherin (retinal)	-3.03726	3.25186e-05	7	70.5281	21.2608
VWA3B	ENSG00000168658	von Willebrand factor A domain containing 3B	-3.06398	0.00322237	0.857143	9.31461	2.62627
TCP11	ENSG00000124678	t-complex 11, testis-specific	-3.08659	2.68785e-05	4.85714	45.764	14.992
SMC1B	ENSG00000077935	structural maintenance of chromosomes 1B	-3.10575	2.00305e-05	9	102.18	27.9517
CP	ENSG00000047457	ceruloplasmin (ferroxidase)	-3.11473	1.00963e-05	116.143	1169.61	361.753
TFF3	ENSG00000160180	trefoil factor 3 (intestinal)	-3.12531	1.2015e-05	32.5714	253.315	101.796
LRRC26	ENSG00000184709	leucine rich repeat containing 26	-3.14552	0.0025143	0.857143	10.0112	2.69616
PRR4	ENSG00000111215	proline rich 4 (lacrimal)	-3.17025	8.80958e-06	31.1429	328.91	98.7307
PIWIL2	ENSG00000197181	piwi-like RNA-mediated gene silencing 2	-3.18097	1.2015e-05	7.85714	75.2921	24.9933
ROS1	ENSG00000047936	c-ros oncogene 1 , receptor tyrosine kinase	-3.18533	9.07329e-06	14.2857	148.135	45.5047
DDX43	ENSG00000080007	DEAD (Asp-Glu-Ala-Asp) box polypeptide 43	-3.19383	2.05642e-05	6.85714	80.8202	21.9005
ENPP6	ENSG00000164303	ectonucleotide pyrophosphatase/phosphodiesterase 6	-3.19439	3.50381e-05	3.71429	38.3708	11.8649
MMP13	ENSG00000137745	matrix metallopeptidase 13 (collagenase 3)	-3.22078	4.83552e-06	2541	20959.9	8183.99
SPAG6	ENSG00000077327	sperm associated antigen 6	-3.29073	0.000588186	0.714286	9.57303	2.35052
C8G	ENSG00000176919	complement component 8, gamma polypeptide	-3.33465	1.22277e-05	4.57143	64.8427	15.2441
SOX30	ENSG00000039600	SRY (sex determining region Y)-box 30	-3.36918	5.14852e-06	3.85714	43.4607	12.9954
PDIA2	ENSG00000185615	protein disulfide isomerase family A, member 2	-3.42342	2.85109e-06	7	94.6742	23.964
ANKUB1	ENSG00000206199	ankyrin repeat and ubiquitin domain containing 1	-3.42743	7.40727e-06	3	46.0337	10.2823
C2orf40	ENSG00000119147	chromosome 2 open reading frame 40	-3.44564	4.30501e-05	1.85714	28.1573	6.39905
SNTN	ENSG00000188817	sentan, cilia apical structure protein	-3.48175	0.00274429	0.285714	5.17978	0.994785
SPDYC	ENSG00000204710	speedy/RINGO cell cycle regulator family member C	-3.49085	5.42514e-06	3.42857	56.2809	11.9686
MAGEA1	ENSG00000198681	melanoma antigen family A, 1 (directs expression of antigen MZ2-E)	-3.5206	9.611e-07	16.2857	290.697	57.3355
CLCNKB	ENSG00000184908	chloride channel, voltage-sensitive Kb	-3.52401	0.00763574	0.285714	5.67416	1.00686
WFDC2	ENSG00000101443	WAP four-disulfide core domain 2	-3.52992	5.81616e-07	96.8571	1553.27	341.898
SLC13A2	ENSG00000007216	solute carrier family 13 (sodium-dependent dicarboxylate transporter), member 2	-3.53961	0.000710992	0.428571	6.42697	1.51698
PROM1	ENSG00000007062	prominin 1	-3.5475	2.72836e-06	6.42857	102.865	22.8054
STAG3	ENSG00000066923	stromal antigen 3	-3.56031	8.13702e-07	19.4286	336.854	69.1717
PRB3	ENSG00000197870	proline-rich protein BstNI subfamily 3	-3.62007	3.87827e-05	1.14286	18.2247	4.13722
PAX1	ENSG00000125813	paired box 1	-3.64307	4.4936e-07	19.7143	320.247	71.8206
MAP7D2	ENSG00000184368	MAP7 domain containing 2	-3.65593	5.81616e-07	10	165.955	36.5593
GPR50	ENSG00000102195	G protein-coupled receptor 50	-3.66841	3.46513e-07	14.5714	307.18	53.454
MSMB	ENSG00000138294	microseminoprotein, beta-	-3.70756	2.91752e-07	15.5714	257.101	57.732
CLDN3	ENSG00000165215	claudin 3	-3.70873	9.37797e-07	5.28571	97.6629	19.6033
PPP1R1B	ENSG00000131771	protein phosphatase 1, regulatory (inhibitor) subunit 1B	-3.76399	1.35462e-07	28	478.483	105.392
SPDEF	ENSG00000124664	SAM pointed domain containing ETS transcription factor	-3.79713	3.16749e-07	4.85714	68.9888	18.4432
PNMA5	ENSG00000198883	paraneoplastic Ma antigen family member 5	-3.79831	1.24432e-07	15.7143	363.281	59.6877
GAGE2D	ENSG00000240257	G antigen 2D	-3.80822	1.36753e-07	13.5714	245.888	51.6829
SLC34A2	ENSG00000157765	solute carrier family 34 (type II sodium/phosphate contransporter), member 2	-3.82613	1.1898e-07	24.2857	526.045	92.9203
CTSE	ENSG00000196188	cathepsin E	-3.88201	8.41485e-06	1.57143	42.6629	6.1003
KRT19	ENSG00000171345	keratin 19	-3.88635	4.52429e-08	1656.86	27550.8	6439.12
HOXB9	ENSG00000170689	homeobox B9	-3.8912	1.20234e-07	6.57143	98.2247	25.5708
AMY1A	ENSG00000237763	amylase, alpha 1A (salivary)	-3.90358	4.54912e-07	2.28571	43.3258	8.92247
ADH1C	ENSG00000248144	alcohol dehydrogenase 1C (Class I), gamma polypeptide	-3.90484	1.03507e-07	7.14286	121.82	27.8917
MUC16	ENSG00000181143	mucin 16, cell surface associated	-3.91532	4.41456e-08	50.5714	1020.01	198.003
KRTAP11-1	ENSG00000182591	keratin associated protein 11-1	-3.92068	0.000342554	0.285714	6.46067	1.12019
CLDN10	ENSG00000134873	claudin 10	-4.03068	9.37397e-08	6.14286	113.461	24.7599
OLFM4	ENSG00000102837	olfactomedin 4	-4.11692	1.14175e-08	26.4286	818.483	108.804
PRH2	ENSG00000134551	proline-rich protein HaeIII subfamily 2	-4.17297	4.52429e-08	3.85714	79.7191	16.0957
FOXJ1	ENSG00000129654	forkhead box J1	-4.18771	3.02612e-08	3.71429	90.1124	15.5543
ZG16B	ENSG00000162078	zymogen granule protein 16B	-4.24541	5.7223e-09	20.8571	500.011	88.547
STATH	ENSG00000126549	statherin	-4.27023	5.89675e-09	8.85714	137.247	37.8221
PNLDC1	ENSG00000146453	poly(A)-specific ribonuclease (PARN)-like domain containing 1	-4.37085	3.59564e-09	7.57143	188.899	33.0936
CSAG1	ENSG00000198930	chondrosarcoma associated gene 1	-4.4579	3.16191e-09	6.14286	189.449	27.3842
CDC20B	ENSG00000164287	cell division cycle 20B	-4.50724	8.81128e-07	0.428571	13.4607	1.93167
AGR3	ENSG00000173467	anterior gradient 3	-4.62857	1.0813e-07	0.857143	26.5169	3.96735
MS4A8	ENSG00000166959	membrane-spanning 4-domains, subfamily A, member 8	-4.72198	4.27014e-05	0.142857	7.55056	0.674568
KRT20	ENSG00000263057	keratin 20	-4.72458	9.51852e-09	1.14286	45.6517	5.39952
CLDN19	ENSG00000164007	claudin 19	-4.90403	7.79433e-08	0.857143	44.8989	4.20346
C6orf58	ENSG00000184530	chromosome 6 open reading frame 58	-4.90829	3.70547e-09	1.14286	41.0449	5.60947
MUC2	ENSG00000198788	mucin 2, oligomeric mucus/gel-forming	-4.92568	4.60165e-10	2	84.8315	9.85136
DMBT1	ENSG00000187908	deleted in malignant brain tumors 1	-4.94284	2.09438e-11	31.2857	847.708	154.64
SMR3A	ENSG00000109208	submaxillary gland androgen regulated protein 3A	-5.07003	0.00013507	0	3.66292	0
TEKT1	ENSG00000167858	tektin 1	-5.18798	7.97531e-05	0	4.46067	0
MUC7	ENSG00000171195	mucin 7, secreted	-5.22155	2.80348e-12	24	957.528	125.317
PIP	ENSG00000159763	prolactin-induced protein	-5.29973	1.4271e-09	0.714286	35.1124	3.78552
HBE1	ENSG00000213931	hemoglobin, epsilon 1	-5.36354	2.52601e-10	0.857143	47.1573	4.59732
MAGEA12	ENSG00000213401	melanoma antigen family A, 12	-5.48405	9.55966e-13	5.85714	379.438	32.1209
MUC13	ENSG00000173702	mucin 13, cell surface associated	-5.50012	8.74047e-12	1.71429	105.494	9.42878
PLEKHS1	ENSG00000148735	pleckstrin homology domain containing, family S member 1	-5.62593	1.75431e-11	1.42857	92.7416	8.03705
ADIPOQ	ENSG00000181092	adiponectin, C1Q and collagen domain containing	-5.67547	5.97839e-11	1.28571	123.135	7.29703
CT45A5	ENSG00000242284	cancer/testis antigen family 45, member A5	-5.7376	2.79893e-10	0.571429	51.3708	3.27863
TMEM213	ENSG00000214128	transmembrane protein 213	-5.79448	1.97534e-10	0.428571	38.7753	2.48335
C20orf85	ENSG00000124237	chromosome 20 open reading frame 85	-5.9944	6.11988e-06	0	7.89888	0
TKTL1	ENSG00000007350	transketolase-like 1	-6.06909	1.85214e-14	3.28571	229.775	19.9413
ERN2	ENSG00000134398	endoplasmic reticulum to nucleus signaling 2	-6.07174	1.31268e-12	0.857143	62.8764	5.20434
NTS	ENSG00000133636	neurotensin	-6.22179	1.10123e-15	44.5714	4863.61	277.314
SCGB3A1	ENSG00000161055	secretoglobin, family 3A, member 1	-6.33566	2.92482e-14	1.28571	97.7865	8.14584
PIGR	ENSG00000162896	polymeric immunoglobulin receptor	-6.43334	3.32e-16	13.5714	1233.57	87.3096
FDCSP	ENSG00000181617	follicular dendritic cell secreted protein	-6.59263	8.24704e-17	39.4286	5063.08	259.938
GP2	ENSG00000169347	glycoprotein 2 (zymogen granule membrane)	-6.64512	2.09438e-11	0.142857	15.7303	0.949302
NR5A1	ENSG00000136931	nuclear receptor subfamily 5, group A, member 1	-6.70197	8.91598e-15	1	158.146	6.70197
MUC5B	ENSG00000117983	mucin 5B, oligomeric mucus/gel-forming	-7.23394	3.956e-19	42.5714	3913.08	307.959
BRDT	ENSG00000137948	bromodomain, testis-specific	-7.55762	1.06969e-13	0.142857	56.573	1.07966
PAGE1	ENSG00000068985	P antigen family, member 1 (prostate associated)	-9.14554	1.03399e-15	0	88.236	0
BPIFA1	ENSG00000198183	BPI fold containing family A, member 1	-9.37355	3.12018e-24	0.857143	500.382	8.03447
BPIFB1	ENSG00000125999	BPI fold containing family B, member 1	-10.8604	5.17886e-30	1.57143	2395.35	17.0664
ODAM	ENSG00000109205	odontogenic, ameloblast asssociated	-11.23	8.04687e-28	0.285714	960.764	3.20858
BPIFB2	ENSG00000078898	BPI fold containing family B, member 2	-11.8027	8.16836e-32	0.714286	1546.26	8.43048
