# Supplementary material for: PRKCA Overexpression Is Frequent in Young Oral Tongue Squamous Cell Carcinoma Patients and Is Associated with Poor Prognosis
Source: Cancers (Basel). 2021 Apr 25;13(9):2082. doi: 10.3390/cancers13092082 (PMC8123332; doi:10.3390/cancers13092082)
Supplement: Supplementary file 1 [file cancers-13-02082-s001.zip › cancers-1154669-supplementary files/Suppl. Table S4.xlsx]

## Sheet: Sheet1
	Biological Process
	GO biological process complete		Number of genes in reference file	Number of differentially expressed genes	expected	Fold Enrichment	raw P value	FDR
	keratinization	GO:0031424	191	30	3.72	8.06	3e-17	2.34e-13
	cornification	GO:0070268	102	24	1.99	12.08	1.72e-17	2.69e-13
	keratinocyte differentiation	GO:0030216	231	32	4.50	7.11	6.61e-17	3.45e-13
	epidermal cell differentiation	GO:0009913	276	33	5.38	6.14	1.06e-15	4.15e-12
	skin development	GO:0043588	343	34	6.68	5.09	5.88e-14	1.84e-10
	epithelial cell differentiation	GO:0030855	621	44	12.10	3.64	6.22e-13	1.62e-09
	epidermis development	GO:0008544	372	33	7.25	4.55	2.37e-12	5.3e-09
	epithelium development	GO:0060429	1024	52	19.95	2.61	5.79e-10	9.06e-07
	tissue development	GO:0009888	1630	69	31.76	2.17	1.84e-09	2.62e-06
	multicellular organismal process	GO:0032501	6447	175	125.61	1.39	9.19e-08	0.000111
	programmed cell death	GO:0012501	982	41	19.13	2.14	8.59e-06	0.00345
	cell death	GO:0008219	1016	41	19.80	2.07	2.13e-05	0.00694
	animal organ development	GO:0048513	3026	88	58.96	1.49	9.4e-05	0.0241
	system development	GO:0048731	4054	111	78.99	1.41	0.0001	0.0252
	multicellular organism development	GO:0032501	4624	122	90.09	1.35	0.000198	0.0463
	peptide cross-linking	GO:0018149	34	7	.66	10.57	1.13e-05	0.0043
	multicellular organismal homeostasis	GO:0048871	339	24	6.60	3.63	1.45e-07	0.000162
	retina homeostasis	GO:0001895	73	11	1.42	7.73	5.66e-07	0.000403
	tissue homeostasis	GO:0001894	209	17	4.07	4.17	1.74e-06	0.000907
	regulation of biological quality	GO:0065008	3813	111	74.29	1.49	6.4e-06	0.00278
	anatomical structure homeostasis	GO:0060249	357	20	6.96	2.88	4.15e-05	0.0112
	granulocyte migration	GO:0097530	79	11	1.54	7.15	1.15e-06	0.00064
	granulocyte chemotaxis	GO:0071621	68	10	1.32	7.55	2.27e-06	0.00114
	neutrophil migration	GO:1990266	71	10	1.38	7.23	3.22e-06	0.00152
	neutrophil chemotaxis	GO:0030593	62	9	1.21	7.45	8.04e-06	0.00331
	myeloid leukocyte migration	GO:0097529	106	11	2.07	5.33	1.51e-05	0.00563
	response to external stimulus	GO:0009605	2224	72	43.33	1.66	1.87e-05	0.00622
	cell chemotaxis	GO:0006935	179	14	3.49	4.01	2.15e-05	0.00687
	immune system process	GO:0002376	2362	73	46.02	1.59	8.51e-05	0.0222
	leukocyte chemotaxis	GO:0030595	121	10	2.36	4.24	0.000213	0.049
	killing of cells of other organism	GO:0031640	77	11	1.50	7.33	9.12e-07	0.000549
	cell killing	GO:0001906	107	11	2.08	5.28	1.64e-05	0.00596
	antimicrobial humoral response	GO:0019730	145	20	2.83	7.08	5.46e-11	1.07e-07
	humoral immune response	GO:0006959	244	24	4.75	5.05	3.9e-10	6.78e-07
	antimicrobial humoral immune response mediated by antimicrobial peptide	GO:0061844	99	13	1.93	6.74	2.24e-07	0.000234
	response to external biotic stimulus	GO:0043207	1186	50	23.11	2.16	4.35e-07	0.00034
	response to other organism	GO:0051707	1184	50	23.07	2.17	4.19e-07	0.000345
	immune response	GO:0006955	1530	59	29.81	1.98	6.66e-07	0.000453
	response to biotic stimulus	GO:0009607	1215	50	23.67	2.11	9.86e-07	0.000571
	response to bacterium	GO:0009617	545	31	10.62	2.92	2.3e-07	0.000225
	cellular response to molecule of bacterial origin	GO:0071219	178	15	3.47	4.33	4.76e-06	0.00213
	cellular response to lipopolysaccharide	GO:0071222	168	14	3.27	4.28	1.11e-05	0.00434
	cellular response to lipid	GO:0071396	452	24	8.81	2.73	1.65e-05	0.00586
	cellular response to biotic stimulus	GO:0071216	201	15	3.92	3.83	1.84e-05	0.00627
	response to molecule of bacterial origin	GO:0002237	313	17	6.10	2.79	0.00022	0.0492
	defense response	GO:0006952	1194	49	23.26	2.11	1.41e-06	0.000759
	defense response to bacterium	GO:0042742	214	15	4.17	3.60	3.65e-05	0.0104
	defense response to other organism	GO:0098542	837	34	16.31	2.08	0.000102	0.0254
	inflammatory response	GO:0006954	451	29	8.79	3.30	5.06e-08	6.59e-05
	cell-cell adhesion	GO:0007155	490	28	9.55	2.93	8.32e-07	0.00052
	cell adhesion	GO:0007155	898	35	17.50	2.00	0.000176	0.0424
	biological adhesion	GO:0022610	904	35	17.61	1.99	0.000185	0.0439
	Cellular Component
	GO biological process complete		Number of genes in reference file	Number of differentially expressed genes	expected	Fold Enrichment	raw P value	FDR
	cell periphery	GO:0071944	5539	155	107.92	1.44	1.57e-07	3.12e-05
	plasma membrane	GO:0005886	5079	141	98.96	1.42	1.86e-06	0.000231
	intrinsic component of plasma membrane	GO:0031226	1645	53	32.05	1.65	0.000361	0.0238
	integral component of plasma membrane	GO:0031226	1569	51	30.57	1.67	0.000388	0.0248
	extracellular region	GO:0005576	3771	156	73.47	2.12	1.14e-22	2.25e-19
	extracellular space	GO:0005615	2978	133	58.02	2.29	2.19e-21	2.17e-18
	extracellular organelle	GO:0043230	1994	72	38.85	1.85	3.4e-07	5.62e-05
	extracellular vesicle	GO:1903561	1992	72	38.81	1.86	3.33e-07	6e-05
	extracellular exosome	GO:0070062	1975	71	38.48	1.85	4.89e-07	7.45e-05
	vesicle	GO:0031982	3705	109	72.19	1.51	5.09e-06	0.000594
	plasma membrane region	GO:0098590	1192	45	23.22	1.94	3.28e-05	0.00342
	cell surface	GO:0009986	773	30	15.06	1.99	0.000489	0.0262
	intermediate filament	GO:0005882	185	13	3.60	3.61	0.000117	0.0105
	keratin filament	GO:0045095	85	8	1.66	4.83	0.000407	0.0245
	intermediate filament cytoskeleton	GO:0045111	225	13	4.38	2.97	0.000694	0.0362
	Golgi lumen	GO:0005796	95	10	1.85	5.40	3.3e-05	0.00327
	stress fiber	GO:0001725	65	7	1.27	5.53	0.000445	0.0252
	contractile actin filament bundle	GO:0097517	65	7	1.27	5.53	0.000445	0.0259
	actin filament bundle	GO:0032432	71	7	1.38	5.06	0.000724	0.0359
	actomyosin	GO:0042641	73	7	1.42	4.92	0.000842	0.0388
	tertiary granule lumen	GO:1904724	54	7	1.05	6.65	0.000158	0.013
	tertiary granule	GO:0070820	157	11	3.06	3.60	0.000397	0.0246
	secretory granule	GO:0030141	822	31	16.02	1.94	0.000707	0.0359
	endocytic vesicle lumen	GO:0071682	19	4	.37	10.81	0.000871	0.0392
	astrocyte projection	GO:0097449	18	4	.35	11.41	0.00073	0.0353
	astrocyte end-foot	GO:0097450	7	3	.14	22.00	0.000751	0.0355
	cornified envelope	GO:0001533	35	16	.68	23.46	8.76e-16	5.79e-13
	Molecular Function
	GO biological process complete	Accession number	Number of genes in reference file	Number of differentially expressed genes	expected	Fold Enrichment	raw P value	FDR
	chemokine receptor binding	GO:0042379	53	9	1.03	8.72	2.55e-06	0.00149
	CXCR chemokine receptor binding	GO:0045236	18	6	.35	17.11	4.69e-06	0.00245
	cytokine receptor binding	GO:0005126	236	16	4.60	3.48	2.95e-05	0.0106
	structural molecule activity	GO:0005198	641	28	12.49	2.24	0.000121	0.0298
	structural constituent of skin epidermis	GO:0030280	13	4	.25	15.79	0.000256	0.0401
	interleukin-1 receptor binding	GO:0005149	17	5	.33	15.10	4.99e-05	0.0156
	receptor regulator activity	GO:0030545	466	29	9.08	3.19	9.78e-08	7.65e-05
	signaling receptor activator activity	GO:0030546	436	28	8.49	3.30	8.9e-08	8.35e-05
	receptor ligand activity	GO:0048018	431	28	8.40	3.33	7.1e-08	0.000111
	cytokine activity	GO:0005125	195	17	3.80	4.47	7.17e-07	0.000481
	chemokine activity	GO:0008009	36	7	.70	9.98	1.56e-05	0.00611
	oxygen binding	GO:0019825	37	6	.72	8.32	0.000157	0.0334
	endopeptidase activity	GO:0004175	388	20	7.56	2.65	0.000123	0.0288
	serine-type peptidase activity	GO:0008236	172	12	3.35	3.58	0.000226	0.038
	serine hydrolase activity	GO:0017171	176	12	3.43	3.50	0.000276	0.0418
	serine-type endopeptidase activity	GO:0004252	155	11	3.02	3.64	0.000358	0.0494
	endopeptidase inhibitor activity	GO:0004866	172	12	3.35	3.58	0.000226	0.0366
	peptidase inhibitor activity	GO:0030414	178	12	3.47	3.46	0.000304	0.0433
	calcium ion binding	GO:0005509	680	30	13.25	2.26	5.67e-05	0.0166
